# Supplementary material for: Silver(I) nitrate complexes of three tetra­kis-thio­ether-substituted pyrazine ligands: metal–organic chain, network and framework structures
Source: Acta Crystallogr E Crystallogr Commun. 2017 Feb 24;73(Pt 3):434–40. doi: 10.1107/S2056989017002791 (PMC5347071; doi:10.1107/S2056989017002791)
Supplement: Supplementary file 1 [file e-73-00434-sup1.cif]

##############################################################################
#                                                                            #
# This CIF contains the data in a paper accepted for publication in          #
# Acta Crystallographica Section E. It conforms to the requirements of       #
# Notes for Authors for Acta Crystallographica Section E, and has been       #
# peer reviewed under the auspices of the IUCr Commission on Journals.       #
#                                                                            #
# Full details of the Crystallographic Information File format               #
# are given in the paper "The Crystallographic Information File (CIF):       #
# a New Standard Archive File for Crystallography" by S. R. Hall, F. H.      #
# Allen and I. D. Brown [Acta Cryst. (1991), A47, 655-685].                  #
#                                                                            #
# The current version of the core CIF dictionary is obtainable from          #
# ftp://ftp.iucr.org/pub/cif_core.dic.                                       #
#                                                                            #
# Software is freely available for graphical display of the structure(s)     #
# in this CIF. For information consult the CIF software page                 #
# http://www.iucr.org/resources/cif/software.                                #
#                                                                            #
# This file may be used for bona fide research purposes within the           #
# scientific community so long as proper attribution is given to the journal # 
# article from which it was obtained.                                        #
#                                                                            #
##############################################################################
data_I
_audit_creation_method     'SHELXL-2016/6'
_chemical_name_systematic
;
<i>catena</i>-Poly[[silver(I)-\m-2,3,5,6-tetrakis[(methylsulfanyl)\
methyl]pyrazine] nitrate]
;
_chemical_name_common     ?
_chemical_formula_moiety     'C12 H20 Ag N3 O3 S4'
_chemical_formula_sum     'C12 H20 Ag N3 O3 S4'
_chemical_formula_iupac     '[Ag (C12 H20 N2 S4] (N O3)'
_chemical_formula_weight     490.42
_chemical_melting_point     ?
_shelx_space_group_comment
;
The symmetry employed for this shelxl refinement is uniquely defined
by the following loop, which should always be used as a source of
symmetry information in preference to the above space-group names.
They are only intended as comments.
;
_space_group_crystal_system     monoclinic
_space_group_name_H-M_alt     'P 21/n'
_space_group_name_Hall     '-P 2yn'
loop_
    _space_group_symop_operation_xyz
    'x, y, z'
    '-x+1/2, y+1/2, -z+1/2'
    '-x, -y, -z'
    'x-1/2, -y-1/2, z-1/2'
_cell_length_a     10.167(2)
_cell_length_b     13.482(3)
_cell_length_c     13.377(3)
_cell_angle_alpha     90
_cell_angle_beta     100.838(19)
_cell_angle_gamma     90
_cell_volume     1800.9(7)
_cell_formula_units_Z     4
_cell_measurement_reflns_used     31
_cell_measurement_theta_min     14.05
_cell_measurement_theta_max     19.65
_cell_measurement_temperature     293(2)
_exptl_crystal_description     plate
_exptl_crystal_colour     yellow
_exptl_crystal_size_max     0.61
_exptl_crystal_size_mid     0.61
_exptl_crystal_size_min     0.17
_exptl_crystal_density_diffrn     1.809
_exptl_crystal_density_meas     ?
_exptl_crystal_density_method     ?
_exptl_crystal_F_000     992
_exptl_absorpt_coefficient_mu     1.598
_exptl_absorpt_correction_type     analytical
_exptl_absorpt_process_details
;
(<i>ABST</i>; Spek, 2009)
;
_shelx_estimated_absorpt_T_min     ?
_shelx_estimated_absorpt_T_max     ?
_exptl_absorpt_correction_T_min     0.4571
_exptl_absorpt_correction_T_max     0.7887
_diffrn_ambient_temperature     293(2)
_diffrn_radiation_type     MoK\a
_diffrn_radiation_wavelength     0.71073
_diffrn_radiation_source     'fine-focus sealed tube'
_diffrn_radiation_monochromator     graphite
_diffrn_measurement_device_type     'Stoe AED2 4-circle'
_diffrn_measurement_method     '\w/2\q scans'
_diffrn_detector_area_resol_mean     ?
_diffrn_reflns_number     3318
_diffrn_reflns_av_R_equivalents     0.0000
_diffrn_reflns_theta_min     2.164
_diffrn_reflns_theta_max     25.567
_diffrn_reflns_theta_full     25.242
_diffrn_measured_fraction_theta_max     0.980
_diffrn_measured_fraction_theta_full     0.985
_diffrn_reflns_limit_h_min     -11
_diffrn_reflns_limit_h_max     12
_diffrn_reflns_limit_k_min     0
_diffrn_reflns_limit_k_max     16
_diffrn_reflns_limit_l_min     0
_diffrn_reflns_limit_l_max     16
_diffrn_standards_number     2
_diffrn_standards_interval_count     ?
_diffrn_standards_interval_time     120
_diffrn_standards_decay_%     5
_refine_special_details     ?
_reflns_number_total     3318
_reflns_number_gt     2857
_reflns_threshold_expression     'I > 2\s(I)'
_refine_ls_structure_factor_coef     Fsqd
_refine_ls_matrix_type     full
_refine_ls_R_factor_all     0.0649
_refine_ls_R_factor_gt     0.0555
_refine_ls_wR_factor_gt     0.1486
_refine_ls_wR_factor_ref     0.1605
_refine_ls_goodness_of_fit_ref     1.089
_refine_ls_restrained_S_all     1.089
_refine_ls_number_reflns     3318
_refine_ls_number_parameters     207
_refine_ls_number_restraints     0
_refine_ls_hydrogen_treatment     constr
_refine_ls_weighting_scheme     calc
_refine_ls_weighting_details
              'w=1/[\s^2^(Fo^2^)+(0.0974P)^2^+4.9525P] where P=(Fo^2^+2Fc^2^)/3'
_atom_sites_solution_hydrogens     geom
_atom_sites_solution_primary     direct
_atom_sites_solution_secondary     difmap
_refine_ls_shift/su_max     0.000
_refine_ls_shift/su_mean     0.000
_refine_diff_density_max     1.966
_refine_diff_density_min     -1.502
_refine_ls_extinction_method
;
SHELXL-2016/6 (Sheldrick 2015)
;
_refine_ls_extinction_coef     0.0035(8)
_refine_ls_extinction_expression
                                  'Fc^*^=kFc[1+0.001xFc^2^\l^3^/sin(2\q)]^-1/4^'
loop_
    _atom_type_symbol
    _atom_type_description
    _atom_type_scat_dispersion_real
    _atom_type_scat_dispersion_imag
    _atom_type_scat_source
    'C' 'C' 0.0033 0.0016
                         'International Tables Vol C Tables 4.2.6.8 and 6.1.1.4'
    'H' 'H' 0.0000 0.0000
                         'International Tables Vol C Tables 4.2.6.8 and 6.1.1.4'
    'N' 'N' 0.0061 0.0033
                         'International Tables Vol C Tables 4.2.6.8 and 6.1.1.4'
    'O' 'O' 0.0106 0.0060
                         'International Tables Vol C Tables 4.2.6.8 and 6.1.1.4'
    'S' 'S' 0.1246 0.1234
                         'International Tables Vol C Tables 4.2.6.8 and 6.1.1.4'
    'Ag' 'Ag' -0.8971 1.1015
                         'International Tables Vol C Tables 4.2.6.8 and 6.1.1.4'
_computing_data_collection
;
<i>STADI4</i> (Stoe & Cie, 1997)
;
_computing_cell_refinement
;
<i>STADI4</i> (Stoe & Cie, 1997)
;
_computing_data_reduction
;
X-RED  (Stoe & Cie, 1997)
;
_computing_structure_solution
;
SHELXS97 (Sheldrick, 2008)
;
_computing_structure_refinement
;
<i>SHELXL2014/6</i> (Sheldrick, 2015)
;
_computing_molecular_graphics
;
Mercury (Macrae <i>et al.</i>,  2008)
;
_computing_publication_material
;
<i>SHELXL2014/6</i> (Sheldrick, 2015), PLATON (Spek, 2009)
and publCIF (Westrip, 2010)
;
loop_
    _atom_site_type_symbol
    _atom_site_label
    _atom_site_fract_x
    _atom_site_fract_y
    _atom_site_fract_z
    _atom_site_U_iso_or_equiv
    _atom_site_adp_type
    _atom_site_calc_flag
    _atom_site_occupancy
    _atom_site_disorder_assembly
    _atom_site_disorder_group
    Ag Ag1 0.23796(5) 0.48987(4) 0.75616(3) 0.0401(2) Uani d 1 . .
    S S1 0.43682(14) 0.37806(10) 0.73224(10) 0.0323(3) Uani d 1 . .
    S S2 0.11067(14) 0.50053(10) 0.90707(11) 0.0320(3) Uani d 1 . .
    S S3 -0.06264(16) 0.24651(10) 0.63652(12) 0.0413(4) Uani d 1 . .
    S S4 -0.26369(13) 0.33208(10) 0.31050(10) 0.0330(3) Uani d 1 . .
    N N1 0.4152(4) 0.4454(3) 0.9286(3) 0.0292(9) Uani d 1 . .
    N N2 0.0779(5) 0.4916(3) 0.5959(4) 0.0282(10) Uani d 1 . .
    C C1 0.5407(5) 0.4649(4) 0.9166(4) 0.0272(11) Uani d 1 . .
    C C2 0.5796(6) 0.4261(5) 0.8198(4) 0.0360(13) Uani d 1 . .
    H H2A 0.645719 0.373887 0.836842 0.043 Uiso calc 1 . .
    H H2B 0.620036 0.479211 0.787138 0.043 Uiso calc 1 . .
    C C3 0.4998(7) 0.3836(5) 0.6154(5) 0.0486(16) Uani d 1 . .
    H H3A 0.430481 0.364140 0.559808 0.073 Uiso calc 1 . .
    H H3B 0.574665 0.339421 0.619518 0.073 Uiso calc 1 . .
    H H3C 0.527752 0.450091 0.604654 0.073 Uiso calc 1 . .
    C C4 0.3736(5) 0.4814(4) 1.0107(4) 0.0268(11) Uani d 1 . .
    C C5 0.2294(5) 0.4566(4) 1.0169(4) 0.0322(11) Uani d 1 . .
    H H5A 0.207925 0.486153 1.078010 0.039 Uiso calc 1 . .
    H H5B 0.220455 0.385218 1.022356 0.039 Uiso calc 1 . .
    C C6 0.1099(7) 0.6312(5) 0.9332(6) 0.0512(16) Uani d 1 . .
    H H6A 0.047093 0.663787 0.880930 0.077 Uiso calc 1 . .
    H H6B 0.197800 0.657895 0.934761 0.077 Uiso calc 1 . .
    H H6C 0.084358 0.641823 0.997925 0.077 Uiso calc 1 . .
    C C7 0.0317(5) 0.4104(4) 0.5426(4) 0.0273(10) Uani d 1 . .
    C C10 -0.0478(5) 0.4186(4) 0.4465(4) 0.0265(10) Uani d 1 . .
    C C11 -0.0956(5) 0.3274(4) 0.3842(4) 0.0334(12) Uani d 1 . .
    H H11A -0.089767 0.271140 0.430044 0.040 Uiso calc 1 . .
    H H11B -0.034496 0.315052 0.337994 0.040 Uiso calc 1 . .
    C C8 0.0713(5) 0.3120(4) 0.5925(4) 0.0313(11) Uani d 1 . .
    H H8A 0.143563 0.322787 0.650060 0.038 Uiso calc 1 . .
    H H8B 0.105664 0.270039 0.544339 0.038 Uiso calc 1 . .
    C C9 -0.0972(9) 0.3316(5) 0.7311(6) 0.062(2) Uani d 1 . .
    H H9A -0.161874 0.302866 0.766452 0.093 Uiso calc 1 . .
    H H9B -0.132267 0.392150 0.698934 0.093 Uiso calc 1 . .
    H H9C -0.016152 0.345284 0.778694 0.093 Uiso calc 1 . .
    C C12 -0.3592(7) 0.3497(6) 0.4101(6) 0.0569(18) Uani d 1 . .
    H H12A -0.451820 0.359680 0.380318 0.085 Uiso calc 1 . .
    H H12B -0.326070 0.406797 0.449937 0.085 Uiso calc 1 . .
    H H12C -0.350633 0.292137 0.453042 0.085 Uiso calc 1 . .
    N N10 0.2281(6) 0.3702(5) 0.3423(5) 0.0544(15) Uani d 1 . .
    O O11 0.2331(7) 0.2979(5) 0.3953(5) 0.0842(13) Uani d 1 . .
    O O12A 0.2834(16) 0.4447(11) 0.3565(11) 0.0842(13) Uani d 0.5 A 1
    O O13A 0.1631(17) 0.3451(10) 0.2526(12) 0.0842(13) Uani d 0.5 A 1
    O O12B 0.2588(16) 0.4507(11) 0.4035(11) 0.0842(13) Uani d 0.5 A 2
    O O13B 0.1847(18) 0.3871(10) 0.2537(12) 0.0842(13) Uani d 0.5 A 2
loop_
    _atom_site_aniso_label
    _atom_site_aniso_U_11
    _atom_site_aniso_U_22
    _atom_site_aniso_U_33
    _atom_site_aniso_U_12
    _atom_site_aniso_U_13
    _atom_site_aniso_U_23
    Ag1 0.0397(3) 0.0501(3) 0.0284(3) 0.00285(18) 0.0014(2) 0.00409(17)
    S1 0.0349(7) 0.0359(7) 0.0280(7) -0.0023(5) 0.0105(5) -0.0025(5)
    S2 0.0243(7) 0.0424(8) 0.0293(7) -0.0031(5) 0.0056(5) -0.0003(5)
    S3 0.0473(9) 0.0327(7) 0.0422(8) -0.0100(6) 0.0044(7) 0.0024(6)
    S4 0.0312(7) 0.0361(7) 0.0315(7) -0.0046(5) 0.0056(5) -0.0069(5)
    N1 0.022(2) 0.040(2) 0.027(2) -0.0010(18) 0.0078(18) -0.0002(18)
    N2 0.030(2) 0.029(2) 0.027(2) 0.0020(17) 0.0065(19) -0.0017(16)
    C1 0.028(3) 0.035(3) 0.020(2) 0.005(2) 0.007(2) 0.0033(19)
    C2 0.029(3) 0.054(3) 0.029(3) 0.002(2) 0.016(2) -0.006(2)
    C3 0.061(4) 0.056(4) 0.031(3) -0.010(3) 0.017(3) -0.011(3)
    C4 0.022(3) 0.037(3) 0.023(2) 0.005(2) 0.007(2) 0.004(2)
    C5 0.023(3) 0.041(3) 0.034(3) -0.005(2) 0.010(2) 0.005(2)
    C6 0.060(4) 0.038(3) 0.059(4) 0.003(3) 0.022(3) 0.004(3)
    C7 0.025(2) 0.028(2) 0.030(3) -0.0005(19) 0.008(2) -0.002(2)
    C10 0.024(2) 0.028(2) 0.028(2) 0.0012(19) 0.007(2) -0.002(2)
    C11 0.031(3) 0.033(3) 0.034(3) 0.000(2) 0.001(2) -0.009(2)
    C8 0.034(3) 0.031(3) 0.027(3) 0.001(2) 0.000(2) 0.003(2)
    C9 0.077(5) 0.046(4) 0.076(5) -0.009(3) 0.047(4) -0.005(4)
    C12 0.056(4) 0.062(4) 0.063(4) -0.006(3) 0.036(4) -0.003(3)
    N10 0.038(3) 0.061(4) 0.068(4) -0.006(3) 0.020(3) 0.006(3)
    O11 0.109(4) 0.071(3) 0.076(3) -0.016(3) 0.026(3) 0.011(3)
    O12A 0.109(4) 0.071(3) 0.076(3) -0.016(3) 0.026(3) 0.011(3)
    O13A 0.109(4) 0.071(3) 0.076(3) -0.016(3) 0.026(3) 0.011(3)
    O12B 0.109(4) 0.071(3) 0.076(3) -0.016(3) 0.026(3) 0.011(3)
    O13B 0.109(4) 0.071(3) 0.076(3) -0.016(3) 0.026(3) 0.011(3)
_geom_special_details
;
 All esds (except the esd in the dihedral angle between two l.s. planes)
 are estimated using the full covariance matrix.  The cell esds are taken
 into account individually in the estimation of esds in distances, angles
 and torsion angles; correlations between esds in cell parameters are only
 used when they are defined by crystal symmetry.  An approximate (isotropic)
 treatment of cell esds is used for estimating esds involving l.s. planes.
;
loop_
    _geom_bond_atom_site_label_1
    _geom_bond_atom_site_label_2
    _geom_bond_site_symmetry_2
    _geom_bond_distance
    _geom_bond_publ_flag
    Ag1 N1 . 2.714(4) y
    Ag1 N2 . 2.436(5) y
    Ag1 S1 . 2.5895(15) y
    Ag1 S2 . 2.5987(16) y
    Ag1 S4 3_566 2.5910(15) y
    S1 C3 . 1.798(6) ?
    S1 C2 . 1.805(6) ?
    S2 C6 . 1.797(7) ?
    S2 C5 . 1.817(6) ?
    S3 C9 . 1.791(7) ?
    S3 C8 . 1.812(6) ?
    S4 C11 . 1.806(5) ?
    S4 C12 . 1.806(7) ?
    N1 C4 . 1.341(7) ?
    N1 C1 . 1.342(7) ?
    N2 C7 . 1.342(7) ?
    N2 C10 3_566 1.348(6) ?
    C1 C4 3_667 1.381(8) ?
    C1 C2 . 1.517(7) ?
    C2 H2A . 0.9700 ?
    C2 H2B . 0.9700 ?
    C3 H3A . 0.9600 ?
    C3 H3B . 0.9600 ?
    C3 H3C . 0.9600 ?
    C4 C5 . 1.522(7) ?
    C5 H5A . 0.9700 ?
    C5 H5B . 0.9700 ?
    C6 H6A . 0.9600 ?
    C6 H6B . 0.9600 ?
    C6 H6C . 0.9600 ?
    C7 C10 . 1.389(7) ?
    C7 C8 . 1.506(7) ?
    C10 C11 . 1.513(7) ?
    C11 H11A . 0.9700 ?
    C11 H11B . 0.9700 ?
    C8 H8A . 0.9700 ?
    C8 H8B . 0.9700 ?
    C9 H9A . 0.9600 ?
    C9 H9B . 0.9600 ?
    C9 H9C . 0.9600 ?
    C12 H12A . 0.9600 ?
    C12 H12B . 0.9600 ?
    C12 H12C . 0.9600 ?
    N10 O12A . 1.148(15) ?
    N10 O11 . 1.202(8) ?
    N10 O13B . 1.205(17) ?
    N10 O13A . 1.301(17) ?
    N10 O12B . 1.360(16) ?
loop_
    _geom_angle_atom_site_label_1
    _geom_angle_atom_site_label_2
    _geom_angle_atom_site_label_3
    _geom_angle_site_symmetry_1
    _geom_angle_site_symmetry_3
    _geom_angle
    _geom_angle_publ_flag
    N1 Ag1 N2 . . 167.75(13) y
    N1 Ag1 S1 . . 64.36(9) y
    N1 Ag1 S2 . . 72.54(9) y
    N1 Ag1 S4 . 3_566 113.79(9) y
    N2 Ag1 S1 . . 107.74(11) y
    N2 Ag1 S2 . . 109.60(11) y
    N2 Ag1 S4 . 3_566 77.43(10) y
    S1 Ag1 S2 . . 129.99(5) y
    S1 Ag1 S4 . 3_566 111.41(5) y
    S4 Ag1 S2 3_566 . 108.26(5) y
    C3 S1 C2 . . 100.1(3) ?
    C3 S1 Ag1 . . 119.8(2) ?
    C2 S1 Ag1 . . 105.22(19) ?
    C6 S2 C5 . . 100.9(3) ?
    C6 S2 Ag1 . . 103.1(2) ?
    C5 S2 Ag1 . . 104.98(18) ?
    C9 S3 C8 . . 100.2(3) ?
    C11 S4 C12 . . 100.8(3) ?
    C11 S4 Ag1 . 3_566 94.24(19) ?
    C12 S4 Ag1 . 3_566 103.6(3) ?
    C4 N1 C1 . . 118.7(5) ?
    C7 N2 C10 . 3_566 118.7(5) ?
    C7 N2 Ag1 . . 124.7(3) ?
    C10 N2 Ag1 3_566 . 116.1(3) ?
    N1 C1 C4 . 3_667 120.5(5) ?
    N1 C1 C2 . . 116.1(5) ?
    C4 C1 C2 3_667 . 123.4(5) ?
    C1 C2 S1 . . 111.8(4) ?
    C1 C2 H2A . . 109.3 ?
    S1 C2 H2A . . 109.3 ?
    C1 C2 H2B . . 109.3 ?
    S1 C2 H2B . . 109.3 ?
    H2A C2 H2B . . 107.9 ?
    S1 C3 H3A . . 109.5 ?
    S1 C3 H3B . . 109.5 ?
    H3A C3 H3B . . 109.5 ?
    S1 C3 H3C . . 109.5 ?
    H3A C3 H3C . . 109.5 ?
    H3B C3 H3C . . 109.5 ?
    N1 C4 C1 . 3_667 120.8(5) ?
    N1 C4 C5 . . 114.9(5) ?
    C1 C4 C5 3_667 . 124.3(5) ?
    C4 C5 S2 . . 112.6(4) ?
    C4 C5 H5A . . 109.1 ?
    S2 C5 H5A . . 109.1 ?
    C4 C5 H5B . . 109.1 ?
    S2 C5 H5B . . 109.1 ?
    H5A C5 H5B . . 107.8 ?
    S2 C6 H6A . . 109.5 ?
    S2 C6 H6B . . 109.5 ?
    H6A C6 H6B . . 109.5 ?
    S2 C6 H6C . . 109.5 ?
    H6A C6 H6C . . 109.5 ?
    H6B C6 H6C . . 109.5 ?
    N2 C7 C10 . . 120.8(5) ?
    N2 C7 C8 . . 116.5(4) ?
    C10 C7 C8 . . 122.8(4) ?
    N2 C10 C7 3_566 . 120.5(4) ?
    N2 C10 C11 3_566 . 118.3(5) ?
    C7 C10 C11 . . 121.1(4) ?
    C10 C11 S4 . . 116.4(4) ?
    C10 C11 H11A . . 108.2 ?
    S4 C11 H11A . . 108.2 ?
    C10 C11 H11B . . 108.2 ?
    S4 C11 H11B . . 108.2 ?
    H11A C11 H11B . . 107.3 ?
    C7 C8 S3 . . 114.8(4) ?
    C7 C8 H8A . . 108.6 ?
    S3 C8 H8A . . 108.6 ?
    C7 C8 H8B . . 108.6 ?
    S3 C8 H8B . . 108.6 ?
    H8A C8 H8B . . 107.6 ?
    S3 C9 H9A . . 109.5 ?
    S3 C9 H9B . . 109.5 ?
    H9A C9 H9B . . 109.5 ?
    S3 C9 H9C . . 109.5 ?
    H9A C9 H9C . . 109.5 ?
    H9B C9 H9C . . 109.5 ?
    S4 C12 H12A . . 109.5 ?
    S4 C12 H12B . . 109.5 ?
    H12A C12 H12B . . 109.5 ?
    S4 C12 H12C . . 109.5 ?
    H12A C12 H12C . . 109.5 ?
    H12B C12 H12C . . 109.5 ?
    O12A N10 O11 . . 130.3(10) ?
    O11 N10 O13B . . 134.4(9) ?
    O12A N10 O13A . . 121.9(11) ?
    O11 N10 O13A . . 106.9(8) ?
    O11 N10 O12B . . 108.2(8) ?
    O13B N10 O12B . . 116.2(10) ?
loop_
    _geom_torsion_atom_site_label_1
    _geom_torsion_atom_site_label_2
    _geom_torsion_atom_site_label_3
    _geom_torsion_atom_site_label_4
    _geom_torsion_site_symmetry_1
    _geom_torsion_site_symmetry_2
    _geom_torsion_site_symmetry_3
    _geom_torsion_site_symmetry_4
    _geom_torsion
    _geom_torsion_publ_flag
    C4 N1 C1 C4 . . . 3_667 1.9(8) ?
    C4 N1 C1 C2 . . . . -177.3(5) ?
    N1 C1 C2 S1 . . . . 9.1(6) ?
    C4 C1 C2 S1 3_667 . . . -170.1(4) ?
    C3 S1 C2 C1 . . . . 159.3(4) ?
    Ag1 S1 C2 C1 . . . . 34.5(4) ?
    C1 N1 C4 C1 . . . 3_667 -1.9(8) ?
    C1 N1 C4 C5 . . . . 179.2(5) ?
    N1 C4 C5 S2 . . . . -58.1(6) ?
    C1 C4 C5 S2 3_667 . . . 123.1(5) ?
    C6 S2 C5 C4 . . . . -74.8(5) ?
    Ag1 S2 C5 C4 . . . . 32.1(4) ?
    C10 N2 C7 C10 3_566 . . . -1.3(8) ?
    Ag1 N2 C7 C10 . . . . -172.8(4) ?
    C10 N2 C7 C8 3_566 . . . 178.5(5) ?
    Ag1 N2 C7 C8 . . . . 7.0(6) ?
    N2 C7 C10 N2 . . . 3_566 1.3(8) ?
    C8 C7 C10 N2 . . . 3_566 -178.4(5) ?
    N2 C7 C10 C11 . . . . 177.5(5) ?
    C8 C7 C10 C11 . . . . -2.3(8) ?
    N2 C10 C11 S4 3_566 . . . -41.6(6) ?
    C7 C10 C11 S4 . . . . 142.1(4) ?
    C12 S4 C11 C10 . . . . -60.4(5) ?
    Ag1 S4 C11 C10 3_566 . . . 44.3(4) ?
    N2 C7 C8 S3 . . . . 107.7(5) ?
    C10 C7 C8 S3 . . . . -72.5(6) ?
    C9 S3 C8 C7 . . . . -63.6(5) ?
loop_
    _geom_hbond_atom_site_label_D
    _geom_hbond_atom_site_label_H
    _geom_hbond_atom_site_label_A
    _geom_hbond_site_symmetry_A
    _geom_hbond_distance_DH
    _geom_hbond_distance_HA
    _geom_hbond_distance_DA
    _geom_hbond_angle_DHA
    C9 H9C S2 . 0.96 2.86 3.650(8) 141
    C11 H11A S3 . 0.97 2.74 3.502(6) 136
    C11 H11B O13A . 0.97 2.52 3.438(17) 157
    C2 H2A O11 4_666 0.97 2.55 3.460(9) 156
    C2 H2B O12A 3_666 0.97 2.53 3.431(15) 154
    C3 H3C O12A 3_666 0.96 2.37 3.171(17) 141
    C3 H3C O12B 3_666 0.96 2.57 3.364(16) 140
    C6 H6A O13A 3_566 0.96 2.52 3.375(19) 149
    C9 H9A O11 4_566 0.96 2.58 3.503(10) 162
_shelx_hkl_file
;
   1   0   0    0.05    0.47   1
   2   0   0 1645.57    7.77   1
   3   0   0    0.45    1.08   1
   4   0   0 2213.17   12.88   1
   5   0   0   -1.40    1.25   1
   6   0   0 7582.49   31.30   1
   7   0   0    4.97    1.66   1
   8   0   0  360.30    7.99   1
   9   0   0   -2.26    2.19   1
  10   0   0  349.78    9.23   1
  11   0   0   -2.59    2.51   1
  12   0   0   50.08    4.83   1
   1   1   0   74.58    1.34   1
   2   1   0  330.05    3.52   1
   3   1   0  874.85    6.87   1
   4   1   0 2061.55   12.23   1
   5   1   0   81.85    2.98   1
   6   1   0    6.49    1.68   1
   7   1   0  162.76    4.93   1
   8   1   0    9.89    2.24   1
   9   1   0  514.89   10.26   1
  10   1   0  152.77    6.30   1
  11   1   0   50.34    4.53   1
  12   1   0    1.10    2.96   1
   0   2   0 6627.32   26.18   1
   1   2   0  199.89    2.54   1
   2   2   0 2386.27   10.27   1
   3   2   0  147.21    3.03   1
   4   2   0  851.54    7.99   1
   5   2   0  256.00    5.03   1
   6   2   0 1063.74   11.13   1
   7   2   0   58.35    3.28   1
   8   2   0  829.99   11.91   1
   9   2   0    8.85    2.72   1
  10   2   0   12.12    2.76   1
  11   2   0   14.83    3.09   1
  12   2   0   -4.12    2.90   1
   0   3   0    2.69    0.86   1
   1   3   0   29.83    1.37   1
   2   3   0   10.71    1.17   1
   3   3   0   69.09    2.29   1
   4   3   0   13.59    1.49   1
   5   3   0  168.74    4.22   1
   6   3   0  102.05    3.79   1
   7   3   0  354.76    7.25   1
   8   3   0    4.09    2.07   1
   9   3   0  309.72    8.02   1
  10   3   0   24.07    3.13   1
  11   3   0  157.89    7.00   1
   0   4   0 2022.89   10.20   1
   1   4   0 2009.86   10.36   1
   2   4   0 1867.37   10.71   1
   3   4   0  472.80    5.93   1
   4   4   0  421.46    6.16   1
   5   4   0  191.86    4.61   1
   6   4   0 1200.07   12.41   1
   7   4   0  385.63    7.74   1
   8   4   0  427.91    8.86   1
   9   4   0   53.28    3.91   1
  10   4   0   15.80    3.09   1
  11   4   0    1.23    2.96   1
   0   5   0   -2.73    0.98   1
   1   5   0 1147.40    8.68   1
   2   5   0   17.57    1.56   1
   3   5   0  158.99    3.79   1
   4   5   0   21.04    1.87   1
   5   5   0  102.48    3.64   1
   6   5   0    1.18    1.66   1
   7   5   0  385.09    7.96   1
   8   5   0    3.10    2.23   1
   9   5   0  140.36    5.78   1
  10   5   0   -2.09    2.34   1
  11   5   0    5.05    2.87   1
   0   6   0 4799.82   19.92   1
   1   6   0  707.70    7.52   1
   2   6   0 4019.71   18.87   1
   3   6   0  489.96    6.90   1
   4   6   0  370.83    6.44   1
   5   6   0   15.33    1.91   1
   6   6   0 1072.13   12.59   1
   7   6   0  250.75    6.71   1
   8   6   0 1211.15   15.33   1
   9   6   0   24.23    3.42   1
  10   6   0    9.87    3.06   1
  11   6   0   -0.25    2.70   1
   0   7   0   -1.18    1.13   1
   1   7   0   91.40    3.18   1
   2   7   0  291.74    5.45   1
   3   7   0  298.36    5.84   1
   4   7   0  123.44    4.01   1
   5   7   0   34.80    2.65   1
   6   7   0  509.20    9.07   1
   7   7   0   75.67    4.10   1
   8   7   0   31.58    3.34   1
   9   7   0  224.25    7.58   1
  10   7   0    3.83    2.73   1
   0   8   0 2687.53   17.07   1
   1   8   0   55.96    2.78   1
   2   8   0   58.99    2.92   1
   3   8   0  169.55    4.77   1
   4   8   0   52.34    3.08   1
   5   8   0    7.20    2.08   1
   6   8   0  436.19    8.78   1
   7   8   0   51.26    3.76   1
   8   8   0   56.09    4.02   1
   9   8   0   -6.05    2.65   1
  10   8   0   26.78    3.96   1
   0   9   0   -0.36    1.58   1
   1   9   0    6.74    1.83   1
   2   9   0   75.58    3.40   1
   3   9   0  241.19    6.00   1
   4   9   0  396.06    7.89   1
   5   9   0   14.06    2.50   1
   6   9   0   12.78    2.39   1
   7   9   0   59.24    3.97   1
   8   9   0   12.17    2.88   1
   9   9   0  255.52    8.62   1
  10   9   0   75.23    5.55   1
   0  10   0  304.11    6.74   1
   1  10   0 1120.91   12.71   1
   2  10   0  236.25    6.10   1
   3  10   0  129.61    4.67   1
   4  10   0   65.27    3.81   1
   5  10   0  652.35   11.01   1
   6  10   0   75.87    4.58   1
   7  10   0  144.02    6.10   1
   8  10   0  143.51    6.39   1
   9  10   0   29.28    4.08   1
   0  11   0   -4.76    1.87   1
   1  11   0  513.44    9.30   1
   2  11   0   31.38    2.81   1
   3  11   0    4.51    2.22   1
   4  11   0   -1.74    1.96   1
   5  11   0   46.79    3.90   1
   6  11   0   63.87    4.22   1
   7  11   0   65.66    4.80   1
   8  11   0   17.37    3.35   1
   0  12   0  703.84   11.45   1
   1  12   0  199.11    6.49   1
   2  12   0  120.57    5.10   1
   3  12   0   35.24    3.67   1
   4  12   0   32.57    3.47   1
   5  12   0   40.03    3.81   1
   6  12   0  223.88    7.66   1
   7  12   0   35.89    4.19   1
   8  12   0   73.55    5.33   1
   0  13   0    3.47    2.12   1
   1  13   0  116.37    5.32   1
   2  13   0   -0.33    2.18   1
   3  13   0   -0.73    2.42   1
   4  13   0   20.91    3.14   1
   5  13   0   16.84    3.13   1
   6  13   0   32.47    4.02   1
   7  13   0    5.90    3.03   1
   0  14   0   -1.95    2.49   1
   1  14   0    8.89    2.59   1
   2  14   0   72.25    4.78   1
   3  14   0   49.10    4.31   1
   4  14   0    0.69    2.38   1
   5  14   0   -4.37    2.63   1
   6  14   0   -6.95    2.64   1
   0  15   0    2.12    2.52   1
   1  15   0    7.97    3.08   1
   2  15   0   64.21    4.92   1
   3  15   0    6.73    3.07   1
   4  15   0   34.75    4.05   1
   0  16   0  239.53    8.56   1
   1  16   0  106.07    6.21   1
   2  16   0    6.92    3.44   1
 -11   0   1  116.60    6.16   1
 -10   0   1   -0.27    2.39   1
  -9   0   1    5.76    2.31   1
  -8   0   1   -2.90    1.78   1
  -7   0   1 2860.50   20.10   1
  -6   0   1    2.59    1.39   1
  -5   0   1 1810.45   12.73   1
  -4   0   1   -1.53    1.02   1
  -3   0   1   69.58    2.07   1
  -2   0   1    0.84    0.79   1
  -1   0   1   -0.80    0.61   1
   1   0   1 1092.05    5.83   1
   2   0   1    0.05    0.94   1
   3   0   1 3094.44   14.28   1
   4   0   1    1.71    1.17   1
   5   0   1 3286.89   18.58   1
   6   0   1    1.12    1.45   1
   7   0   1  576.62    9.52   1
   8   0   1   -5.01    1.69   1
   9   0   1 1015.87   14.88   1
  10   0   1   -0.86    2.52   1
  11   0   1  100.08    5.89   1
 -11   1   1   46.46    4.45   1
 -10   1   1   41.22    3.84   1
  -9   1   1   20.05    2.75   1
  -8   1   1  527.48    9.65   1
  -7   1   1   11.57    2.05   1
  -6   1   1  123.13    4.05   1
  -5   1   1    9.24    1.55   1
  -4   1   1  573.06    6.51   1
  -3   1   1   89.03    2.36   1
  -2   1   1  362.30    3.90   1
  -1   1   1    5.00    0.69   1
   0   1   1   24.04    0.84   1
   1   1   1   53.69    1.38   1
   2   1   1  118.70    2.40   1
   3   1   1  146.09    3.13   1
   4   1   1  756.72    7.75   1
   5   1   1   -0.16    1.28   1
   6   1   1    1.76    1.46   1
   7   1   1    7.37    1.95   1
   8   1   1   27.63    2.80   1
   9   1   1    6.56    2.52   1
  10   1   1  318.69    8.93   1
  11   1   1    3.27    2.91   1
 -11   2   1   53.80    4.68   1
 -10   2   1   14.29    3.00   1
  -9   2   1   18.97    2.92   1
  -8   2   1  103.91    4.67   1
  -7   2   1  410.45    8.14   1
  -6   2   1   11.50    2.06   1
  -5   2   1 1651.91   13.86   1
  -4   2   1   89.30    3.72   1
  -3   2   1  325.22    4.52   1
  -2   2   1 1801.68    8.83   1
  -1   2   1 4169.49   13.93   1
   0   2   1   -0.09    0.71   1
   1   2   1 4553.44   15.61   1
   2   2   1 4131.79   15.03   1
   3   2   1 1132.64    8.46   1
   4   2   1  130.27    3.38   1
   5   2   1 1183.94   10.92   1
   6   2   1   50.70    2.83   1
   7   2   1  886.12   11.48   1
   8   2   1  166.49    5.58   1
   9   2   1  255.18    7.50   1
  10   2   1   -2.00    2.70   1
  11   2   1   36.66    4.01   1
 -11   3   1   -2.78    2.96   1
 -10   3   1  170.35    7.27   1
  -9   3   1  121.37    5.89   1
  -8   3   1  934.89   14.32   1
  -7   3   1   45.93    3.83   1
  -6   3   1 1516.72   17.60   1
  -5   3   1   34.92    2.71   1
  -4   3   1   61.71    2.60   1
  -3   3   1  792.20    7.15   1
  -2   3   1 2731.68   12.00   1
  -1   3   1 2376.17   10.21   1
   0   3   1 4490.00   15.14   1
   1   3   1 1770.98    8.98   1
   2   3   1 1182.02    8.07   1
   3   3   1    2.08    1.11   1
   4   3   1  255.57    4.74   1
   5   3   1  420.01    6.69   1
   6   3   1   63.16    3.18   1
   7   3   1  281.41    6.58   1
   8   3   1  101.67    4.62   1
   9   3   1  102.41    4.93   1
  10   3   1  245.30    8.01   1
  11   3   1   -1.25    2.70   1
 -11   4   1    2.80    3.10   1
 -10   4   1    0.79    3.13   1
  -9   4   1   35.24    4.26   1
  -8   4   1   83.91    5.97   1
  -7   4   1 1727.38   19.87   1
  -6   4   1   38.57    3.06   1
  -5   4   1   55.48    2.87   1
  -4   4   1  267.34    4.97   1
  -3   4   1 3087.58   15.23   1
  -2   4   1  213.06    3.68   1
  -1   4   1 5039.85   17.93   1
   0   4   1 1932.00   10.11   1
   1   4   1  744.23    6.45   1
   2   4   1  600.81    6.24   1
   3   4   1 3795.23   17.44   1
   4   4   1  561.23    7.26   1
   5   4   1  122.25    3.84   1
   6   4   1  747.47   10.02   1
   7   4   1  692.70   10.48   1
   8   4   1   65.83    3.89   1
   9   4   1  484.81   10.29   1
  10   4   1   68.84    4.84   1
  11   4   1    2.29    3.02   1
 -11   5   1    6.07    4.56   1
 -10   5   1   31.94    4.96   1
  -9   5   1   79.23    6.44   1
  -8   5   1  426.27   10.83   1
  -7   5   1  115.59    5.10   1
  -6   5   1   26.10    2.68   1
  -5   5   1   64.32    3.01   1
  -4   5   1   89.55    3.17   1
  -3   5   1  294.52    5.07   1
  -2   5   1  221.69    4.16   1
  -1   5   1  464.89    5.62   1
   0   5   1  181.54    3.54   1
   1   5   1  109.03    2.88   1
   2   5   1 1334.62   10.06   1
   3   5   1  129.71    3.56   1
   4   5   1   10.38    1.61   1
   5   5   1    8.68    1.66   1
   6   5   1  267.33    6.23   1
   7   5   1   89.29    4.21   1
   8   5   1   48.46    3.55   1
   9   5   1    0.67    2.26   1
  10   5   1   38.93    3.93   1
  11   5   1   -6.80    2.66   1
 -11   6   1   37.95    6.14   1
 -10   6   1   19.69    4.56   1
  -9   6   1   98.25    5.95   1
  -8   6   1  139.32    5.98   1
  -7   6   1  780.27   12.03   1
  -6   6   1    5.18    2.06   1
  -5   6   1 2292.04   17.14   1
  -4   6   1   -2.95    1.41   1
  -3   6   1 1110.34   10.39   1
  -2   6   1  656.97    7.57   1
  -1   6   1 2340.77   13.85   1
   0   6   1   92.37    2.93   1
   1   6   1 6957.61   25.39   1
   2   6   1  391.70    5.97   1
   3   6   1  784.61    8.82   1
   4   6   1  108.95    3.68   1
   5   6   1 1205.16   12.64   1
   6   6   1   47.61    3.11   1
   7   6   1 1046.37   13.64   1
   8   6   1   71.19    4.36   1
   9   6   1  173.47    6.57   1
  10   6   1   18.12    3.25   1
 -11   7   1    7.76    4.34   1
 -10   7   1   24.66    4.16   1
  -9   7   1  124.28    6.26   1
  -8   7   1  287.48    8.25   1
  -7   7   1  348.44    8.30   1
  -6   7   1   19.39    2.64   1
  -5   7   1    4.41    1.82   1
  -4   7   1   25.27    2.18   1
  -3   7   1  222.97    5.04   1
  -2   7   1    6.38    1.47   1
  -1   7   1  133.92    3.71   1
   0   7   1  187.45    4.31   1
   1   7   1   -4.43    1.21   1
   2   7   1    0.60    1.38   1
   3   7   1    1.54    1.38   1
   4   7   1  232.67    5.52   1
   5   7   1  179.07    5.21   1
   6   7   1   14.65    2.53   1
   7   7   1    4.93    2.08   1
   8   7   1   17.66    2.88   1
   9   7   1   14.79    2.97   1
  10   7   1   95.61    5.90   1
 -10   8   1    0.28    3.48   1
  -9   8   1    0.31    2.83   1
  -8   8   1   12.91    3.15   1
  -7   8   1  392.97    8.91   1
  -6   8   1    5.82    2.07   1
  -5   8   1  731.37   10.67   1
  -4   8   1   68.85    3.40   1
  -3   8   1  161.56    4.61   1
  -2   8   1  128.17    4.03   1
  -1   8   1  380.39    6.54   1
   0   8   1   60.55    2.86   1
   1   8   1 1643.48   13.49   1
   2   8   1    0.33    1.52   1
   3   8   1  217.66    5.36   1
   4   8   1   43.54    2.89   1
   5   8   1   71.26    3.67   1
   6   8   1   77.33    4.08   1
   7   8   1  137.54    5.57   1
   8   8   1   -1.08    2.22   1
   9   8   1  125.88    5.98   1
  10   8   1   10.51    3.53   1
 -10   9   1   73.97    5.88   1
  -9   9   1   23.68    3.83   1
  -8   9   1  311.15    8.94   1
  -7   9   1   30.95    3.47   1
  -6   9   1   26.01    3.12   1
  -5   9   1   11.15    2.67   1
  -4   9   1   13.47    2.19   1
  -3   9   1    4.17    1.58   1
  -2   9   1  154.67    4.71   1
  -1   9   1   47.66    2.80   1
   0   9   1   63.58    3.22   1
   1   9   1   14.53    2.07   1
   2   9   1    1.11    1.55   1
   3   9   1   26.83    2.64   1
   4   9   1  264.56    6.52   1
   5   9   1    2.01    1.89   1
   6   9   1    3.82    2.08   1
   7   9   1   38.74    3.65   1
   8   9   1    9.50    2.64   1
   9   9   1   12.57    3.25   1
  -9  10   1    3.91    3.29   1
  -8  10   1   39.45    4.24   1
  -7  10   1   79.06    4.79   1
  -6  10   1  134.35    5.60   1
  -5  10   1  785.87   12.08   1
  -4  10   1  268.07    7.04   1
  -3  10   1   19.60    2.54   1
  -2  10   1  359.38    7.46   1
  -1  10   1  307.79    6.84   1
   0  10   1  710.78   10.09   1
   1  10   1  867.71   11.36   1
   2  10   1   79.06    3.86   1
   3  10   1    3.78    2.04   1
   4  10   1  399.24    8.37   1
   5  10   1  128.55    5.34   1
   6  10   1  318.73    8.36   1
   7  10   1   99.54    5.33   1
   8  10   1   24.64    3.55   1
   9  10   1   22.26    3.81   1
  -9  11   1   41.38    4.91   1
  -8  11   1  144.16    6.86   1
  -7  11   1   17.85    3.35   1
  -6  11   1   -2.44    2.35   1
  -5  11   1   52.26    3.77   1
  -4  11   1   87.14    4.57   1
  -3  11   1  142.65    5.35   1
  -2  11   1  296.43    7.26   1
  -1  11   1  325.27    7.44   1
   0  11   1   49.80    3.41   1
   1  11   1    9.20    2.25   1
   2  11   1   26.98    2.93   1
   3  11   1   -1.49    2.19   1
   4  11   1    5.52    2.59   1
   5  11   1  151.14    5.91   1
   6  11   1   35.22    3.39   1
   7  11   1   17.06    3.10   1
   8  11   1    2.95    2.91   1
  -8  12   1    5.83    3.60   1
  -7  12   1  348.84   10.06   1
  -6  12   1   54.48    4.42   1
  -5  12   1   67.21    4.31   1
  -4  12   1  120.40    5.58   1
  -3  12   1  440.38    9.43   1
  -2  12   1   86.67    4.46   1
  -1  12   1  670.97   11.44   1
   0  12   1  313.33    7.75   1
   1  12   1  200.74    6.36   1
   2  12   1   71.17    4.20   1
   3  12   1 1039.98   14.52   1
   4  12   1  103.21    5.13   1
   5  12   1   57.24    4.07   1
   6  12   1   61.99    4.59   1
   7  12   1  118.48    6.12   1
   8  12   1   -1.60    3.11   1
  -7  13   1  202.43    8.22   1
  -6  13   1   35.48    4.14   1
  -5  13   1   19.09    3.27   1
  -4  13   1   85.79    4.91   1
  -3  13   1    3.32    2.53   1
  -2  13   1   66.73    4.42   1
  -1  13   1  281.62    7.94   1
   0  13   1   -2.46    2.50   1
   1  13   1   21.89    3.02   1
   2  13   1   72.89    4.53   1
   3  13   1    3.65    2.48   1
   4  13   1    6.64    2.61   1
   5  13   1    1.01    2.17   1
   6  13   1    5.32    3.04   1
   7  13   1   71.65    5.34   1
  -6  14   1   13.77    3.37   1
  -5  14   1  121.87    6.24   1
  -4  14   1   33.14    4.01   1
  -3  14   1    1.76    2.49   1
  -2  14   1  156.60    6.42   1
  -1  14   1   -0.83    2.31   1
   0  14   1   -2.09    2.26   1
   1  14   1  204.95    7.24   1
   2  14   1  130.00    6.05   1
   3  14   1   -2.97    2.41   1
   4  14   1   12.26    3.26   1
   5  14   1   -1.73    2.58   1
   6  14   1   -2.09    2.67   1
  -4  15   1    5.56    2.62   1
  -3  15   1    9.64    3.20   1
  -2  15   1    2.58    3.01   1
  -1  15   1    2.61    2.55   1
   0  15   1   13.76    2.89   1
   1  15   1   -2.07    2.73   1
   2  15   1    4.48    2.78   1
   3  15   1   -5.83    2.49   1
   4  15   1   56.21    4.61   1
  -2  16   1  145.45    7.09   1
  -1  16   1   13.92    3.48   1
   0  16   1  114.47    6.40   1
   1  16   1   27.36    4.14   1
   2  16   1   54.04    4.95   1
 -11   0   2    5.76    2.55   1
 -10   0   2   96.08    4.95   1
  -9   0   2    5.25    2.02   1
  -8   0   2   30.90    2.82   1
  -7   0   2   -2.32    1.61   1
  -6   0   2 1768.20   14.04   1
  -5   0   2   -1.06    1.18   1
  -4   0   2 4576.70   18.56   1
  -3   0   2    1.33    0.94   1
  -2   0   2 2116.32    9.71   1
  -1   0   2   -0.88    0.90   1
   0   0   2 4368.99   15.48   1
   1   0   2   -0.19    1.13   1
   2   0   2 7934.56   27.86   1
   3   0   2    1.92    1.18   1
   4   0   2 2925.26   16.79   1
   5   0   2   -0.72    1.33   1
   6   0   2 1360.94   13.81   1
   7   0   2    1.65    1.69   1
   8   0   2  329.74    8.28   1
   9   0   2    1.45    2.38   1
  10   0   2  643.41   13.28   1
  11   0   2   -5.18    2.57   1
 -11   1   2    7.45    2.74   1
 -10   1   2   39.10    3.78   1
  -9   1   2  173.73    6.13   1
  -8   1   2  358.46    7.78   1
  -7   1   2  351.76    6.96   1
  -6   1   2    0.48    1.55   1
  -5   1   2   68.76    2.69   1
  -4   1   2 1279.08    9.54   1
  -3   1   2 1541.54    9.64   1
  -2   1   2 2888.18   14.33   1
  -1   1   2   25.28    1.35   1
   0   1   2   65.07    1.71   1
   1   1   2  767.16    5.67   1
   2   1   2 2403.98   11.65   1
   3   1   2   71.16    2.43   1
   4   1   2   61.04    2.58   1
   5   1   2  842.21    9.64   1
   6   1   2   27.32    2.36   1
   7   1   2  148.46    5.16   1
   8   1   2   49.71    3.57   1
   9   1   2  152.44    6.14   1
  10   1   2   40.27    3.99   1
  11   1   2  167.98    7.40   1
 -11   2   2   12.03    3.46   1
 -10   2   2   16.01    3.30   1
  -9   2   2    4.92    2.25   1
  -8   2   2  172.51    5.66   1
  -7   2   2   64.30    3.39   1
  -6   2   2 1935.89   15.26   1
  -5   2   2   43.82    2.38   1
  -4   2   2 2104.91   13.50   1
  -3   2   2    7.30    1.32   1
  -2   2   2 4310.53   15.84   1
  -1   2   2  261.16    3.33   1
   0   2   2  378.31    3.87   1
   1   2   2    4.52    1.04   1
   2   2   2 2983.40   13.27   1
   3   2   2  588.63    6.53   1
   4   2   2 2124.79   13.83   1
   5   2   2   41.98    2.52   1
   6   2   2   14.05    1.95   1
   7   2   2   77.09    3.97   1
   8   2   2  237.40    6.87   1
   9   2   2   17.15    2.95   1
  10   2   2  226.57    7.82   1
  11   2   2    3.70    3.20   1
 -11   3   2  137.18    6.92   1
 -10   3   2   28.22    3.69   1
  -9   3   2  127.22    5.55   1
  -8   3   2   13.55    2.58   1
  -7   3   2 1280.14   15.07   1
  -6   3   2   74.86    4.32   1
  -5   3   2  344.32    6.10   1
  -4   3   2   12.48    1.56   1
  -3   3   2  126.96    3.05   1
  -2   3   2    2.38    0.99   1
  -1   3   2 1403.83    8.25   1
   0   3   2  906.28    6.56   1
   1   3   2  199.82    3.33   1
   2   3   2  254.52    4.08   1
   3   3   2  101.00    2.94   1
   4   3   2   84.63    3.02   1
   5   3   2  131.21    3.99   1
   6   3   2  212.07    5.51   1
   7   3   2   38.11    2.97   1
   8   3   2  206.04    6.47   1
   9   3   2   33.27    3.36   1
  10   3   2    4.85    2.60   1
  11   3   2  173.49    7.70   1
 -11   4   2   -0.56    3.09   1
 -10   4   2   38.69    4.31   1
  -9   4   2   18.36    3.71   1
  -8   4   2  402.69   11.11   1
  -7   4   2  175.20    6.40   1
  -6   4   2  290.80    6.44   1
  -5   4   2  214.94    4.91   1
  -4   4   2 4111.33   19.40   1
  -3   4   2  364.94    5.31   1
  -2   4   2 1447.29    9.72   1
  -1   4   2  782.51    6.78   1
   0   4   2  115.60    2.72   1
   1   4   2   48.74    1.98   1
   2   4   2 2937.89   14.60   1
   3   4   2  425.45    6.01   1
   4   4   2  762.62    8.79   1
   5   4   2  403.12    6.98   1
   6   4   2  140.19    4.59   1
   7   4   2   12.82    2.33   1
   8   4   2  297.14    7.71   1
   9   4   2   43.32    3.80   1
  10   4   2  110.45    5.73   1
  11   4   2   55.26    4.81   1
 -11   5   2    5.11    4.58   1
 -10   5   2   50.80    5.80   1
  -9   5   2    6.41    3.32   1
  -8   5   2    1.21    2.41   1
  -7   5   2  419.15    8.57   1
  -6   5   2   50.24    3.10   1
  -5   5   2   26.94    2.36   1
  -4   5   2  313.52    5.67   1
  -3   5   2   21.98    1.80   1
  -2   5   2    8.51    1.35   1
  -1   5   2  524.88    6.11   1
   0   5   2   79.94    2.57   1
   1   5   2  279.90    4.60   1
   2   5   2  273.68    4.83   1
   3   5   2   -0.72    1.22   1
   4   5   2   54.67    2.84   1
   5   5   2  156.92    4.66   1
   6   5   2   48.87    3.05   1
   7   5   2   75.11    4.06   1
   8   5   2    5.10    2.39   1
   9   5   2   -1.65    2.56   1
  10   5   2    3.18    2.79   1
  11   5   2  225.42    8.65   1
 -11   6   2    7.04    5.18   1
 -10   6   2   12.39    3.27   1
  -9   6   2   46.93    4.32   1
  -8   6   2  161.97    6.13   1
  -7   6   2  117.57    4.90   1
  -6   6   2 1138.76   13.01   1
  -5   6   2    3.49    1.71   1
  -4   6   2 1188.99   11.44   1
  -3   6   2  385.55    6.23   1
  -2   6   2 2090.50   13.66   1
  -1   6   2   22.45    1.83   1
   0   6   2 2163.53   13.44   1
   1   6   2  269.61    4.94   1
   2   6   2 2122.51   14.19   1
   3   6   2  923.96    9.88   1
   4   6   2 3957.94   22.00   1
   5   6   2    4.54    1.66   1
   6   6   2  249.49    6.47   1
   7   6   2    3.59    2.18   1
   8   6   2  362.01    8.95   1
   9   6   2   52.91    4.28   1
  10   6   2  662.67   13.74   1
 -11   7   2    8.31    3.88   1
 -10   7   2   19.40    3.94   1
  -9   7   2   62.77    4.89   1
  -8   7   2   22.57    3.18   1
  -7   7   2   59.51    3.75   1
  -6   7   2  460.73    8.70   1
  -5   7   2  234.02    5.92   1
  -4   7   2   72.85    3.34   1
  -3   7   2   29.03    2.22   1
  -2   7   2   22.77    2.05   1
  -1   7   2   -2.99    1.21   1
   0   7   2 1117.13   10.43   1
   1   7   2   -2.59    1.49   1
   2   7   2  178.90    4.49   1
   3   7   2  255.94    5.63   1
   4   7   2  118.98    4.22   1
   5   7   2  228.36    6.02   1
   6   7   2    5.92    2.14   1
   7   7   2   -3.44    1.89   1
   8   7   2   36.62    3.63   1
   9   7   2   15.36    2.97   1
  10   7   2    3.58    2.93   1
 -10   8   2   61.89    5.20   1
  -9   8   2   15.59    3.41   1
  -8   8   2   38.33    3.64   1
  -7   8   2   25.72    3.22   1
  -6   8   2  475.25    9.11   1
  -5   8   2   74.83    3.84   1
  -4   8   2 2244.12   17.70   1
  -3   8   2  118.87    4.10   1
  -2   8   2   26.99    2.19   1
  -1   8   2  224.48    5.19   1
   0   8   2 1313.74   12.14   1
   1   8   2    5.63    1.72   1
   2   8   2 1825.34   15.05   1
   3   8   2  109.06    4.07   1
   4   8   2  196.04    5.53   1
   5   8   2    9.17    2.31   1
   6   8   2  332.29    7.97   1
   7   8   2    7.47    2.18   1
   8   8   2   30.60    3.51   1
   9   8   2    4.78    3.03   1
 -10   9   2   20.68    4.14   1
  -9   9   2  234.66    8.20   1
  -8   9   2  127.80    6.18   1
  -7   9   2  304.83    8.22   1
  -6   9   2   68.89    4.13   1
  -5   9   2  308.64    7.25   1
  -4   9   2  205.00    5.87   1
  -3   9   2  193.92    5.42   1
  -2   9   2   80.81    3.60   1
  -1   9   2    3.19    1.62   1
   0   9   2  165.28    4.80   1
   1   9   2  648.09    9.28   1
   2   9   2   25.36    2.48   1
   3   9   2   11.54    2.11   1
   4   9   2   87.72    4.13   1
   5   9   2  252.37    6.88   1
   6   9   2   40.10    3.46   1
   7   9   2   52.26    4.03   1
   8   9   2   -1.94    2.51   1
   9   9   2   36.65    4.18   1
  -9  10   2   10.42    3.22   1
  -8  10   2    6.44    2.81   1
  -7  10   2   25.71    3.12   1
  -6  10   2  448.53    9.72   1
  -5  10   2  331.67    8.10   1
  -4  10   2   79.74    4.02   1
  -3  10   2   82.03    3.96   1
  -2  10   2  499.47    8.82   1
  -1  10   2  466.55    8.38   1
   0  10   2  190.38    5.51   1
   1  10   2  730.53   10.51   1
   2  10   2  296.95    6.87   1
   3  10   2   74.29    3.86   1
   4  10   2  550.46    9.99   1
   5  10   2  726.87   12.05   1
   6  10   2    3.35    2.13   1
   7  10   2  129.76    6.04   1
   8  10   2  113.03    6.05   1
   9  10   2   17.39    3.79   1
  -9  11   2   13.74    3.67   1
  -8  11   2    7.34    2.93   1
  -7  11   2   16.74    3.25   1
  -6  11   2   13.72    3.21   1
  -5  11   2    5.94    2.38   1
  -4  11   2  111.68    5.11   1
  -3  11   2   -0.10    2.11   1
  -2  11   2   17.80    2.53   1
  -1  11   2   18.61    2.57   1
   0  11   2    6.93    2.24   1
   1  11   2   -0.68    2.00   1
   2  11   2   -9.53    1.97   1
   3  11   2   38.60    3.50   1
   4  11   2   61.65    4.17   1
   5  11   2   75.86    4.72   1
   6  11   2    9.71    2.68   1
   7  11   2   21.35    3.30   1
   8  11   2   31.93    4.25   1
  -8  12   2   41.47    4.84   1
  -7  12   2   67.39    4.83   1
  -6  12   2  153.81    6.34   1
  -5  12   2  109.28    5.54   1
  -4  12   2  309.02    8.23   1
  -3  12   2   61.78    3.99   1
  -2  12   2  292.22    7.63   1
  -1  12   2  130.85    5.24   1
   0  12   2  123.01    5.19   1
   1  12   2   84.52    4.39   1
   2  12   2  780.70   12.43   1
   3  12   2  186.27    6.56   1
   4  12   2  191.36    6.74   1
   5  12   2  100.14    5.22   1
   6  12   2   48.63    4.42   1
   7  12   2   23.08    3.46   1
  -7  13   2   59.93    5.21   1
  -6  13   2   12.41    3.29   1
  -5  13   2    9.19    2.67   1
  -4  13   2   62.39    4.35   1
  -3  13   2    7.87    2.58   1
  -2  13   2   67.01    4.33   1
  -1  13   2   -0.13    2.26   1
   0  13   2   25.10    3.02   1
   1  13   2    4.12    2.22   1
   2  13   2   24.75    3.10   1
   3  13   2   26.47    3.29   1
   4  13   2    1.56    2.81   1
   5  13   2   24.94    3.36   1
   6  13   2   41.48    4.31   1
  -6  14   2   96.08    6.41   1
  -5  14   2   32.77    3.85   1
  -4  14   2   15.48    3.25   1
  -3  14   2  166.19    6.76   1
  -2  14   2   45.74    4.16   1
  -1  14   2    9.25    2.97   1
   0  14   2    1.31    2.53   1
   1  14   2   27.57    3.29   1
   2  14   2   81.44    5.01   1
   3  14   2  105.42    5.56   1
   4  14   2  121.75    6.20   1
   5  14   2   -8.53    2.40   1
  -4  15   2  -15.67    2.67   1
  -3  15   2    5.59    2.87   1
  -2  15   2   -2.38    2.75   1
  -1  15   2   10.23    3.13   1
   0  15   2   33.87    3.86   1
   1  15   2  130.18    6.25   1
   2  15   2   79.47    5.38   1
   3  15   2   -3.48    2.96   1
   4  15   2    6.96    2.97   1
  -2  16   2   16.34    3.56   1
  -1  16   2  159.23    7.39   1
   0  16   2   43.17    4.48   1
   1  16   2   51.30    4.68   1
 -11   0   3  223.19    7.88   1
 -10   0   3    5.33    2.53   1
  -9   0   3  261.52    7.23   1
  -8   0   3    0.19    1.77   1
  -7   0   3  472.84    8.02   1
  -6   0   3   -2.19    1.47   1
  -5   0   3 3855.96   19.60   1
  -4   0   3    3.11    1.18   1
  -3   0   313814.92   58.35   1
  -2   0   3   -3.57    1.04   1
  -1   0   3 3244.70   13.92   1
   0   0   3    2.41    1.36   1
   1   0   3 1530.63   10.36   1
   2   0   3   -2.45    1.26   1
   3   0   3 7519.27   28.40   1
   4   0   3    2.76    1.52   1
   5   0   3 4417.56   24.68   1
   6   0   3    1.04    1.71   1
   7   0   3   38.15    3.13   1
   8   0   3   -7.76    2.05   1
   9   0   3  693.69   13.19   1
  10   0   3   -2.45    2.74   1
  11   0   3  490.29   12.75   1
 -11   1   3   -0.75    2.91   1
 -10   1   3   62.53    4.37   1
  -9   1   3  357.33    8.38   1
  -8   1   3   53.49    3.57   1
  -7   1   3   -5.39    1.57   1
  -6   1   3   38.27    2.55   1
  -5   1   3  313.79    5.51   1
  -4   1   3 1655.47   11.63   1
  -3   1   3   32.09    2.03   1
  -2   1   3 4930.58   20.47   1
  -1   1   3   10.69    1.55   1
   0   1   3  785.47    6.59   1
   1   1   3  300.50    4.31   1
   2   1   3  323.10    4.85   1
   3   1   3   99.50    3.07   1
   4   1   3 1597.74   12.90   1
   5   1   3   43.41    2.78   1
   6   1   3  225.34    6.00   1
   7   1   3   40.66    3.12   1
   8   1   3  148.53    5.73   1
   9   1   3   82.84    4.90   1
  10   1   3   53.64    4.66   1
  11   1   3   12.67    3.21   1
 -11   2   3  103.47    5.90   1
 -10   2   3  161.14    6.43   1
  -9   2   3  547.01   10.43   1
  -8   2   3   -0.14    1.83   1
  -7   2   3  154.38    4.86   1
  -6   2   3  564.43    8.12   1
  -5   2   3 1532.02   12.71   1
  -4   2   3  144.67    4.61   1
  -3   2   3 5128.81   22.00   1
  -2   2   3   84.08    2.61   1
  -1   2   3  347.41    4.44   1
   0   2   3  882.74    6.85   1
   1   2   3 4080.19   16.11   1
   2   2   3  165.09    3.51   1
   3   2   3 3796.67   18.18   1
   4   2   3  351.48    6.05   1
   5   2   3  438.11    7.39   1
   6   2   3   32.68    2.65   1
   7   2   3  281.20    7.04   1
   8   2   3   50.08    3.76   1
   9   2   3  181.93    6.75   1
  10   2   3   13.98    2.94   1
  11   2   3  118.27    6.54   1
 -11   3   3   28.14    3.57   1
 -10   3   3   49.00    3.99   1
  -9   3   3   75.58    4.61   1
  -8   3   3  453.74    8.98   1
  -7   3   3   10.48    2.06   1
  -6   3   3 2115.23   17.02   1
  -5   3   3  376.82    6.75   1
  -4   3   3  629.03    7.67   1
  -3   3   3   61.52    2.40   1
  -2   3   3 1059.47    8.34   1
  -1   3   3  177.89    3.32   1
   0   3   3 1331.04    8.82   1
   1   3   3 1058.99    8.21   1
   2   3   3   22.89    1.65   1
   3   3   3  353.29    5.62   1
   4   3   3   48.76    2.58   1
   5   3   3  206.08    5.23   1
   6   3   3  100.09    4.05   1
   7   3   3   17.16    2.66   1
   8   3   3   36.11    3.32   1
   9   3   3   -3.87    2.15   1
  10   3   3    0.74    2.49   1
  11   3   3   29.09    4.44   1
 -11   4   3   82.28    5.62   1
 -10   4   3    9.80    3.01   1
  -9   4   3   84.17    5.09   1
  -8   4   3    5.21    3.09   1
  -7   4   3  516.17    9.18   1
  -6   4   3   12.16    2.04   1
  -5   4   3 1321.86   12.22   1
  -4   4   3  339.23    5.72   1
  -3   4   3 1793.32   12.21   1
  -2   4   3  306.91    4.79   1
  -1   4   3 4411.94   17.76   1
   0   4   3    4.02    1.11   1
   1   4   3 1210.45    9.33   1
   2   4   3  976.89    8.89   1
   3   4   3 4737.32   21.62   1
   4   4   3  276.11    5.62   1
   5   4   3  612.96    8.98   1
   6   4   3  164.03    5.21   1
   7   4   3   10.06    2.09   1
   8   4   3   36.97    3.61   1
   9   4   3  645.01   12.48   1
  10   4   3   58.35    4.77   1
  11   4   3   44.09    4.46   1
 -11   5   3   31.88    5.20   1
 -10   5   3   23.21    4.84   1
  -9   5   3   35.08    4.43   1
  -8   5   3   -2.29    2.29   1
  -7   5   3   57.06    3.55   1
  -6   5   3  718.83    9.90   1
  -5   5   3   28.16    2.41   1
  -4   5   3  362.19    6.19   1
  -3   5   3  157.39    3.97   1
  -2   5   3   76.75    2.81   1
  -1   5   3  141.58    3.51   1
   0   5   3   57.30    2.33   1
   1   5   3  422.54    5.93   1
   2   5   3   71.14    2.81   1
   3   5   3  221.09    4.90   1
   4   5   3  201.98    5.02   1
   5   5   3   11.68    2.04   1
   6   5   3  656.81   10.30   1
   7   5   3  210.33    6.41   1
   8   5   3    3.52    2.31   1
   9   5   3    3.97    2.87   1
  10   5   3   50.96    4.70   1
 -11   6   3   20.04    4.99   1
 -10   6   3   -4.88    2.88   1
  -9   6   3  159.87    6.71   1
  -8   6   3  214.85    6.75   1
  -7   6   3    1.55    2.00   1
  -6   6   3   13.04    2.11   1
  -5   6   3 1301.57   13.00   1
  -4   6   3  398.08    6.76   1
  -3   6   3 3733.40   19.75   1
  -2   6   3 1522.28   11.98   1
  -1   6   3  444.28    6.38   1
   0   6   3   23.03    1.85   1
   1   6   3 1073.89   10.02   1
   2   6   3 1143.80   10.81   1
   3   6   3 4037.04   21.68   1
   4   6   3  603.33    8.83   1
   5   6   3  872.24   11.33   1
   6   6   3   17.05    2.46   1
   7   6   3  276.87    7.51   1
   8   6   3  217.33    7.32   1
   9   6   3  406.88   10.36   1
  10   6   3   -4.12    2.96   1
 -11   7   3   59.07    5.80   1
 -10   7   3   15.65    3.29   1
  -9   7   3   15.33    2.99   1
  -8   7   3   -3.60    2.31   1
  -7   7   3  665.22   11.05   1
  -6   7   3  163.51    5.40   1
  -5   7   3   13.67    2.25   1
  -4   7   3  368.00    6.89   1
  -3   7   3  202.37    4.98   1
  -2   7   3   85.63    3.29   1
  -1   7   3  591.58    7.88   1
   0   7   3  204.83    4.71   1
   1   7   3  216.61    4.94   1
   2   7   3  581.09    8.19   1
   3   7   3  183.51    4.96   1
   4   7   3  265.14    6.17   1
   5   7   3    0.41    1.89   1
   6   7   3  296.68    7.44   1
   7   7   3   98.41    4.90   1
   8   7   3   29.08    3.37   1
   9   7   3   -2.50    2.65   1
  10   7   3   61.20    5.32   1
 -10   8   3   -9.07    3.15   1
  -9   8   3   -4.66    2.32   1
  -8   8   3  211.80    7.18   1
  -7   8   3   62.05    4.10   1
  -6   8   3  110.64    4.69   1
  -5   8   3 1488.17   15.07   1
  -4   8   3   99.58    4.11   1
  -3   8   3   88.31    3.71   1
  -2   8   3  224.80    5.39   1
  -1   8   3  608.51    8.57   1
   0   8   3  125.04    4.02   1
   1   8   3  449.31    7.49   1
   2   8   3  247.10    5.75   1
   3   8   3  163.63    5.00   1
   4   8   3   13.12    2.23   1
   5   8   3  825.64   12.04   1
   6   8   3    3.65    2.26   1
   7   8   3    5.54    2.44   1
   8   8   3   40.65    3.78   1
   9   8   3   40.71    4.11   1
 -10   9   3   59.18    5.31   1
  -9   9   3   29.81    3.88   1
  -8   9   3  114.09    5.59   1
  -7   9   3    8.12    2.69   1
  -6   9   3  371.39    8.60   1
  -5   9   3  161.70    5.56   1
  -4   9   3  827.27   11.53   1
  -3   9   3   22.73    2.47   1
  -2   9   3   -0.81    1.44   1
  -1   9   3   25.01    2.36   1
   0   9   3  164.21    4.85   1
   1   9   3   17.79    2.35   1
   2   9   3  588.61    9.28   1
   3   9   3  130.22    4.67   1
   4   9   3   77.03    4.00   1
   5   9   3   16.65    2.54   1
   6   9   3   -0.03    2.22   1
   7   9   3    3.90    2.66   1
   8   9   3    5.18    2.68   1
   9   9   3  138.85    6.88   1
  -9  10   3   66.74    5.02   1
  -8  10   3    8.68    3.48   1
  -7  10   3   24.60    3.31   1
  -6  10   3  271.88    7.70   1
  -5  10   3  131.49    5.30   1
  -4  10   3  158.00    5.57   1
  -3  10   3  945.67   12.57   1
  -2  10   3  172.21    5.48   1
  -1  10   3    7.72    2.03   1
   0  10   3  505.72    8.96   1
   1  10   3  504.54    9.08   1
   2  10   3  216.69    6.25   1
   3  10   3  521.63    9.56   1
   4  10   3  219.93    6.65   1
   5  10   3   19.78    2.92   1
   6  10   3  212.84    7.04   1
   7  10   3  101.07    5.52   1
   8  10   3   22.47    3.47   1
  -9  11   3   15.19    3.63   1
  -8  11   3    6.57    2.92   1
  -7  11   3   10.48    2.79   1
  -6  11   3  132.49    5.90   1
  -5  11   3    1.38    2.29   1
  -4  11   3   70.90    4.14   1
  -3  11   3   37.10    3.28   1
  -2  11   3   61.52    3.79   1
  -1  11   3  191.19    6.00   1
   0  11   3   19.01    2.69   1
   1  11   3   70.34    3.99   1
   2  11   3   38.82    3.37   1
   3  11   3    1.41    2.16   1
   4  11   3   20.74    3.24   1
   5  11   3  217.12    7.28   1
   6  11   3   81.75    5.16   1
   7  11   3    4.79    2.84   1
   8  11   3   -3.40    2.89   1
  -8  12   3   55.76    5.12   1
  -7  12   3   59.89    4.96   1
  -6  12   3   57.00    4.50   1
  -5  12   3   11.20    2.67   1
  -4  12   3   91.28    4.98   1
  -3  12   3  352.21    8.55   1
  -2  12   3  147.54    5.81   1
  -1  12   3  146.22    5.57   1
   0  12   3   82.39    4.38   1
   1  12   3    1.23    2.15   1
   2  12   3  244.40    7.33   1
   3  12   3  761.66   12.81   1
   4  12   3   63.91    4.27   1
   5  12   3  168.46    6.71   1
   6  12   3   93.76    5.48   1
   7  12   3   28.22    3.65   1
  -7  13   3   50.60    4.70   1
  -6  13   3   76.43    5.30   1
  -5  13   3  262.07    8.45   1
  -4  13   3    3.44    2.56   1
  -3  13   3   27.70    3.37   1
  -2  13   3   18.86    3.11   1
  -1  13   3   75.56    4.68   1
   0  13   3   62.42    4.24   1
   1  13   3   99.94    5.10   1
   2  13   3    2.96    2.34   1
   3  13   3   11.67    2.68   1
   4  13   3   -1.90    2.32   1
   5  13   3   36.64    4.15   1
   6  13   3   18.58    3.34   1
  -6  14   3   37.73    4.41   1
  -5  14   3   12.73    3.53   1
  -4  14   3   16.11    3.03   1
  -3  14   3  249.02    8.07   1
  -2  14   3   60.85    4.55   1
  -1  14   3   10.46    2.62   1
   0  14   3   22.92    3.37   1
   1  14   3   34.50    3.59   1
   2  14   3   37.14    3.86   1
   3  14   3  152.40    6.60   1
   4  14   3   47.05    4.24   1
   5  14   3   -0.50    2.68   1
  -4  15   3   26.77    4.00   1
  -3  15   3   12.77    3.42   1
  -2  15   3    5.99    2.95   1
  -1  15   3    9.46    2.99   1
   0  15   3   13.24    3.14   1
   1  15   3   18.15    3.75   1
   2  15   3   89.55    5.70   1
   3  15   3   19.75    3.48   1
  -1  16   3   27.21    4.23   1
   0  16   3   41.20    4.65   1
 -11   0   4    6.54    2.68   1
 -10   0   4  548.36   11.20   1
  -9   0   4   -2.27    2.18   1
  -8   0   4   24.71    2.81   1
  -7   0   4   -1.23    1.60   1
  -6   0   4  142.81    4.27   1
  -5   0   4    0.93    1.42   1
  -4   0   4 5199.63   21.95   1
  -3   0   4   -0.72    1.16   1
  -2   0   4 3136.45   15.60   1
  -1   0   4   -3.41    1.39   1
   0   0   4  589.54    6.99   1
   1   0   4    1.95    1.53   1
   2   0   4 5574.07   24.17   1
   3   0   4    0.34    1.37   1
   4   0   4  740.78    9.91   1
   5   0   4    2.09    1.78   1
   6   0   4 1832.77   18.27   1
   7   0   4    1.88    1.93   1
   8   0   4  638.74   12.43   1
   9   0   4   -0.47    2.46   1
  10   0   4  171.66    7.68   1
  11   0   4   -6.20    3.38   1
 -11   1   4  154.75    6.72   1
 -10   1   4    2.29    2.55   1
  -9   1   4  354.47    8.43   1
  -8   1   4  118.91    4.65   1
  -7   1   4   29.38    2.59   1
  -6   1   4   67.35    3.15   1
  -5   1   4 2101.82   15.05   1
  -4   1   4  347.87    5.96   1
  -3   1   4  507.96    7.15   1
  -2   1   4  491.31    6.83   1
  -1   1   4  116.45    3.36   1
   0   1   4  106.66    3.08   1
   1   1   4   26.85    1.94   1
   2   1   4  229.00    4.61   1
   3   1   4   54.92    2.72   1
   4   1   4  142.66    4.37   1
   5   1   4  648.37    9.62   1
   6   1   4    3.96    2.00   1
   7   1   4  380.98    8.62   1
   8   1   4   56.72    4.12   1
   9   1   4   11.49    2.85   1
  10   1   4   -2.17    2.86   1
  11   1   4   75.60    5.77   1
 -11   2   4   28.60    3.71   1
 -10   2   4  641.92   12.16   1
  -9   2   4   39.89    3.48   1
  -8   2   4  217.69    6.22   1
  -7   2   4    5.49    2.03   1
  -6   2   4  825.39   10.40   1
  -5   2   4  197.17    5.32   1
  -4   2   4 3360.15   21.45   1
  -3   2   4  227.06    5.15   1
  -2   2   4 3038.16   16.16   1
  -1   2   4    4.41    1.24   1
   0   2   4 3795.36   16.78   1
   1   2   4  676.47    7.19   1
   2   2   4 1644.99   11.91   1
   3   2   4  199.42    4.59   1
   4   2   4 2195.11   16.06   1
   5   2   4    3.88    1.68   1
   6   2   4 1223.89   14.22   1
   7   2   4   -0.06    1.93   1
   8   2   4   92.57    5.03   1
   9   2   4   11.63    2.91   1
  10   2   4  138.51    6.86   1
  11   2   4   11.54    3.17   1
 -10   3   4   46.62    4.10   1
  -9   3   4  156.48    6.09   1
  -8   3   4   77.64    4.15   1
  -7   3   4  887.04   12.00   1
  -6   3   4   18.07    3.19   1
  -5   3   4 2371.60   18.96   1
  -4   3   4 1237.93   11.91   1
  -3   3   4  856.28    8.96   1
  -2   3   4   50.62    2.31   1
  -1   3   4  146.94    3.44   1
   0   3   4   42.92    2.05   1
   1   3   4  455.47    6.00   1
   2   3   4  411.32    6.06   1
   3   3   4  738.36    8.72   1
   4   3   4  504.58    7.78   1
   5   3   4   -1.31    1.55   1
   6   3   4    7.74    2.02   1
   7   3   4  453.17    9.28   1
   8   3   4    7.03    2.34   1
   9   3   4   13.30    2.90   1
  10   3   4   60.73    5.08   1
 -10   4   4  144.76    6.39   1
  -9   4   4    4.62    2.30   1
  -8   4   4 1301.98   16.49   1
  -7   4   4    4.78    2.03   1
  -6   4   4  105.60    4.24   1
  -5   4   4  135.87    4.37   1
  -4   4   4 1790.63   13.86   1
  -3   4   4  111.08    3.45   1
  -2   4   4 5822.41   22.83   1
  -1   4   4  322.07    5.11   1
   0   4   4   74.16    2.59   1
   1   4   4  370.89    5.65   1
   2   4   4 2782.62   16.21   1
   3   4   4  169.66    4.41   1
   4   4   4 1903.51   15.40   1
   5   4   4  319.93    6.92   1
   6   4   4   55.59    3.43   1
   7   4   4   96.08    4.58   1
   8   4   4  643.72   11.98   1
   9   4   4  122.50    5.98   1
  10   4   4    3.14    2.76   1
 -10   5   4    5.58    4.05   1
  -9   5   4   65.30    4.34   1
  -8   5   4   25.25    2.95   1
  -7   5   4  251.52    6.69   1
  -6   5   4   49.63    3.13   1
  -5   5   4  481.99    7.93   1
  -4   5   4  637.92    8.48   1
  -3   5   4  112.52    3.54   1
  -2   5   4  163.87    4.03   1
  -1   5   4  259.41    4.90   1
   0   5   4  345.75    5.59   1
   1   5   4   47.53    2.34   1
   2   5   4  402.69    6.46   1
   3   5   4   52.41    2.73   1
   4   5   4    3.09    1.53   1
   5   5   4  173.75    5.27   1
   6   5   4  455.89    8.90   1
   7   5   4  290.56    7.71   1
   8   5   4   59.36    4.34   1
   9   5   4   34.22    3.94   1
  10   5   4    1.32    3.05   1
 -10   6   4   36.00    4.15   1
  -9   6   4   73.78    4.80   1
  -8   6   4   11.61    2.59   1
  -7   6   4  155.15    5.42   1
  -6   6   4  197.99    5.65   1
  -5   6   4   -6.45    1.54   1
  -4   6   4  460.40    7.59   1
  -3   6   4  829.29    9.60   1
  -2   6   4 2734.72   16.92   1
  -1   6   4   36.20    2.23   1
   0   6   4 1158.15   10.71   1
   1   6   4   22.73    2.03   1
   2   6   4  395.10    6.71   1
   3   6   4  360.31    6.78   1
   4   6   4 2266.16   17.84   1
   5   6   4    6.54    1.98   1
   6   6   4  565.16   10.09   1
   7   6   4  120.94    5.36   1
   8   6   4  175.51    6.77   1
   9   6   4   63.22    4.71   1
  10   6   4  190.01    8.03   1
 -10   7   4   29.06    3.86   1
  -9   7   4   13.78    3.07   1
  -8   7   4   90.88    4.68   1
  -7   7   4    4.03    2.17   1
  -6   7   4  263.89    6.90   1
  -5   7   4  421.72    7.96   1
  -4   7   4  370.47    7.13   1
  -3   7   4  283.24    5.99   1
  -2   7   4   16.60    1.96   1
  -1   7   4  238.22    5.30   1
   0   7   4  101.39    3.65   1
   1   7   4  184.89    4.79   1
   2   7   4  116.38    4.03   1
   3   7   4   -0.41    1.66   1
   4   7   4   -2.39    1.66   1
   5   7   4  249.98    6.63   1
   6   7   4   29.13    3.22   1
   7   7   4    8.74    2.47   1
   8   7   4   55.82    4.41   1
   9   7   4   47.04    4.70   1
 -10   8   4   93.38    5.86   1
  -9   8   4  132.88    6.25   1
  -8   8   4  146.31    6.09   1
  -7   8   4   49.01    3.65   1
  -6   8   4   46.05    3.55   1
  -5   8   4  177.45    5.70   1
  -4   8   4  528.09    8.88   1
  -3   8   4  216.01    5.61   1
  -2   8   4 1677.61   14.87   1
  -1   8   4  243.24    5.66   1
   0   8   4  547.68    8.46   1
   1   8   4  551.27    8.57   1
   2   8   4  451.45    8.05   1
   3   8   4  116.98    4.40   1
   4   8   4  660.40   10.40   1
   5   8   4   38.16    3.19   1
   6   8   4  485.19   10.02   1
   7   8   4   40.72    3.67   1
   8   8   4    9.30    2.79   1
   9   8   4   10.90    3.28   1
 -10   9   4   -1.05    3.00   1
  -9   9   4   42.14    4.47   1
  -8   9   4  160.17    6.52   1
  -7   9   4   19.82    3.22   1
  -6   9   4   83.19    4.49   1
  -5   9   4  678.97   11.03   1
  -4   9   4   16.43    2.35   1
  -3   9   4  271.81    6.64   1
  -2   9   4  147.35    4.88   1
  -1   9   4    6.21    1.76   1
   0   9   4   10.53    2.15   1
   1   9   4  336.73    7.17   1
   2   9   4   27.03    2.71   1
   3   9   4  273.63    6.85   1
   4   9   4    4.32    2.00   1
   5   9   4   16.52    2.68   1
   6   9   4   64.24    4.35   1
   7   9   4   13.81    2.61   1
   8   9   4   12.24    3.05   1
   9   9   4   -2.43    2.95   1
  -9  10   4   -3.27    2.90   1
  -8  10   4   54.53    4.58   1
  -7  10   4   12.78    2.74   1
  -6  10   4   62.93    4.21   1
  -5  10   4  168.87    6.08   1
  -4  10   4  352.82    8.30   1
  -3  10   4   25.70    2.70   1
  -2  10   4  241.34    6.49   1
  -1  10   4   83.48    3.94   1
   0  10   4  444.31    8.56   1
   1  10   4  642.07   10.26   1
   2  10   4   47.62    3.42   1
   3  10   4   40.99    3.35   1
   4  10   4  264.87    7.41   1
   5  10   4  126.90    5.73   1
   6  10   4  222.48    7.45   1
   7  10   4  166.51    7.09   1
   8  10   4   13.42    3.35   1
  -9  11   4   17.11    3.26   1
  -8  11   4    2.19    3.21   1
  -7  11   4    0.86    2.47   1
  -6  11   4   28.14    3.29   1
  -5  11   4  173.14    6.27   1
  -4  11   4   89.82    4.58   1
  -3  11   4   54.98    3.83   1
  -2  11   4  227.88    6.64   1
  -1  11   4   47.35    3.42   1
   0  11   4    0.87    1.93   1
   1  11   4   12.27    2.35   1
   2  11   4   20.53    2.66   1
   3  11   4   17.58    3.03   1
   4  11   4  374.93    9.21   1
   5  11   4   23.23    3.18   1
   6  11   4    1.79    2.38   1
   7  11   4   69.91    5.15   1
  -8  12   4  131.17    6.87   1
  -7  12   4    1.47    3.05   1
  -6  12   4   85.65    5.14   1
  -5  12   4   87.56    5.22   1
  -4  12   4  360.81    9.19   1
  -3  12   4  126.72    5.50   1
  -2  12   4  380.79    9.08   1
  -1  12   4  125.14    5.38   1
   0  12   4    3.16    2.26   1
   1  12   4  206.54    6.91   1
   2  12   4  370.94    8.99   1
   3  12   4   39.66    3.67   1
   4  12   4  251.07    7.93   1
   5  12   4   91.35    5.40   1
   6  12   4   29.51    4.13   1
   7  12   4   66.52    5.11   1
  -7  13   4    8.57    3.50   1
  -6  13   4  174.21    7.33   1
  -5  13   4   22.47    3.52   1
  -4  13   4   10.12    2.76   1
  -3  13   4    0.80    2.58   1
  -2  13   4  115.94    5.58   1
  -1  13   4    5.09    2.58   1
   0  13   4   50.35    3.84   1
   1  13   4   20.08    3.14   1
   2  13   4    1.72    2.46   1
   3  13   4    4.96    2.36   1
   4  13   4   72.76    5.05   1
   5  13   4    2.21    2.88   1
   6  13   4   20.34    3.51   1
  -6  14   4    5.27    3.24   1
  -5  14   4    0.25    2.87   1
  -4  14   4   77.39    5.38   1
  -3  14   4  189.45    7.34   1
  -2  14   4   53.42    4.45   1
  -1  14   4  152.96    6.59   1
   0  14   4   61.35    4.46   1
   1  14   4   21.49    3.63   1
   2  14   4    3.73    2.66   1
   3  14   4   99.76    5.87   1
   4  14   4   76.92    5.32   1
  -4  15   4    8.84    3.33   1
  -3  15   4  137.66    6.79   1
  -2  15   4    5.14    3.30   1
  -1  15   4   21.57    3.37   1
   0  15   4   17.72    3.26   1
   1  15   4   60.98    5.03   1
   2  15   4    4.80    2.99   1
   3  15   4   54.70    5.10   1
 -10   0   5   -2.06    2.62   1
  -9   0   5  333.08    8.20   1
  -8   0   5   -2.48    1.81   1
  -7   0   5  210.69    5.70   1
  -6   0   5   -2.71    1.51   1
  -5   0   5 2843.75   18.19   1
  -4   0   5    3.33    1.48   1
  -3   0   5  502.69    7.04   1
  -2   0   5    1.47    1.37   1
  -1   0   5 4800.02   22.14   1
   0   0   5    3.11    1.54   1
   1   0   5 4563.99   22.46   1
   2   0   5    0.00    1.55   1
   3   0   5   10.86    2.00   1
   4   0   5   -1.80    1.63   1
   5   0   5 3905.26   26.72   1
   6   0   5   -4.91    1.90   1
   7   0   5 1639.21   19.50   1
   8   0   5   -1.47    2.49   1
   9   0   5    7.88    3.00   1
  10   0   5   -4.18    3.29   1
 -10   1   5  633.85   12.00   1
  -9   1   5  292.33    7.88   1
  -8   1   5  130.31    5.11   1
  -7   1   5    2.79    1.78   1
  -6   1   5  182.34    5.11   1
  -5   1   5  269.83    5.93   1
  -4   1   5 1151.53   11.72   1
  -3   1   5 1877.29   14.92   1
  -2   1   5  176.79    4.58   1
  -1   1   5   11.69    1.86   1
   0   1   5   20.41    1.99   1
   1   1   5  851.12    9.27   1
   2   1   5  139.64    4.14   1
   3   1   5  463.13    7.69   1
   4   1   5    6.46    1.73   1
   5   1   5    3.10    1.80   1
   6   1   5  138.10    5.35   1
   7   1   5  276.20    7.96   1
   8   1   5   73.99    4.73   1
   9   1   5    9.18    2.73   1
  10   1   5  162.44    7.65   1
 -10   2   5  183.34    6.95   1
  -9   2   5  526.37   10.38   1
  -8   2   5    9.28    2.54   1
  -7   2   5  797.35   11.34   1
  -6   2   5  526.44    9.07   1
  -5   2   5  420.71    8.20   1
  -4   2   5 1130.86   12.90   1
  -3   2   5 3699.26   21.91   1
  -2   2   5  327.67    6.05   1
  -1   2   5 3958.23   19.51   1
   0   2   5  516.42    6.93   1
   1   2   5 1171.49   10.59   1
   2   2   5  133.10    3.88   1
   3   2   5 1134.01   11.62   1
   4   2   5    3.19    1.46   1
   5   2   5 1332.24   14.60   1
   6   2   5  166.40    5.73   1
   7   2   5  718.17   12.22   1
   8   2   5    5.06    2.43   1
   9   2   5   63.32    4.53   1
  10   2   5    7.61    3.33   1
 -10   3   5  334.40    9.15   1
  -9   3   5   56.10    4.18   1
  -8   3   5   99.22    4.80   1
  -7   3   5    3.07    2.45   1
  -6   3   5  790.30   12.97   1
  -5   3   5   21.97    2.82   1
  -4   3   5  666.71    9.59   1
  -3   3   5    7.78    1.68   1
  -2   3   5 2486.25   15.77   1
  -1   3   5   -1.11    1.28   1
   0   3   5  111.06    3.33   1
   1   3   5    0.93    1.26   1
   2   3   5   18.99    1.87   1
   3   3   5   59.03    3.00   1
   4   3   5  487.75    8.19   1
   5   3   5   31.62    2.76   1
   6   3   5    0.41    1.75   1
   7   3   5    4.14    2.24   1
   8   3   5   22.96    3.24   1
   9   3   5   -9.27    2.64   1
  10   3   5   19.22    3.52   1
 -10   4   5    1.15    2.33   1
  -9   4   5  281.07    8.49   1
  -8   4   5   80.59    5.54   1
  -7   4   5  472.82   10.73   1
  -6   4   5    8.33    2.29   1
  -5   4   5  194.13    5.54   1
  -4   4   5   14.89    2.03   1
  -3   4   5 2497.30   16.60   1
  -2   4   5   51.82    2.60   1
  -1   4   5 1665.45   12.62   1
   0   4   5   14.98    1.82   1
   1   4   5 1861.31   13.66   1
   2   4   5   77.12    3.16   1
   3   4   5  782.52    9.84   1
   4   4   5   45.80    2.92   1
   5   4   5 1068.07   13.05   1
   6   4   5    4.18    2.20   1
   7   4   5  570.27   10.96   1
   8   4   5  128.15    5.78   1
   9   4   5   12.23    3.20   1
  10   4   5    5.85    3.13   1
 -10   5   5  118.46    6.37   1
  -9   5   5   42.96    4.14   1
  -8   5   5   48.71    3.85   1
  -7   5   5   34.80    3.18   1
  -6   5   5  303.79    7.10   1
  -5   5   5    1.38    1.61   1
  -4   5   5  190.05    5.03   1
  -3   5   5   56.13    2.89   1
  -2   5   5  358.25    6.24   1
  -1   5   5  111.28    3.55   1
   0   5   5   84.66    3.17   1
   1   5   5   43.93    2.48   1
   2   5   5   63.43    2.98   1
   3   5   5   80.96    3.46   1
   4   5   5    2.81    1.66   1
   5   5   5  113.95    4.60   1
   6   5   5    7.97    2.37   1
   7   5   5    9.97    2.71   1
   8   5   5  363.95    9.68   1
   9   5   5    8.27    3.17   1
  10   5   5    0.27    2.43   1
 -10   6   5    1.95    2.72   1
  -9   6   5  166.67    6.64   1
  -8   6   5   15.28    2.75   1
  -7   6   5  134.85    5.10   1
  -6   6   5   -1.89    1.89   1
  -5   6   5   50.97    3.13   1
  -4   6   5   16.47    2.25   1
  -3   6   5 2831.77   18.75   1
  -2   6   5  373.27    6.60   1
  -1   6   5  795.84    9.46   1
   0   6   5  204.31    4.87   1
   1   6   5  237.58    5.36   1
   2   6   5  143.03    4.38   1
   3   6   5 1438.93   14.07   1
   4   6   5  125.53    4.63   1
   5   6   5  409.16    8.56   1
   6   6   5   25.66    3.05   1
   7   6   5  784.47   13.22   1
   8   6   5  163.12    6.84   1
   9   6   5  100.95    5.99   1
 -10   7   5  172.95    7.33   1
  -9   7   5    0.66    2.76   1
  -8   7   5  173.77    6.47   1
  -7   7   5  312.69    7.94   1
  -6   7   5   20.50    2.65   1
  -5   7   5  211.52    5.92   1
  -4   7   5  274.62    6.43   1
  -3   7   5    3.14    1.83   1
  -2   7   5    8.54    1.82   1
  -1   7   5 1487.94   13.53   1
   0   7   5  104.76    3.82   1
   1   7   5   32.56    2.49   1
   2   7   5   27.26    2.43   1
   3   7   5    7.72    1.78   1
   4   7   5   42.41    3.13   1
   5   7   5  512.92    9.77   1
   6   7   5   67.99    4.31   1
   7   7   5   73.49    4.50   1
   8   7   5  177.89    7.16   1
   9   7   5   37.23    4.31   1
 -10   8   5   25.88    4.38   1
  -9   8   5  421.52   10.59   1
  -8   8   5   56.77    4.41   1
  -7   8   5   73.44    4.33   1
  -6   8   5  338.00    8.12   1
  -5   8   5  756.46   11.32   1
  -4   8   5  158.75    5.19   1
  -3   8   5  446.71    8.13   1
  -2   8   5  267.07    6.36   1
  -1   8   5 1690.14   15.45   1
   0   8   5  281.07    6.44   1
   1   8   5 1030.67   12.18   1
   2   8   5  147.24    4.85   1
   3   8   5   15.61    2.49   1
   4   8   5  129.49    5.00   1
   5   8   5  974.14   13.83   1
   6   8   5   71.05    4.36   1
   7   8   5  360.09    9.54   1
   8   8   5   17.46    3.43   1
   9   8   5    4.65    3.16   1
 -10   9   5  128.25    6.94   1
  -9   9   5  136.04    6.53   1
  -8   9   5  219.04    7.64   1
  -7   9   5    2.22    2.35   1
  -6   9   5    5.10    2.24   1
  -5   9   5   59.32    3.87   1
  -4   9   5  649.80   10.70   1
  -3   9   5  113.76    4.68   1
  -2   9   5  372.51    7.85   1
  -1   9   5  168.94    5.31   1
   0   9   5   -0.58    2.00   1
   1   9   5  160.16    5.30   1
   2   9   5   42.39    3.19   1
   3   9   5   26.65    3.00   1
   4   9   5   77.33    4.49   1
   5   9   5  109.87    5.39   1
   6   9   5    1.49    2.58   1
   7   9   5   13.09    3.18   1
   8   9   5   24.53    3.51   1
  -9  10   5  220.11    8.34   1
  -8  10   5   51.32    4.49   1
  -7  10   5   86.24    4.98   1
  -6  10   5   27.70    3.30   1
  -5  10   5   53.10    3.98   1
  -4  10   5  176.05    6.10   1
  -3  10   5  424.01    8.82   1
  -2  10   5   12.89    2.34   1
  -1  10   5  564.31    9.84   1
   0  10   5  290.61    7.28   1
   1  10   5   95.88    4.55   1
   2  10   5   71.77    4.14   1
   3  10   5  326.95    8.08   1
   4  10   5  101.51    5.13   1
   5  10   5  177.73    6.70   1
   6  10   5  212.34    7.69   1
   7  10   5   82.22    5.65   1
   8  10   5    5.42    3.03   1
  -8  11   5   34.48    4.16   1
  -7  11   5   25.78    3.58   1
  -6  11   5  134.98    5.97   1
  -5  11   5   27.24    3.43   1
  -4  11   5    2.37    2.30   1
  -3  11   5   36.80    3.28   1
  -2  11   5    1.12    2.23   1
  -1  11   5   21.27    2.81   1
   0  11   5   -0.17    2.09   1
   1  11   5   -0.03    2.17   1
   2  11   5  144.42    5.74   1
   3  11   5  108.41    5.23   1
   4  11   5   23.93    3.18   1
   5  11   5   45.23    4.03   1
   6  11   5   41.64    4.32   1
   7  11   5   34.86    3.99   1
  -8  12   5    5.08    3.16   1
  -7  12   5   -5.18    2.81   1
  -6  12   5   25.37    3.73   1
  -5  12   5   10.73    2.99   1
  -4  12   5   81.29    4.75   1
  -3  12   5   52.04    3.97   1
  -2  12   5  134.27    5.72   1
  -1  12   5  193.16    6.67   1
   0  12   5  168.48    6.35   1
   1  12   5   20.39    3.03   1
   2  12   5   81.47    4.76   1
   3  12   5   39.97    3.80   1
   4  12   5   70.63    4.77   1
   5  12   5  201.89    7.74   1
   6  12   5   87.00    5.86   1
  -7  13   5   42.27    4.55   1
  -6  13   5   13.99    3.44   1
  -5  13   5   16.97    3.54   1
  -4  13   5    1.18    2.42   1
  -3  13   5   25.01    3.39   1
  -2  13   5    2.64    2.47   1
  -1  13   5   64.73    4.59   1
   0  13   5   10.04    2.69   1
   1  13   5   16.30    3.05   1
   2  13   5   40.22    4.02   1
   3  13   5    1.95    2.54   1
   4  13   5   -3.89    2.87   1
   5  13   5    3.63    3.13   1
  -5  14   5    8.70    2.99   1
  -4  14   5   48.59    4.51   1
  -3  14   5  129.12    6.32   1
  -2  14   5  183.56    7.30   1
  -1  14   5  271.62    8.84   1
   0  14   5   44.94    4.23   1
   1  14   5    1.98    2.80   1
   2  14   5   45.00    4.15   1
   3  14   5   59.59    5.03   1
   4  14   5   95.73    5.93   1
  -3  15   5   18.82    3.67   1
  -2  15   5   36.20    4.25   1
  -1  15   5   91.84    5.78   1
   0  15   5   13.60    3.33   1
   1  15   5   22.97    3.84   1
   2  15   5    4.18    3.52   1
 -10   0   6   33.67    3.85   1
  -9   0   6   -3.68    2.31   1
  -8   0   6    4.61    2.23   1
  -7   0   6   -1.97    1.71   1
  -6   0   6 1694.27   15.52   1
  -5   0   6   -0.47    1.75   1
  -4   0   6   32.62    2.49   1
  -3   0   6   -0.60    1.59   1
  -2   0   6  104.41    3.86   1
  -1   0   6   -1.98    1.47   1
   0   0   6 7008.81   29.39   1
   1   0   6   -2.32    1.38   1
   2   0   6  426.40    7.81   1
   3   0   6   -2.28    1.67   1
   4   0   6  485.62    9.31   1
   5   0   6   -3.13    1.98   1
   6   0   6  980.80   14.83   1
   7   0   6    2.97    2.46   1
   8   0   6  384.10   10.74   1
   9   0   6   11.03    3.22   1
  10   0   6   51.90    5.50   1
 -10   1   6    9.55    2.93   1
  -9   1   6  453.22   10.09   1
  -8   1   6   68.96    4.14   1
  -7   1   6  199.10    6.05   1
  -6   1   6   10.95    2.26   1
  -5   1   6  103.48    4.15   1
  -4   1   6  313.70    6.80   1
  -3   1   6 1584.22   14.61   1
  -2   1   6   38.47    2.74   1
  -1   1   6   46.64    2.80   1
   0   1   6   69.87    3.24   1
   1   1   6  353.85    6.68   1
   2   1   6    3.45    1.56   1
   3   1   6  234.69    5.95   1
   4   1   6   31.12    2.82   1
   5   1   6    8.26    2.34   1
   6   1   6   49.17    3.69   1
   7   1   6   27.83    3.41   1
   8   1   6   17.13    3.45   1
   9   1   6  397.06   11.28   1
  10   1   6   33.58    4.58   1
 -10   2   6  166.73    6.71   1
  -9   2   6   66.62    4.60   1
  -8   2   6  384.32    8.82   1
  -7   2   6    0.58    2.11   1
  -6   2   6 1251.58   15.00   1
  -5   2   6  862.43   12.40   1
  -4   2   6 1757.78   16.66   1
  -3   2   6   23.96    2.57   1
  -2   2   6  758.73    9.92   1
  -1   2   6  361.60    6.59   1
   0   2   6 3848.45   21.03   1
   1   2   6  130.11    4.10   1
   2   2   6 1125.28   11.95   1
   3   2   6    8.73    1.73   1
   4   2   6  682.29   10.45   1
   5   2   6  116.83    4.89   1
   6   2   6 1486.76   17.66   1
   7   2   6   10.33    2.73   1
   8   2   6  246.95    8.43   1
   9   2   6   86.60    5.93   1
  10   2   6   26.77    4.33   1
 -10   3   6    2.25    2.80   1
  -9   3   6  336.73    9.06   1
  -8   3   6    0.75    2.81   1
  -7   3   6  133.12    5.97   1
  -6   3   6  238.18    7.47   1
  -5   3   6  429.79    9.22   1
  -4   3   6  412.17    8.12   1
  -3   3   6 1250.07   12.95   1
  -2   3   6   29.64    2.39   1
  -1   3   6  715.45    9.00   1
   0   3   6  180.43    4.66   1
   1   3   6    1.50    1.44   1
   2   3   6  322.62    6.49   1
   3   3   6   82.23    3.65   1
   4   3   6  250.52    6.41   1
   5   3   6  395.71    8.51   1
   6   3   6    3.29    2.01   1
   7   3   6    9.24    2.86   1
   8   3   6   54.39    4.67   1
   9   3   6   39.05    4.20   1
  10   3   6  102.90    6.29   1
 -10   4   6   10.93    3.23   1
  -9   4   6   64.11    5.05   1
  -8   4   6 1174.94   19.17   1
  -7   4   6    3.09    2.95   1
  -6   4   6  960.94   14.03   1
  -5   4   6   11.74    2.16   1
  -4   4   6  309.55    6.83   1
  -3   4   6  154.42    4.71   1
  -2   4   6 4396.00   23.13   1
  -1   4   6    0.45    1.40   1
   0   4   6 1471.71   12.92   1
   1   4   6   15.66    2.01   1
   2   4   6  821.71   10.25   1
   3   4   6   -0.29    1.57   1
   4   4   6 1665.58   16.30   1
   5   4   6    1.55    1.81   1
   6   4   6  513.41   10.14   1
   7   4   6   58.10    4.29   1
   8   4   6  351.93    9.96   1
   9   4   6    7.73    2.74   1
  10   4   6   42.62    4.90   1
 -10   5   6   39.66    5.37   1
  -9   5   6  232.16    9.14   1
  -7   5   6  128.42    5.63   1
  -6   5   6  429.11    9.04   1
  -5   5   6  167.86    5.52   1
  -4   5   6  360.53    7.24   1
  -3   5   6   19.89    2.13   1
  -2   5   6  194.74    5.00   1
  -1   5   6  779.67    9.61   1
   0   5   6  175.22    4.69   1
   1   5   6  321.57    6.39   1
   2   5   6  701.45    9.69   1
   3   5   6  311.18    6.87   1
   4   5   6   59.08    3.58   1
   5   5   6  208.66    6.45   1
   6   5   6    9.67    2.59   1
   7   5   6  356.20    9.33   1
   8   5   6  181.75    7.31   1
   9   5   6  163.07    7.55   1
 -10   6   6    8.13    3.05   1
  -9   6   6    0.07    3.32   1
  -8   6   6   37.14    3.78   1
  -7   6   6  488.87   10.06   1
  -6   6   6  156.11    5.54   1
  -5   6   6    1.22    1.85   1
  -4   6   6  395.53    7.65   1
  -3   6   6  338.38    6.90   1
  -2   6   6   18.76    2.12   1
  -1   6   6  380.90    7.05   1
   0   6   6 2172.84   16.73   1
   1   6   6   89.46    3.72   1
   2   6   6  863.70   11.08   1
   3   6   6  314.77    7.08   1
   4   6   6   13.24    2.18   1
   5   6   6   89.75    4.48   1
   6   6   6 1099.72   15.42   1
   7   6   6   34.62    3.91   1
   8   6   6  129.89    6.41   1
   9   6   6   28.30    4.17   1
 -10   7   6   22.62    3.95   1
  -9   7   6  425.89   10.65   1
  -8   7   6    9.02    2.85   1
  -7   7   6   25.86    3.29   1
  -6   7   6  106.54    4.81   1
  -5   7   6    2.31    2.23   1
  -4   7   6    8.67    2.09   1
  -3   7   6  452.28    8.26   1
  -2   7   6  213.70    5.67   1
  -1   7   6  148.84    4.82   1
   0   7   6    1.05    1.56   1
   1   7   6    2.63    1.63   1
   2   7   6   -0.75    1.73   1
   3   7   6   54.18    3.30   1
   4   7   6   50.96    3.57   1
   5   7   6   15.65    2.53   1
   6   7   6    8.92    2.59   1
   7   7   6   18.42    3.13   1
   8   7   6    6.09    2.92   1
   9   7   6  159.62    7.76   1
 -10   8   6   26.83    4.08   1
  -9   8   6   34.54    4.14   1
  -8   8   6  262.84    8.26   1
  -7   8   6  146.01    5.96   1
  -6   8   6  356.46    8.52   1
  -5   8   6  102.90    4.78   1
  -4   8   6  160.44    5.52   1
  -3   8   6  479.49    8.81   1
  -2   8   6  628.22    9.93   1
  -1   8   6  142.34    4.90   1
   0   8   6 1313.73   14.13   1
   1   8   6  165.47    5.40   1
   2   8   6  320.07    7.40   1
   3   8   6  191.08    6.03   1
   4   8   6  250.33    7.15   1
   5   8   6  167.99    6.19   1
   6   8   6  419.12   10.09   1
   7   8   6   14.58    3.18   1
   8   8   6  124.11    6.48   1
  -9   9   6  271.49    9.33   1
  -8   9   6    1.39    3.04   1
  -7   9   6    9.43    2.88   1
  -6   9   6   10.34    2.76   1
  -5   9   6   31.94    3.25   1
  -4   9   6   25.88    2.95   1
  -3   9   6  799.80   11.76   1
  -2   9   6   14.21    2.40   1
  -1   9   6  147.04    5.27   1
   0   9   6   20.31    2.62   1
   1   9   6    7.64    2.25   1
   2   9   6   42.07    3.40   1
   3   9   6   88.76    4.41   1
   4   9   6    3.73    2.23   1
   5   9   6   72.02    4.75   1
   6   9   6    4.93    2.75   1
   7   9   6    4.50    2.98   1
   8   9   6    1.10    3.34   1
  -9  10   6    1.31    3.09   1
  -8  10   6   63.18    4.85   1
  -7  10   6   26.29    3.29   1
  -6  10   6  268.74    8.05   1
  -5  10   6  131.65    5.60   1
  -4  10   6  369.66    8.99   1
  -3  10   6    3.09    2.19   1
  -2  10   6  156.89    5.73   1
  -1  10   6    4.12    2.35   1
   0  10   6  856.76   12.62   1
   1  10   6  113.47    5.07   1
   2  10   6  326.53    8.16   1
   3  10   6   37.73    3.37   1
   4  10   6   46.22    3.93   1
   5  10   6   23.44    3.21   1
   6  10   6  392.96   10.37   1
   7  10   6   40.08    4.44   1
  -8  11   6  122.82    6.63   1
  -7  11   6  165.40    7.21   1
  -6  11   6   40.95    3.84   1
  -5  11   6    1.57    2.54   1
  -4  11   6    8.55    2.73   1
  -3  11   6   92.84    4.79   1
  -2  11   6   12.18    2.74   1
  -1  11   6  254.32    7.44   1
   0  11   6  149.99    5.82   1
   1  11   6  149.09    5.98   1
   2  11   6   -3.28    2.08   1
   3  11   6   -3.85    2.22   1
   4  11   6   75.72    4.83   1
   5  11   6   15.60    3.17   1
   6  11   6   94.29    5.59   1
  -7  12   6    1.02    2.94   1
  -6  12   6   36.65    4.10   1
  -5  12   6  173.27    6.87   1
  -4  12   6   94.17    5.35   1
  -3  12   6   99.45    5.32   1
  -2  12   6  309.53    8.46   1
  -1  12   6   89.26    4.97   1
   0  12   6   19.32    3.17   1
   1  12   6  223.24    7.51   1
   2  12   6   39.70    3.87   1
   3  12   6  112.15    5.77   1
   4  12   6  143.67    6.49   1
   5  12   6   67.94    5.06   1
   6  12   6   -1.35    2.69   1
  -6  13   6  143.98    6.90   1
  -5  13   6    2.46    2.81   1
  -4  13   6    1.91    2.70   1
  -3  13   6    6.30    2.61   1
  -2  13   6   95.76    5.47   1
  -1  13   6  142.12    6.44   1
   0  13   6   93.72    5.30   1
   1  13   6   61.58    4.50   1
   2  13   6    6.24    3.16   1
   3  13   6   -1.70    2.76   1
   4  13   6   59.62    4.70   1
  -5  14   6   26.97    4.10   1
  -4  14   6   30.69    4.06   1
  -3  14   6  180.35    7.32   1
  -2  14   6   77.28    5.37   1
  -1  14   6  122.35    6.37   1
   0  14   6  158.44    6.98   1
   1  14   6   27.43    3.83   1
   2  14   6   55.64    5.16   1
   3  14   6  253.75    9.14   1
  -2  15   6   42.44    4.62   1
  -1  15   6   34.68    4.21   1
   0  15   6   -2.89    2.89   1
 -10   0   7   -3.99    2.44   1
  -9   0   7   13.47    2.99   1
  -8   0   7    4.90    2.38   1
  -7   0   7  557.31    9.99   1
  -6   0   7    3.47    1.92   1
  -5   0   7  995.46   12.29   1
  -4   0   7    0.55    1.77   1
  -3   0   7   86.43    3.81   1
  -2   0   7    3.51    1.71   1
  -1   0   7  757.38   10.17   1
   0   0   7   -0.06    1.66   1
   1   0   7 2596.73   19.42   1
   2   0   7   -3.45    1.62   1
   3   0   7  287.35    7.28   1
   4   0   7    1.43    1.99   1
   5   0   7  231.03    7.36   1
   6   0   7    5.42    2.53   1
   7   0   7 1190.30   18.30   1
   8   0   7    4.00    3.02   1
   9   0   7   69.83    5.53   1
 -10   1   7  124.92    6.16   1
  -9   1   7    2.41    2.89   1
  -8   1   7 1228.29   15.84   1
  -7   1   7   40.82    3.41   1
  -6   1   7  187.11    5.93   1
  -5   1   7  412.30    8.39   1
  -4   1   7  429.99    8.68   1
  -3   1   7  614.27    9.70   1
  -2   1   7  332.35    6.96   1
  -1   1   7   24.45    2.47   1
   0   1   7   69.22    3.43   1
   1   1   7   12.96    2.16   1
   2   1   7    2.30    1.62   1
   3   1   7  403.75    8.37   1
   4   1   7  102.73    4.79   1
   5   1   7   22.19    2.87   1
   6   1   7    9.75    2.82   1
   7   1   7   45.04    4.19   1
   8   1   7  126.55    6.93   1
   9   1   7   35.60    4.63   1
 -10   2   7  106.60    5.50   1
  -9   2   7    1.85    2.57   1
  -8   2   7   30.61    3.73   1
  -7   2   7 2624.70   23.25   1
  -6   2   7   68.92    4.37   1
  -5   2   7 1573.33   17.24   1
  -4   2   7  937.44   12.71   1
  -3   2   7  425.66    8.22   1
  -2   2   7    3.37    1.85   1
  -1   2   7 4863.99   26.62   1
   0   2   7  371.75    7.30   1
   1   2   7 2166.65   17.58   1
   2   2   7   17.73    2.39   1
   3   2   7 1640.98   16.40   1
   4   2   7   54.91    3.60   1
   5   2   7  743.04   12.26   1
   6   2   7  265.91    8.03   1
   7   2   7  506.20   11.49   1
   8   2   7    3.51    2.62   1
   9   2   7  437.01   12.30   1
 -10   3   7  164.49    7.05   1
  -9   3   7   23.01    3.70   1
  -8   3   7  223.36    7.94   1
  -7   3   7   24.60    3.72   1
  -6   3   7  615.08   11.82   1
  -5   3   7   42.37    3.85   1
  -4   3   7   46.73    3.54   1
  -3   3   7   44.70    3.16   1
  -2   3   7  760.55   10.56   1
  -1   3   7   43.86    2.87   1
   0   3   7  820.19   10.55   1
   1   3   7  158.87    4.84   1
   2   3   7  171.13    5.16   1
   3   3   7  134.28    4.91   1
   4   3   7   33.75    3.00   1
   5   3   7   13.05    2.48   1
   6   3   7   61.70    4.17   1
   7   3   7   11.13    2.98   1
   8   3   7   32.89    4.01   1
   9   3   7   60.03    5.26   1
 -10   4   7    7.35    3.23   1
  -9   4   7  112.12    6.61   1
  -8   4   7   12.90    3.68   1
  -7   4   7 1017.98   16.50   1
  -6   4   7   13.14    3.12   1
  -5   4   7  407.56    9.01   1
  -4   4   7    5.88    1.99   1
  -3   4   7  969.73   12.09   1
  -2   4   7    6.68    1.87   1
  -1   4   7 1419.38   13.86   1
   0   4   7   30.44    2.44   1
   1   4   7 2019.18   16.88   1
   2   4   7   29.77    2.64   1
   3   4   7 1011.66   12.80   1
   4   4   7   -2.52    1.87   1
   5   4   7  237.42    7.05   1
   6   4   7    2.79    2.37   1
   7   4   7  478.01   11.22   1
   8   4   7   -0.87    2.82   1
   9   4   7  288.88    9.87   1
 -10   5   7  115.24    7.65   1
  -9   5   7   -5.61    3.43   1
  -8   5   7  192.59    8.05   1
  -7   5   7  196.46    7.19   1
  -6   5   7  381.01    9.05   1
  -5   5   7    3.04    2.10   1
  -4   5   7   44.51    3.14   1
  -3   5   7   -2.20    1.65   1
  -2   5   7  757.34   10.50   1
  -1   5   7    8.95    1.90   1
   0   5   7  180.56    5.19   1
   1   5   7  234.52    6.04   1
   2   5   7  538.99    9.13   1
   3   5   7   22.84    2.46   1
   4   5   7   90.51    4.38   1
   5   5   7   71.02    4.24   1
   6   5   7   19.38    3.34   1
   7   5   7  119.64    6.16   1
   8   5   7  142.39    6.75   1
   9   5   7   48.51    5.04   1
 -10   6   7   14.37    3.60   1
  -9   6   7   24.55    3.60   1
  -8   6   7  171.31    7.04   1
  -7   6   7  351.03    9.30   1
  -6   6   7   60.33    4.05   1
  -5   6   7  189.26    6.09   1
  -4   6   7   -0.22    1.71   1
  -3   6   7   59.98    3.40   1
  -2   6   7  309.22    6.84   1
  -1   6   7  889.13   11.36   1
   0   6   7   39.08    2.80   1
   1   6   7  812.06   11.12   1
   2   6   7  126.39    4.82   1
   3   6   7  175.76    5.71   1
   4   6   7  144.05    5.59   1
   5   6   7  303.02    8.21   1
   6   6   7    5.43    2.28   1
   7   6   7   89.19    5.36   1
   8   6   7    7.72    3.06   1
   9   6   7  248.05    9.38   1
 -10   7   7   94.80    6.38   1
  -9   7   7   15.39    3.47   1
  -8   7   7  494.27   11.29   1
  -7   7   7   30.52    3.41   1
  -6   7   7  114.51    5.37   1
  -5   7   7  208.14    6.44   1
  -4   7   7   83.61    4.24   1
  -3   7   7   92.39    4.26   1
  -2   7   7  258.68    6.58   1
  -1   7   7  189.39    5.58   1
   0   7   7   64.58    3.56   1
   1   7   7    4.84    1.92   1
   2   7   7   16.02    2.54   1
   3   7   7   26.59    3.01   1
   4   7   7    3.15    2.11   1
   5   7   7   46.69    3.69   1
   6   7   7   -0.14    2.86   1
   7   7   7    6.94    2.91   1
   8   7   7   34.97    4.28   1
 -10   8   7   14.84    3.94   1
  -9   8   7  121.67    6.61   1
  -8   8   7  120.10    6.24   1
  -7   8   7   31.00    3.60   1
  -6   8   7  290.15    8.14   1
  -5   8   7 1105.97   14.76   1
  -4   8   7  297.24    7.56   1
  -3   8   7  270.14    7.03   1
  -2   8   7  375.11    8.11   1
  -1   8   7  157.05    5.33   1
   0   8   7  496.57    9.31   1
   1   8   7 2785.47   22.61   1
   2   8   7  231.58    6.68   1
   3   8   7  268.51    7.51   1
   4   8   7  310.97    8.35   1
   5   8   7  161.70    6.38   1
   6   8   7   88.59    5.29   1
   7   8   7  596.74   13.22   1
   8   8   7   26.54    4.15   1
  -9   9   7   86.29    5.89   1
  -8   9   7  326.88    9.54   1
  -7   9   7   41.25    3.94   1
  -6   9   7    6.45    2.64   1
  -5   9   7   -2.12    2.33   1
  -4   9   7   86.14    4.69   1
  -3   9   7  432.56    9.06   1
  -2   9   7  411.28    8.79   1
  -1   9   7   20.12    2.88   1
   0   9   7   36.71    3.34   1
   1   9   7    6.12    2.17   1
   2   9   7  109.40    5.11   1
   3   9   7   67.66    4.27   1
   4   9   7    9.87    2.71   1
   5   9   7  122.12    6.12   1
   6   9   7   38.06    4.02   1
   7   9   7    2.94    2.81   1
  -9  10   7   23.66    3.56   1
  -8  10   7    4.58    3.05   1
  -7  10   7  232.40    8.07   1
  -6  10   7   -5.74    2.42   1
  -5  10   7  199.51    7.03   1
  -4  10   7   67.13    4.43   1
  -3  10   7   -0.58    2.28   1
  -2  10   7   21.39    3.00   1
  -1  10   7  526.76   10.25   1
   0  10   7  222.76    6.94   1
   1  10   7  350.52    8.58   1
   2  10   7   48.62    3.70   1
   3  10   7   93.90    5.10   1
   4  10   7    1.65    2.43   1
   5  10   7  121.73    6.06   1
   6  10   7  124.20    6.38   1
   7  10   7   93.05    6.05   1
  -8  11   7  143.20    7.11   1
  -7  11   7    1.99    3.15   1
  -6  11   7    2.06    2.69   1
  -5  11   7   40.55    3.88   1
  -4  11   7    2.66    2.18   1
  -3  11   7   63.31    4.32   1
  -2  11   7  153.15    6.23   1
  -1  11   7   84.59    4.70   1
   0  11   7    5.31    3.00   1
   1  11   7   10.88    2.76   1
   2  11   7   33.80    3.48   1
   3  11   7    8.45    2.91   1
   4  11   7   -0.90    2.64   1
   5  11   7   43.13    4.07   1
   6  11   7   14.13    3.30   1
  -7  12   7   64.25    5.24   1
  -6  12   7  113.64    6.29   1
  -5  12   7    8.31    2.81   1
  -4  12   7   31.55    3.92   1
  -3  12   7    5.84    2.67   1
  -2  12   7   28.81    3.28   1
  -1  12   7    0.83    2.78   1
   0  12   7  212.95    7.46   1
   1  12   7  113.16    5.53   1
   2  12   7   95.93    5.29   1
   3  12   7   27.12    4.08   1
   4  12   7   77.01    5.45   1
   5  12   7    3.78    2.92   1
  -6  13   7   21.23    4.13   1
  -5  13   7   -3.07    2.90   1
  -4  13   7    0.24    2.98   1
  -3  13   7   52.93    4.56   1
  -2  13   7   52.71    4.49   1
  -1  13   7   14.82    3.20   1
   0  13   7   17.06    3.14   1
   1  13   7   -5.26    2.71   1
   2  13   7    1.98    3.31   1
   3  13   7   54.61    4.85   1
   4  13   7    2.42    3.07   1
  -4  14   7   60.63    5.14   1
  -3  14   7    0.78    3.05   1
  -2  14   7  185.31    7.70   1
  -1  14   7  174.62    7.34   1
   0  14   7   31.21    4.23   1
   1  14   7   73.54    5.46   1
   2  14   7  213.58    8.39   1
 -10   0   8   10.78    3.11   1
  -9   0   8    4.85    2.73   1
  -8   0   8   32.59    3.44   1
  -7   0   8    9.11    2.56   1
  -6   0   8  476.65    9.44   1
  -5   0   8   -2.86    1.97   1
  -4   0   8  803.54   11.72   1
  -3   0   8    5.49    1.99   1
  -2   0   8  153.48    5.26   1
  -1   0   8   -2.49    1.71   1
   0   0   8 1812.56   16.82   1
   1   0   8    3.47    1.76   1
   2   0   8 1273.83   14.94   1
   3   0   8    0.37    2.00   1
   4   0   8  526.89   10.71   1
   5   0   8    6.72    2.72   1
   6   0   8  419.55   10.91   1
   7   0   8    1.03    2.99   1
   8   0   8  100.26    6.43   1
   9   0   8    1.02    3.80   1
 -10   1   8    5.52    3.21   1
  -9   1   8  479.26   10.92   1
  -8   1   8   -5.43    2.50   1
  -7   1   8 1564.33   18.08   1
  -6   1   8  127.15    5.52   1
  -5   1   8  171.39    6.26   1
  -4   1   8  290.76    7.44   1
  -3   1   8  705.11   10.92   1
  -2   1   8   18.11    2.45   1
  -1   1   8  288.60    6.85   1
   0   1   8    2.49    1.86   1
   1   1   8  369.14    8.00   1
   2   1   8  200.99    6.21   1
   3   1   8   20.98    2.90   1
   4   1   8  105.72    5.10   1
   5   1   8  122.12    5.82   1
   6   1   8   43.11    4.11   1
   7   1   8    2.48    2.79   1
   8   1   8   39.74    4.60   1
   9   1   8   44.89    5.29   1
 -10   2   8   10.84    3.08   1
  -9   2   8  105.17    5.73   1
  -8   2   8  580.40   12.06   1
  -7   2   8    1.22    2.78   1
  -6   2   8  325.83    8.81   1
  -5   2   8  244.50    7.48   1
  -4   2   8 1949.05   19.12   1
  -3   2   8  249.46    6.72   1
  -2   2   8 1639.64   16.47   1
  -1   2   8  346.17    7.65   1
   0   2   8  782.26   11.44   1
   1   2   8  752.06   11.39   1
   2   2   8 3862.19   26.48   1
   3   2   8   20.25    2.54   1
   4   2   8  732.04   12.43   1
   5   2   8  174.69    6.71   1
   6   2   8  438.46   10.79   1
   7   2   8   42.54    4.30   1
   8   2   8  794.39   15.98   1
   9   2   8    3.85    3.69   1
 -10   3   8    1.77    2.95   1
  -9   3   8   46.85    4.61   1
  -8   3   8  184.71    7.47   1
  -7   3   8  977.25   16.14   1
  -6   3   8   14.93    3.13   1
  -5   3   8  215.68    7.19   1
  -4   3   8    1.44    2.32   1
  -3   3   8   28.05    2.91   1
  -2   3   8  188.48    5.86   1
  -1   3   8  811.67   11.52   1
   0   3   8   62.28    3.78   1
   1   3   8  255.67    6.68   1
   2   3   8    3.82    2.03   1
   3   3   8    4.69    2.01   1
   4   3   8   16.51    2.67   1
   5   3   8    1.59    2.36   1
   6   3   8   69.86    4.75   1
   7   3   8   10.94    3.05   1
   8   3   8    6.35    3.25   1
   9   3   8   -0.66    3.29   1
 -10   4   8  -11.39    3.51   1
  -9   4   8    4.96    3.69   1
  -7   4   8   -1.18    3.27   1
  -6   4   8 1112.36   16.65   1
  -5   4   8    1.95    2.32   1
  -4   4   8  150.08    5.77   1
  -3   4   8   21.75    2.64   1
  -2   4   8 1644.66   16.62   1
  -1   4   8    0.92    1.76   1
   0   4   8 1453.83   15.29   1
   1   4   8   29.21    2.84   1
   2   4   8  934.52   12.83   1
   3   4   8   13.81    2.26   1
   4   4   8 1475.98   17.36   1
   5   4   8    7.47    2.51   1
   6   4   8  239.25    8.12   1
   7   4   8   -1.27    2.75   1
   8   4   8  423.79   11.79   1
 -10   5   8   89.05    6.98   1
  -9   5   8  132.93    7.62   1
  -8   5   8   32.10    4.20   1
  -7   5   8  737.10   14.36   1
  -6   5   8  250.62    7.96   1
  -5   5   8  246.30    7.37   1
  -4   5   8  119.58    5.06   1
  -3   5   8   46.91    3.45   1
  -2   5   8   27.56    2.74   1
  -1   5   8  837.77   11.67   1
   0   5   8  278.33    6.91   1
   1   5   8   51.16    3.35   1
   2   5   8   24.16    2.72   1
   3   5   8   13.58    2.45   1
   4   5   8    4.51    2.23   1
   5   5   8   38.58    3.62   1
   6   5   8    0.71    2.50   1
   7   5   8    1.78    2.76   1
   8   5   8  118.47    6.76   1
 -10   6   8    7.64    3.78   1
  -9   6   8   -2.22    3.27   1
  -8   6   8    2.05    3.04   1
  -7   6   8   80.08    5.14   1
  -6   6   8  242.44    7.80   1
  -5   6   8    0.09    2.23   1
  -4   6   8   77.52    4.33   1
  -3   6   8   89.40    4.28   1
  -2   6   8   35.01    2.94   1
  -1   6   8  511.00    9.39   1
   0   6   8  378.04    8.11   1
   1   6   8    8.00    1.97   1
   2   6   8  598.40   10.48   1
   3   6   8  534.20   10.32   1
   4   6   8  122.68    5.46   1
   5   6   8  137.22    5.92   1
   6   6   8   42.94    4.07   1
   7   6   8    6.44    2.92   1
   8   6   8  186.37    7.97   1
 -10   7   8    0.00    3.27   1
  -8   7   8   17.38    3.49   1
  -7   7   8  295.70    9.09   1
  -6   7   8  134.23    5.95   1
  -5   7   8   48.72    3.83   1
  -4   7   8    8.39    2.54   1
  -3   7   8   66.70    4.04   1
  -2   7   8   90.57    4.46   1
  -1   7   8   11.14    2.44   1
   0   7   8   69.18    3.89   1
   1   7   8   50.77    3.49   1
   2   7   8   -5.24    1.89   1
   3   7   8   -7.49    2.07   1
   4   7   8   92.57    5.02   1
   5   7   8  219.67    7.56   1
   6   7   8   33.64    3.75   1
   7   7   8   17.41    3.39   1
   8   7   8   -5.63    3.31   1
  -8   8   8    5.84    3.14   1
  -7   8   8   86.84    5.20   1
  -6   8   8  657.99   12.53   1
  -5   8   8   54.37    4.00   1
  -4   8   8  710.91   12.06   1
  -3   8   8  403.72    8.96   1
  -2   8   8    4.26    2.18   1
  -1   8   8  599.03   10.60   1
   0   8   8 1394.37   16.29   1
   1   8   8  102.88    4.99   1
   2   8   8  390.54    9.16   1
   3   8   8  371.89    9.14   1
   4   8   8  262.39    8.17   1
   5   8   8  119.84    6.08   1
   6   8   8  251.00    8.79   1
   7   8   8   71.29    5.54   1
  -9   9   8   76.82    5.93   1
  -8   9   8   45.35    4.58   1
  -7   9   8   27.01    3.89   1
  -6   9   8   -3.29    2.63   1
  -5   9   8   22.51    3.34   1
  -4   9   8  126.39    5.60   1
  -3   9   8   68.17    4.26   1
  -2   9   8    5.45    2.44   1
  -1   9   8    7.63    2.39   1
   0   9   8   25.59    3.16   1
   1   9   8  323.08    8.31   1
   2   9   8   17.38    2.91   1
   3   9   8    6.22    2.49   1
   4   9   8   63.51    4.66   1
   5   9   8   50.54    4.47   1
   6   9   8    1.06    3.08   1
   7   9   8   59.77    5.06   1
  -8  10   8   57.90    4.93   1
  -7  10   8    9.98    3.23   1
  -6  10   8   92.49    5.30   1
  -5  10   8   53.55    4.41   1
  -4  10   8  271.72    8.02   1
  -3  10   8    5.82    2.27   1
  -2  10   8  151.74    6.01   1
  -1  10   8   59.20    4.06   1
   0  10   8  166.32    6.27   1
   1  10   8  138.95    6.06   1
   2  10   8  568.65   11.89   1
   3  10   8    4.55    2.62   1
   4  10   8   73.67    4.89   1
   5  10   8   36.59    4.14   1
   6  10   8   46.48    4.95   1
  -7  11   8   91.38    5.77   1
  -6  11   8   -1.50    2.85   1
  -5  11   8   22.99    3.64   1
  -4  11   8   28.94    3.59   1
  -3  11   8   -0.84    2.44   1
  -2  11   8   99.07    5.40   1
  -1  11   8  129.97    6.12   1
   0  11   8   41.58    3.75   1
   1  11   8   15.15    3.35   1
   2  11   8   15.46    2.98   1
   3  11   8    6.42    2.91   1
   4  11   8   -2.27    2.88   1
   5  11   8    3.80    3.03   1
  -6  12   8  110.31    6.35   1
  -5  12   8   13.80    3.44   1
  -4  12   8   51.99    4.50   1
  -3  12   8   73.74    5.21   1
  -2  12   8    8.87    2.95   1
  -1  12   8   77.72    5.14   1
   0  12   8   18.86    3.03   1
   1  12   8  107.03    5.79   1
   2  12   8    9.30    2.93   1
   3  12   8   82.93    5.68   1
   4  12   8   38.84    4.18   1
  -5  13   8   45.14    4.48   1
  -4  13   8   46.77    4.71   1
  -3  13   8   24.71    3.87   1
  -2  13   8   30.28    4.04   1
  -1  13   8   47.06    4.39   1
   0  13   8   24.45    3.59   1
   1  13   8   15.02    3.51   1
   2  13   8    9.70    3.45   1
   3  13   8   70.42    5.55   1
  -2  14   8   51.80    4.66   1
  -1  14   8  165.61    7.64   1
   0  14   8    5.63    3.01   1
 -10   0   9   -5.87    2.93   1
  -9   0   9  127.14    6.17   1
  -8   0   9    0.00    2.66   1
  -7   0   9  137.18    5.93   1
  -6   0   9    3.90    2.42   1
  -5   0   9  356.35    8.59   1
  -4   0   9    3.67    2.28   1
  -3   0   9 2133.66   20.27   1
  -2   0   9   -0.59    1.86   1
  -1   0   9   82.71    4.15   1
   0   0   9   -6.47    1.80   1
   1   0   9  432.43    8.99   1
   2   0   9    9.54    2.23   1
   3   0   9  760.67   12.73   1
   4   0   9    1.00    2.31   1
   5   0   9  415.84   10.62   1
   6   0   9    8.69    2.83   1
   7   0   9   85.39    6.03   1
   8   0   9    0.00    3.42   1
 -10   1   9  178.59    7.55   1
  -9   1   9    2.68    3.25   1
  -8   1   9  463.51   10.81   1
  -7   1   9   24.58    3.38   1
  -6   1   9  261.69    7.93   1
  -5   1   9  237.76    7.54   1
  -4   1   9 1052.25   14.59   1
  -3   1   9   64.50    4.04   1
  -2   1   9  139.67    5.24   1
  -1   1   9    2.20    1.95   1
   0   1   9   68.23    3.93   1
   1   1   9   30.80    3.08   1
   2   1   9  669.83   11.51   1
   3   1   9   30.33    3.34   1
   4   1   9   51.01    4.19   1
   5   1   9    3.74    2.86   1
   6   1   9   62.10    5.17   1
   7   1   9   13.44    3.17   1
   8   1   9   34.05    4.82   1
 -10   2   9   28.81    3.94   1
  -9   2   9   37.22    4.30   1
  -8   2   9   -1.76    3.08   1
  -7   2   9   15.51    3.56   1
  -6   2   9   11.84    3.05   1
  -5   2   9 1606.74   18.60   1
  -4   2   9  261.47    7.54   1
  -3   2   9  843.02   12.71   1
  -2   2   9   -1.26    1.87   1
  -1   2   9  444.04    9.08   1
   0   2   9  148.73    5.39   1
   1   2   9 1695.66   18.15   1
   2   2   9  235.76    7.22   1
   3   2   9 1054.75   15.29   1
   4   2   9   27.65    3.39   1
   5   2   9 1127.63   17.09   1
   6   2   9  103.17    6.24   1
   7   2   9  199.07    8.36   1
   8   2   9   67.98    5.84   1
 -10   3   9    2.68    3.50   1
  -9   3   9  118.76    6.85   1
  -8   3   9  130.24    6.96   1
  -7   3   9    1.30    2.84   1
  -6   3   9  551.41   11.70   1
  -5   3   9    6.35    2.70   1
  -4   3   9   21.84    3.21   1
  -3   3   9  155.79    5.81   1
  -2   3   9   11.33    2.62   1
  -1   3   9    1.01    2.13   1
   0   3   9  651.43   11.12   1
   1   3   9   51.91    3.74   1
   2   3   9   24.56    3.02   1
   3   3   9   59.21    3.96   1
   4   3   9   48.93    4.17   1
   5   3   9   34.47    3.77   1
   6   3   9   -0.65    2.90   1
   7   3   9   46.25    4.62   1
   8   3   9    0.00    3.36   1
 -10   4   9    4.46    3.63   1
  -9   4   9   32.95    4.78   1
  -8   4   9   -9.63    3.15   1
  -7   4   9  271.11    9.07   1
  -6   4   9   58.23    4.78   1
  -5   4   9  214.12    7.61   1
  -4   4   9   -6.11    2.18   1
  -3   4   9 1531.81   17.58   1
  -2   4   9    0.83    1.85   1
  -1   4   9 1112.62   14.47   1
   0   4   9   41.90    3.27   1
   1   4   9  190.14    6.28   1
   2   4   9   16.14    2.62   1
   3   4   9 3035.20   25.94   1
   4   4   9   -5.05    2.31   1
   5   4   9  204.90    7.51   1
   6   4   9   -0.95    2.43   1
   7   4   9   99.31    6.36   1
   8   4   9    7.48    3.64   1
 -10   5   9   54.75    5.89   1
  -9   5   9  -11.96    3.28   1
  -8   5   9  162.90    7.87   1
  -7   5   9  122.18    6.48   1
  -6   5   9  489.29   11.61   1
  -5   5   9   40.87    3.94   1
  -4   5   9  201.83    6.86   1
  -3   5   9    3.29    2.29   1
  -2   5   9   29.94    3.05   1
  -1   5   9  435.63    9.17   1
   0   5   9  303.69    7.68   1
   1   5   9  260.58    7.24   1
   2   5   9   64.84    4.18   1
   3   5   9    6.04    2.45   1
   4   5   9   67.56    4.46   1
   5   5   9    6.79    2.92   1
   6   5   9   22.01    3.47   1
   7   5   9  139.23    7.22   1
   8   5   9   -3.75    3.05   1
 -10   6   9    3.49    3.99   1
  -9   6   9   14.64    3.66   1
  -8   6   9   64.96    5.31   1
  -7   6   9   -2.58    3.24   1
  -6   6   9   24.63    3.64   1
  -5   6   9  191.80    7.05   1
  -4   6   9    6.53    2.46   1
  -3   6   9  208.22    6.68   1
  -2   6   9  650.81   11.42   1
  -1   6   9  296.93    7.82   1
   0   6   9   10.73    2.49   1
   1   6   9   14.29    2.64   1
   2   6   9  133.72    5.63   1
   3   6   9  491.19   10.56   1
   4   6   9  207.80    7.30   1
   5   6   9  319.84    9.40   1
   6   6   9   -2.35    2.61   1
   7   6   9   16.36    3.40   1
  -9   7   9    4.09    3.33   1
  -8   7   9  193.03    8.01   1
  -7   7   9   -0.28    2.85   1
  -6   7   9  225.56    7.81   1
  -5   7   9   15.74    3.24   1
  -4   7   9  336.62    8.87   1
  -3   7   9   11.06    2.60   1
  -2   7   9   78.16    4.50   1
  -1   7   9    0.87    2.02   1
   0   7   9   34.70    3.14   1
   1   7   9    7.72    2.64   1
   2   7   9  364.46    9.00   1
   3   7   9   23.55    3.57   1
   4   7   9   94.07    5.25   1
   5   7   9   10.19    2.95   1
   6   7   9   -1.68    2.84   1
   7   7   9    3.80    3.09   1
  -9   8   9   12.77    3.94   1
  -8   8   9    1.68    3.17   1
  -7   8   9    0.65    3.00   1
  -6   8   9   42.73    4.31   1
  -5   8   9  252.76    8.00   1
  -4   8   9  124.61    5.68   1
  -3   8   9  679.26   12.19   1
  -2   8   9  239.15    7.33   1
  -1   8   9   68.13    4.36   1
   0   8   9  161.98    6.28   1
   1   8   9  404.01    9.54   1
   2   8   9  284.98    8.37   1
   3   8   9  745.61   13.48   1
   4   8   9  141.07    6.35   1
   5   8   9  224.35    8.19   1
   6   8   9  115.48    6.41   1
  -8   9   9    6.15    3.56   1
  -7   9   9   90.54    5.67   1
  -6   9   9   99.80    5.97   1
  -5   9   9    0.04    2.54   1
  -4   9   9    4.19    3.01   1
  -3   9   9   40.50    3.88   1
  -2   9   9   -5.02    2.33   1
  -1   9   9  111.01    5.42   1
   0   9   9   26.18    3.27   1
   1   9   9   -3.39    2.54   1
   2   9   9  143.61    6.26   1
   3   9   9   24.66    3.41   1
   4   9   9   44.25    4.38   1
   5   9   9    6.11    2.93   1
   6   9   9    8.64    3.49   1
  -8  10   9   -2.30    3.07   1
  -7  10   9   15.25    3.64   1
  -6  10   9    0.73    2.77   1
  -5  10   9  278.05    8.72   1
  -4  10   9   25.07    3.71   1
  -3  10   9  241.54    7.85   1
  -2  10   9    1.01    2.47   1
  -1  10   9  141.40    6.14   1
   0  10   9   41.64    3.63   1
   1  10   9  337.75    9.32   1
   2  10   9   13.22    3.28   1
   3  10   9  182.17    7.35   1
   4  10   9    6.48    2.70   1
   5  10   9  220.15    8.62   1
  -7  11   9    5.87    3.36   1
  -6  11   9  181.20    7.64   1
  -5  11   9   26.92    3.91   1
  -4  11   9   76.11    5.06   1
  -3  11   9  200.40    7.44   1
  -2  11   9   -0.60    2.40   1
  -1  11   9   25.30    3.69   1
   0  11   9  112.68    5.78   1
   1  11   9   29.90    3.75   1
   2  11   9   20.48    3.52   1
   3  11   9   -0.79    2.70   1
   4  11   9    7.94    2.98   1
  -6  12   9   25.16    3.94   1
  -5  12   9    4.53    3.12   1
  -4  12   9   88.90    5.80   1
  -3  12   9  131.68    6.67   1
  -2  12   9   64.47    4.95   1
  -1  12   9   10.51    2.93   1
   0  12   9   80.62    5.31   1
   1  12   9   -1.56    3.10   1
   2  12   9   56.06    4.76   1
   3  12   9  186.56    8.06   1
  -4  13   9   10.99    3.48   1
  -3  13   9   11.00    3.74   1
  -2  13   9    1.31    3.05   1
  -1  13   9   46.58    4.78   1
   0  13   9   91.49    6.02   1
   1  13   9    9.00    3.46   1
 -10   0  10  499.43   12.57   1
  -9   0  10   -1.51    2.76   1
  -8   0  10   21.84    3.70   1
  -7   0  10    9.94    2.52   1
  -6   0  10    0.45    2.93   1
  -5   0  10    4.14    2.51   1
  -4   0  10 1847.74   20.04   1
  -3   0  10   -0.21    2.17   1
  -2   0  10  106.17    5.00   1
  -1   0  10    5.98    2.04   1
   0   0  10  297.99    7.72   1
   1   0  10   -1.15    1.86   1
   2   0  10  527.83   10.71   1
   3   0  10   -3.05    2.22   1
   4   0  10  301.59    8.81   1
   5   0  10    1.18    2.59   1
   6   0  10  348.08   10.49   1
   7   0  10   -6.42    3.19   1
   8   0  10   12.17    3.84   1
 -10   1  10   15.82    4.07   1
  -9   1  10  195.01    8.13   1
  -8   1  10   14.30    3.09   1
  -7   1  10   66.96    4.87   1
  -6   1  10  343.95    9.52   1
  -5   1  10 1101.16   16.15   1
  -4   1  10   17.56    3.12   1
  -3   1  10  564.67   10.85   1
  -2   1  10   11.77    2.62   1
  -1   1  10   34.79    3.22   1
   0   1  10  364.22    8.63   1
   1   1  10   71.43    4.35   1
   2   1  10  130.94    5.76   1
   3   1  10  252.64    7.94   1
   4   1  10  190.53    7.40   1
   5   1  10  134.68    6.76   1
   6   1  10    0.41    3.18   1
   7   1  10   11.90    3.85   1
   8   1  10   26.21    4.63   1
 -10   2  10   82.16    6.39   1
  -9   2  10   65.29    5.43   1
  -8   2  10   79.39    5.74   1
  -7   2  10   40.12    4.28   1
  -6   2  10  194.96    7.70   1
  -5   2  10  231.29    7.62   1
  -4   2  10  702.22   12.58   1
  -3   2  10   51.25    3.91   1
  -2   2  10 1404.28   17.19   1
  -1   2  10    7.55    2.20   1
   0   2  10  258.95    7.47   1
   1   2  10  749.73   12.74   1
   2   2  10  968.03   14.84   1
   3   2  10   21.06    3.23   1
   4   2  10 1854.30   22.52   1
   5   2  10   17.46    3.55   1
   6   2  10  206.60    8.61   1
   7   2  10   86.60    6.49   1
   8   2  10  263.72   10.44   1
 -10   3  10    3.30    3.72   1
  -9   3  10    6.63    3.57   1
  -8   3  10   23.54    4.20   1
  -7   3  10   22.45    3.61   1
  -6   3  10   -3.60    2.59   1
  -5   3  10  520.27   11.28   1
  -4   3  10   14.90    3.03   1
  -3   3  10    1.74    2.24   1
  -2   3  10   51.52    4.08   1
  -1   3  10    2.18    2.25   1
   0   3  10   66.45    4.35   1
   1   3  10   46.30    3.89   1
   2   3  10   15.25    3.29   1
   3   3  10   24.60    3.44   1
   4   3  10    8.36    3.17   1
   5   3  10   -5.09    2.56   1
   6   3  10   23.18    3.67   1
   7   3  10   88.86    6.40   1
 -10   4  10   27.30    5.07   1
  -9   4  10   -5.90    3.06   1
  -8   4  10   29.95    4.15   1
  -7   4  10    0.43    3.11   1
  -6   4  10   85.83    5.52   1
  -5   4  10   69.05    4.94   1
  -4   4  10  544.56   11.46   1
  -3   4  10   -1.21    2.45   1
  -2   4  10  687.16   12.34   1
  -1   4  10   -0.57    2.53   1
   0   4  10  164.36    6.24   1
   1   4  10   11.97    2.84   1
   2   4  10  804.53   13.85   1
   3   4  10   -4.03    2.39   1
   4   4  10 1088.35   16.90   1
   5   4  10   -6.04    2.80   1
   6   4  10  255.71    9.35   1
   7   4  10   -2.19    3.33   1
 -10   5  10   70.44    6.39   1
  -9   5  10   28.37    4.53   1
  -8   5  10   60.48    5.31   1
  -7   5  10   80.14    5.75   1
  -6   5  10   -1.33    3.01   1
  -5   5  10  830.73   14.81   1
  -4   5  10  198.12    7.26   1
  -3   5  10  198.99    7.09   1
  -2   5  10   84.71    4.79   1
  -1   5  10   14.24    2.78   1
   0   5  10   -1.00    2.30   1
   1   5  10  415.45    9.68   1
   2   5  10   75.67    4.59   1
   3   5  10   25.77    3.36   1
   4   5  10    2.57    2.85   1
   5   5  10    7.57    2.99   1
   6   5  10    6.31    2.97   1
   7   5  10   19.34    3.68   1
  -9   6  10  -12.40    3.50   1
  -8   6  10   50.81    5.18   1
  -7   6  10   14.49    3.68   1
  -6   6  10    3.69    2.95   1
  -5   6  10    2.21    2.75   1
  -4   6  10  180.85    7.09   1
  -3   6  10   30.73    3.59   1
  -2   6  10  815.76   13.52   1
  -1   6  10   23.36    3.08   1
   0   6  10   24.95    3.27   1
   1   6  10    0.50    2.30   1
   2   6  10  258.71    8.08   1
   3   6  10   88.64    5.42   1
   4   6  10  511.76   12.17   1
   5   6  10    5.46    3.24   1
   6   6  10    8.71    3.16   1
   7   6  10   12.60    3.92   1
  -9   7  10  119.68    7.37   1
  -8   7  10   43.47    5.01   1
  -7   7  10   51.17    4.75   1
  -6   7  10   15.69    3.15   1
  -5   7  10  340.95    9.79   1
  -4   7  10   11.04    3.31   1
  -3   7  10  457.52   10.48   1
  -2   7  10   39.57    3.82   1
  -1   7  10   -4.63    2.49   1
   0   7  10   32.74    3.58   1
   1   7  10  120.26    5.96   1
   2   7  10  150.43    6.52   1
   3   7  10   52.47    4.41   1
   4   7  10    5.23    2.76   1
   5   7  10   28.10    3.96   1
   6   7  10    1.47    3.16   1
  -8   8  10    3.07    3.40   1
  -7   8  10   65.01    5.19   1
  -6   8  10   19.26    3.82   1
  -5   8  10   75.78    5.39   1
  -4   8  10  755.57   13.98   1
  -3   8  10  138.97    6.29   1
  -2   8  10  147.54    6.42   1
  -1   8  10  136.99    6.04   1
   0   8  10  392.07    9.84   1
   1   8  10  223.31    7.79   1
   2   8  10  486.09   11.39   1
   3   8  10  170.50    7.14   1
   4   8  10  226.37    8.57   1
   5   8  10  111.20    6.28   1
   6   8  10  461.26   12.80   1
  -8   9  10   70.45    6.12   1
  -7   9  10    4.26    3.17   1
  -6   9  10    0.98    2.70   1
  -5   9  10   63.63    5.04   1
  -4   9  10   69.55    5.09   1
  -3   9  10  106.07    5.75   1
  -2   9  10   36.71    3.68   1
  -1   9  10   26.11    3.73   1
   0   9  10   29.34    3.48   1
   1   9  10   26.85    3.59   1
   2   9  10   52.56    4.64   1
   3   9  10   53.57    4.78   1
   4   9  10   15.47    3.56   1
   5   9  10   52.00    5.11   1
  -7  10  10    0.61    3.21   1
  -6  10  10    3.27    3.14   1
  -5  10  10   88.04    5.65   1
  -4  10  10  140.62    6.66   1
  -3  10  10   51.22    4.54   1
  -2  10  10  320.03    9.43   1
  -1  10  10   -1.75    2.70   1
   0  10  10   24.75    3.70   1
   1  10  10  175.00    7.14   1
   2  10  10  180.63    7.60   1
   3  10  10   -9.90    2.48   1
   4  10  10  423.82   11.71   1
  -6  11  10   64.58    5.55   1
  -5  11  10  348.05   10.67   1
  -4  11  10   22.53    4.07   1
  -3  11  10    1.06    2.94   1
  -2  11  10   79.06    5.28   1
  -1  11  10   36.01    4.28   1
   0  11  10   21.70    3.54   1
   1  11  10   82.49    5.63   1
   2  11  10    5.94    2.81   1
   3  11  10   41.41    4.83   1
  -4  12  10   54.48    4.96   1
  -3  12  10   65.46    5.29   1
  -2  12  10   33.73    4.24   1
  -1  12  10   34.26    4.11   1
   0  12  10    8.66    3.38   1
   1  12  10   34.25    4.46   1
   2  12  10    1.73    3.05   1
 -10   0  11   -2.65    3.70   1
  -9   0  11  297.50    9.90   1
  -8   0  11  -10.91    2.88   1
  -7   0  11   20.63    3.89   1
  -6   0  11   -0.15    2.46   1
  -5   0  11  298.11    9.12   1
  -4   0  11   -8.19    2.81   1
  -3   0  11  475.56   10.48   1
  -2   0  11   -0.84    2.48   1
  -1   0  11  603.85   11.45   1
   0   0  11    1.16    2.32   1
   1   0  11  438.30   10.04   1
   2   0  11   -5.83    2.27   1
   3   0  11  199.36    7.46   1
   4   0  11    3.24    2.45   1
   5   0  11  398.38   11.21   1
   6   0  11    9.93    3.12   1
   7   0  11  287.61   10.67   1
 -10   1  11  279.47   10.18   1
  -9   1  11   26.40    4.32   1
  -8   1  11  221.75    8.69   1
  -7   1  11   34.32    4.07   1
  -6   1  11  210.11    8.11   1
  -5   1  11    7.20    2.67   1
  -4   1  11  893.62   14.57   1
  -3   1  11   92.22    5.08   1
  -2   1  11  401.61    9.51   1
  -1   1  11   37.86    3.59   1
   0   1  11   35.47    3.35   1
   1   1  11   -0.85    2.63   1
   2   1  11  601.24   12.05   1
   3   1  11   58.12    4.31   1
   4   1  11   53.31    4.64   1
   5   1  11    8.78    3.18   1
   6   1  11   46.35    4.86   1
   7   1  11    2.00    3.68   1
 -10   2  11   14.14    4.42   1
  -9   2  11  203.01    8.79   1
  -8   2  11   24.12    4.49   1
  -7   2  11   48.73    4.60   1
  -6   2  11   47.71    4.37   1
  -5   2  11  234.61    7.88   1
  -4   2  11   67.68    4.70   1
  -3   2  11  544.82   11.25   1
  -2   2  11   11.49    2.82   1
  -1   2  11  527.56   10.95   1
   0   2  11   59.51    4.25   1
   1   2  11 1178.79   16.74   1
   2   2  11  156.93    6.75   1
   3   2  11  440.53   11.04   1
   4   2  11    6.63    2.85   1
   5   2  11  603.21   13.87   1
   6   2  11  162.21    8.15   1
   7   2  11  671.51   16.15   1
 -10   3  11   91.01    6.98   1
  -9   3  11   35.48    5.03   1
  -8   3  11   -0.44    3.34   1
  -7   3  11    3.36    3.24   1
  -6   3  11  209.22    7.83   1
  -5   3  11   -2.06    2.79   1
  -4   3  11  190.77    7.22   1
  -3   3  11   87.59    5.09   1
  -2   3  11   17.77    2.95   1
  -1   3  11   93.94    5.07   1
   0   3  11    8.18    2.72   1
   1   3  11    5.90    2.61   1
   2   3  11   -3.39    2.63   1
   3   3  11   85.56    5.44   1
   4   3  11   25.61    3.80   1
   5   3  11  104.59    6.61   1
   6   3  11   64.93    5.63   1
   7   3  11   15.82    4.34   1
  -9   4  11   20.31    4.76   1
  -8   4  11   13.34    3.76   1
  -7   4  11  354.08   10.73   1
  -6   4  11   24.24    4.01   1
  -5   4  11    4.55    3.10   1
  -4   4  11    1.59    2.88   1
  -3   4  11  551.55   11.93   1
  -2   4  11   54.01    4.31   1
  -1   4  11 1451.40   18.83   1
   0   4  11   18.18    3.32   1
   1   4  11  232.59    7.99   1
   2   4  11   -1.90    2.64   1
   3   4  11  882.69   15.94   1
   4   4  11    5.78    3.49   1
   5   4  11  715.65   15.29   1
   6   4  11   -6.00    3.28   1
  -9   5  11   30.13    4.98   1
  -8   5  11   11.22    3.85   1
  -7   5  11   27.03    3.98   1
  -6   5  11  539.53   13.08   1
  -5   5  11  382.57   10.79   1
  -4   5  11  717.31   14.64   1
  -3   5  11    0.35    2.54   1
  -2   5  11   41.69    4.13   1
  -1   5  11   67.86    4.95   1
   0   5  11  368.96    9.82   1
   1   5  11  144.68    6.47   1
   2   5  11   26.30    3.66   1
   3   5  11   75.47    5.17   1
   4   5  11  122.20    6.59   1
   5   5  11   53.27    4.91   1
   6   5  11   -0.31    3.34   1
  -9   6  11  191.04    9.64   1
  -8   6  11   12.36    4.01   1
  -7   6  11   -2.57    3.14   1
  -6   6  11   99.69    6.05   1
  -5   6  11    0.82    3.10   1
  -4   6  11   -3.39    2.82   1
  -3   6  11  565.28   12.46   1
  -2   6  11  182.22    7.12   1
  -1   6  11   82.57    5.00   1
   0   6  11  207.71    7.63   1
   1   6  11  279.14    8.76   1
   2   6  11   32.11    4.16   1
   3   6  11   94.72    5.78   1
   4   6  11  162.59    7.34   1
   5   6  11  169.69    8.08   1
   6   6  11   -5.77    3.11   1
  -8   7  11   52.25    5.52   1
  -7   7  11   13.02    3.40   1
  -6   7  11   45.32    4.79   1
  -5   7  11    3.75    3.10   1
  -4   7  11  341.65    9.96   1
  -3   7  11    1.33    2.85   1
  -2   7  11  118.73    6.02   1
  -1   7  11   -0.94    2.64   1
   0   7  11   10.47    3.09   1
   1   7  11   11.22    3.00   1
   2   7  11  100.68    5.82   1
   3   7  11   53.05    4.80   1
   4   7  11   50.95    4.73   1
   5   7  11    3.62    3.18   1
  -8   8  11   -1.02    3.85   1
  -7   8  11   10.21    3.67   1
  -6   8  11   57.13    5.11   1
  -5   8  11    4.96    3.14   1
  -4   8  11   69.87    5.26   1
  -3   8  11  123.85    6.27   1
  -2   8  11   20.32    3.44   1
  -1   8  11  257.41    8.63   1
   0   8  11  234.93    8.16   1
   1   8  11  120.90    6.38   1
   2   8  11  155.78    7.05   1
   3   8  11   88.21    6.07   1
   4   8  11  102.84    6.44   1
   5   8  11  286.02   10.28   1
  -7   9  11    4.03    3.43   1
  -6   9  11    2.33    3.22   1
  -5   9  11   81.08    5.45   1
  -4   9  11   51.76    4.84   1
  -3   9  11    7.62    3.09   1
  -2   9  11   24.38    3.64   1
  -1   9  11   -1.57    2.82   1
   0   9  11   23.93    3.58   1
   1   9  11    7.25    3.01   1
   2   9  11    8.94    3.02   1
   3   9  11   -3.11    3.25   1
   4   9  11    8.67    3.63   1
  -6  10  11   13.40    3.91   1
  -5  10  11   41.90    4.87   1
  -4  10  11   88.58    5.97   1
  -3  10  11  147.34    7.03   1
  -2  10  11    2.87    3.20   1
  -1  10  11   63.98    5.09   1
   0  10  11   42.35    4.47   1
   1  10  11  146.18    7.17   1
   2  10  11   61.70    5.04   1
   3  10  11  137.93    7.21   1
  -5  11  11   19.84    3.92   1
  -4  11  11  122.98    6.95   1
  -3  11  11  184.46    7.98   1
  -2  11  11   45.10    5.05   1
  -1  11  11    1.38    3.23   1
   0  11  11   24.02    3.97   1
   1  11  11   -0.28    3.02   1
   2  11  11   39.84    4.82   1
  -2  12  11   25.63    4.25   1
  -9   0  12   11.73    4.04   1
  -8   0  12  125.90    7.01   1
  -7   0  12   -0.05    3.20   1
  -6   0  12   66.49    5.40   1
  -5   0  12   -1.56    2.81   1
  -4   0  12  267.00    8.58   1
  -3   0  12   -0.10    2.63   1
  -2   0  12  333.16    9.05   1
  -1   0  12    1.01    2.43   1
   0   0  12  906.97   14.94   1
   1   0  12   -4.49    2.39   1
   2   0  12  676.60   13.38   1
   3   0  12   -2.73    2.52   1
   4   0  12    8.77    3.26   1
   5   0  12   -1.75    3.15   1
   6   0  12  771.79   16.44   1
  -9   1  12  398.71   12.41   1
  -8   1  12   16.77    3.96   1
  -7   1  12  399.92   11.56   1
  -6   1  12  107.95    6.12   1
  -5   1  12  215.42    7.97   1
  -4   1  12   17.20    3.11   1
  -3   1  12  726.71   13.34   1
  -2   1  12   19.42    3.30   1
  -1   1  12  232.85    7.74   1
   0   1  12  223.40    7.64   1
   1   1  12  191.80    7.33   1
   2   1  12   27.21    3.61   1
   3   1  12   65.53    4.76   1
   4   1  12   10.00    2.93   1
   5   1  12   26.09    4.18   1
   6   1  12  104.91    6.87   1
  -9   2  12    8.63    4.38   1
  -8   2  12   70.75    6.17   1
  -7   2  12   56.23    5.40   1
  -6   2  12  162.56    7.21   1
  -5   2  12   12.90    3.07   1
  -4   2  12    5.98    2.79   1
  -3   2  12    7.69    2.94   1
  -2   2  12  539.42   11.70   1
  -1   2  12   -7.45    2.32   1
   0   2  12 1202.74   17.46   1
   1   2  12  188.05    7.22   1
   2   2  12   55.59    4.57   1
   3   2  12   -1.04    2.92   1
   4   2  12  514.10   12.92   1
   5   2  12   19.25    4.37   1
   6   2  12  690.83   16.32   1
  -9   3  12   80.12    6.80   1
  -8   3  12   26.41    4.08   1
  -7   3  12   -3.58    3.35   1
  -6   3  12    0.34    2.88   1
  -5   3  12   75.21    5.20   1
  -4   3  12  118.85    6.19   1
  -3   3  12  116.22    5.95   1
  -2   3  12   -6.74    2.62   1
  -1   3  12   60.87    4.38   1
   0   3  12   33.21    3.63   1
   1   3  12    1.68    2.58   1
   2   3  12   22.46    3.53   1
   3   3  12   13.51    3.51   1
   4   3  12   12.88    3.38   1
   5   3  12   54.19    5.37   1
   6   3  12    0.70    3.76   1
  -9   4  12   11.52    4.20   1
  -8   4  12  163.58    8.47   1
  -7   4  12    1.00    3.20   1
  -6   4  12    8.68    3.24   1
  -5   4  12    6.30    2.61   1
  -4   4  12   56.19    4.57   1
  -3   4  12   36.72    4.10   1
  -2   4  12  455.06   11.15   1
  -1   4  12   19.05    3.31   1
   0   4  12  586.14   12.78   1
   1   4  12   37.98    4.06   1
   2   4  12  148.04    7.09   1
   3   4  12   40.53    4.26   1
   4   4  12  345.80   11.03   1
   5   4  12   -4.55    3.41   1
  -8   5  12   14.95    4.58   1
  -7   5  12  113.64    7.17   1
  -6   5  12  218.94    8.79   1
  -5   5  12  172.76    7.95   1
  -4   5  12    0.03    2.84   1
  -3   5  12  102.61    5.86   1
  -2   5  12   72.36    5.21   1
  -1   5  12  455.86   11.49   1
   0   5  12  145.93    6.94   1
   1   5  12   22.86    3.60   1
   2   5  12   23.83    3.74   1
   3   5  12   17.77    3.63   1
   4   5  12   43.78    5.15   1
   5   5  12  193.73    8.75   1
  -8   6  12   39.04    5.39   1
  -7   6  12   91.18    6.84   1
  -6   6  12   70.48    6.04   1
  -5   6  12    8.04    3.54   1
  -4   6  12  103.30    6.14   1
  -3   6  12   24.72    3.69   1
  -2   6  12  127.95    6.53   1
  -1   6  12  125.55    6.39   1
   0   6  12  761.24   14.88   1
   1   6  12    7.53    3.26   1
   2   6  12   42.73    4.35   1
   3   6  12   30.34    4.36   1
   4   6  12   93.83    6.54   1
   5   6  12   35.30    4.71   1
  -7   7  12   92.71    7.06   1
  -6   7  12   81.92    6.16   1
  -5   7  12   53.55    5.12   1
  -4   7  12    7.51    3.17   1
  -3   7  12  308.10    9.96   1
  -2   7  12   54.60    4.77   1
  -1   7  12  202.63    8.18   1
   0   7  12   39.32    4.35   1
   1   7  12    6.62    3.14   1
   2   7  12   65.50    5.42   1
   3   7  12   90.22    6.29   1
   4   7  12   15.65    4.21   1
  -7   8  12   15.02    4.26   1
  -6   8  12    7.96    3.62   1
  -5   8  12   -8.73    3.18   1
  -4   8  12  142.44    7.35   1
  -3   8  12   11.54    3.78   1
  -2   8  12   58.47    5.06   1
  -1   8  12  142.12    6.91   1
   0   8  12  211.18    8.37   1
   1   8  12   60.04    5.10   1
   2   8  12  317.54   10.48   1
   3   8  12   57.63    5.43   1
  -6   9  12   22.17    4.58   1
  -5   9  12   15.38    3.94   1
  -4   9  12   20.28    3.77   1
  -3   9  12  131.41    7.29   1
  -2   9  12  105.67    6.34   1
  -1   9  12    8.71    3.37   1
   0   9  12   -0.54    3.18   1
   1   9  12  100.93    6.20   1
   2   9  12   47.30    5.03   1
   3   9  12   24.37    4.14   1
  -5  10  12   32.99    4.93   1
  -4  10  12   -7.56    3.39   1
  -3  10  12   67.27    5.69   1
  -2  10  12  106.79    6.49   1
  -1  10  12   15.15    4.10   1
   0  10  12  180.26    8.19   1
   1  10  12   96.68    6.63   1
  -9   0  13   56.27    5.79   1
  -8   0  13   10.64    4.08   1
  -7   0  13  100.56    6.54   1
  -6   0  13   -1.33    3.01   1
  -5   0  13  343.46   10.36   1
  -4   0  13    3.04    2.79   1
  -3   0  13   48.43    4.25   1
  -2   0  13    3.16    2.63   1
  -1   0  13  234.88    8.31   1
   0   0  13  -16.83    2.19   1
   1   0  13  658.98   13.71   1
   2   0  13   -4.60    2.33   1
   3   0  13   71.32    5.32   1
   4   0  13    3.18    2.91   1
   5   0  13  178.85    8.37   1
  -9   1  13   -2.51    4.21   1
  -8   1  13  649.46   15.63   1
  -7   1  13   35.06    4.74   1
  -6   1  13   31.44    4.33   1
  -5   1  13   53.00    4.70   1
  -4   1  13   92.44    5.63   1
  -3   1  13    3.04    2.80   1
  -2   1  13  453.69   10.93   1
  -1   1  13   87.22    5.40   1
   0   1  13  269.14    8.73   1
   1   1  13   14.61    3.23   1
   2   1  13   -4.07    2.50   1
   3   1  13    3.32    3.02   1
   4   1  13  115.37    6.63   1
   5   1  13   54.48    5.20   1
  -8   2  13   23.87    4.56   1
  -7   2  13  110.57    6.74   1
  -6   2  13   23.83    4.18   1
  -5   2  13    5.91    3.01   1
  -4   2  13   25.21    3.56   1
  -3   2  13  165.66    7.16   1
  -2   2  13   41.81    4.03   1
  -1   2  13  235.30    8.20   1
   0   2  13    6.55    2.91   1
   1   2  13  306.45    9.45   1
   2   2  13   -6.17    2.72   1
   3   2  13  356.28   10.84   1
   4   2  13    6.88    3.53   1
   5   2  13  105.20    6.94   1
  -8   3  13   54.08    5.83   1
  -7   3  13   32.39    4.79   1
  -6   3  13   54.19    4.97   1
  -5   3  13   29.17    4.06   1
  -4   3  13    3.69    2.78   1
  -3   3  13   11.05    3.31   1
  -2   3  13  211.60    8.03   1
  -1   3  13   10.79    3.22   1
   0   3  13  149.65    6.97   1
   1   3  13   18.63    3.74   1
   2   3  13  129.12    6.93   1
   3   3  13   21.28    3.89   1
   4   3  13   -3.40    3.01   1
   5   3  13   -1.00    3.25   1
  -8   4  13   42.38    5.29   1
  -7   4  13  160.47    8.41   1
  -6   4  13    7.46    3.20   1
  -5   4  13   25.74    4.49   1
  -4   4  13   31.50    4.17   1
  -3   4  13   10.08    3.00   1
  -2   4  13   27.08    4.13   1
  -1   4  13  795.50   15.29   1
   0   4  13   33.22    4.31   1
   1   4  13  252.43    9.09   1
   2   4  13   23.93    3.85   1
   3   4  13  106.39    6.65   1
   4   4  13    8.64    3.83   1
  -8   5  13   84.50    6.57   1
  -7   5  13   13.68    4.28   1
  -6   5  13  196.28    8.39   1
  -5   5  13  149.64    7.49   1
  -4   5  13   28.47    4.17   1
  -3   5  13   10.49    3.33   1
  -2   5  13  499.00   12.66   1
  -1   5  13   57.01    5.18   1
   0   5  13  311.54   10.06   1
   1   5  13  216.26    8.69   1
   2   5  13    6.92    3.13   1
   3   5  13   -6.30    3.48   1
   4   5  13   61.47    6.21   1
  -7   6  13  146.06    8.07   1
  -6   6  13   -1.60    3.54   1
  -5   6  13  119.93    7.00   1
  -4   6  13    5.11    3.52   1
  -3   6  13   41.57    4.50   1
  -2   6  13   47.29    4.96   1
  -1   6  13  354.90   11.10   1
   0   6  13   23.90    4.32   1
   1   6  13  356.85   11.03   1
   2   6  13    8.97    3.42   1
   3   6  13  118.29    7.02   1
  -6   7  13   41.10    5.41   1
  -5   7  13    6.62    3.50   1
  -4   7  13   29.60    4.84   1
  -3   7  13   18.34    3.70   1
  -2   7  13  299.33   10.16   1
  -1   7  13   39.60    4.88   1
   0   7  13   51.53    4.96   1
   1   7  13   23.13    4.63   1
   2   7  13   13.84    4.28   1
   3   7  13   10.81    4.30   1
  -6   8  13   -2.48    3.37   1
  -5   8  13  186.17    9.01   1
  -4   8  13   15.94    3.73   1
  -3   8  13    9.91    3.71   1
  -2   8  13   36.14    4.77   1
  -1   8  13  110.90    6.88   1
   0   8  13   11.61    3.70   1
   1   8  13  357.81   11.62   1
   2   8  13   26.04    4.47   1
  -4   9  13    7.49    3.59   1
  -3   9  13   76.10    5.99   1
  -2   9  13   67.34    5.88   1
  -1   9  13   15.24    3.43   1
   0   9  13    9.75    3.17   1
   1   9  13   11.85    4.10   1
  -8   0  14  139.40    8.23   1
  -7   0  14    4.58    3.69   1
  -6   0  14  155.07    7.78   1
  -5   0  14   -1.91    3.11   1
  -4   0  14  518.07   12.65   1
  -3   0  14   -5.69    2.49   1
  -2   0  14   62.30    4.78   1
  -1   0  14   -2.55    2.47   1
   0   0  14  374.74   10.53   1
   1   0  14  -11.44    2.82   1
   2   0  14  849.16   16.31   1
   3   0  14   -1.77    2.89   1
   4   0  14  144.54    7.85   1
  -8   1  14   17.26    4.74   1
  -7   1  14  323.32   11.13   1
  -6   1  14   11.65    3.73   1
  -5   1  14   36.64    4.21   1
  -4   1  14   31.90    3.93   1
  -3   1  14  219.08    8.23   1
  -2   1  14   18.56    3.38   1
  -1   1  14  283.29    9.21   1
   0   1  14   37.13    4.26   1
   1   1  14   46.06    4.47   1
   2   1  14   40.91    4.48   1
   3   1  14   43.24    4.75   1
   4   1  14    6.54    3.30   1
  -7   2  14   78.69    6.44   1
  -6   2  14   81.53    5.87   1
  -5   2  14   -2.95    2.99   1
  -4   2  14  138.94    7.00   1
  -3   2  14   -1.52    2.37   1
  -2   2  14    6.11    2.56   1
  -1   2  14    4.11    3.03   1
   0   2  14  288.32    9.64   1
   1   2  14    6.11    3.24   1
   2   2  14  374.58   11.24   1
   3   2  14   -1.50    3.21   1
  -7   3  14   89.46    6.73   1
  -6   3  14   25.94    4.39   1
  -5   3  14   25.87    4.34   1
  -4   3  14    5.54    3.07   1
  -3   3  14   -0.83    2.70   1
  -2   3  14   32.28    4.16   1
  -1   3  14  127.54    6.75   1
   0   3  14   29.39    4.01   1
   1   3  14    4.71    3.35   1
   2   3  14    7.06    3.24   1
   3   3  14   33.05    4.55   1
  -7   4  14   11.81    3.94   1
  -6   4  14  214.96    9.02   1
  -5   4  14   66.17    5.71   1
  -4   4  14    3.40    2.75   1
  -3   4  14   57.75    4.82   1
  -2   4  14  293.89    9.73   1
  -1   4  14   13.40    3.68   1
   0   4  14   63.45    5.84   1
   1   4  14   40.54    5.08   1
   2   4  14  281.32   10.01   1
   3   4  14   63.45    5.58   1
  -6   5  14   74.29    6.19   1
  -5   5  14   49.11    5.13   1
  -4   5  14   -9.03    3.13   1
  -3   5  14   66.18    5.63   1
  -2   5  14   20.79    3.84   1
  -1   5  14  300.96   10.31   1
   0   5  14   88.46    6.17   1
   1   5  14   55.53    5.35   1
   2   5  14   24.22    4.39   1
  -6   6  14  336.52   11.68   1
  -5   6  14    5.92    3.62   1
  -4   6  14   85.24    6.28   1
  -3   6  14    9.99    3.90   1
  -2   6  14   36.80    4.95   1
  -1   6  14   92.00    6.42   1
   0   6  14  385.78   11.91   1
   1   6  14    2.59    3.89   1
   2   6  14  353.19   11.63   1
  -5   7  14   11.87    4.18   1
  -4   7  14   31.75    4.80   1
  -3   7  14  206.29    9.36   1
  -2   7  14    5.58    3.95   1
  -1   7  14  125.80    7.35   1
   0   7  14    7.34    4.04   1
   1   7  14   61.28    5.85   1
  -3   8  14    9.95    3.57   1
  -2   8  14    4.37    3.50   1
  -1   8  14   39.04    4.79   1
  -6   0  15   -4.50    3.63   1
  -5   0  15  453.81   12.68   1
  -4   0  15   -9.60    3.13   1
  -3   0  15  305.29   10.20   1
  -2   0  15   -0.85    2.94   1
  -1   0  15   59.24    4.95   1
   0   0  15   -4.49    2.66   1
   1   0  15  698.33   15.23   1
   2   0  15   -5.69    3.11   1
  -6   1  15  157.55    8.10   1
  -5   1  15   32.32    4.64   1
  -4   1  15   74.99    5.98   1
  -3   1  15   34.19    4.39   1
  -2   1  15  164.82    7.53   1
  -1   1  15   75.49    5.53   1
   0   1  15   18.37    4.08   1
   1   1  15    3.21    3.72   1
   2   1  15  182.77    8.25   1
  -6   2  15   29.08    4.75   1
  -5   2  15   74.07    5.96   1
  -4   2  15   34.36    4.43   1
  -3   2  15   62.08    5.20   1
  -2   2  15   33.29    4.29   1
  -1   2  15   69.35    5.44   1
   0   2  15    5.48    2.86   1
   1   2  15  149.42    7.51   1
   2   2  15   15.96    3.89   1
  -6   3  15  260.13   10.07   1
  -5   3  15    0.93    3.39   1
  -4   3  15  100.07    6.45   1
  -3   3  15   16.93    3.55   1
  -2   3  15   -3.75    3.09   1
  -1   3  15   -2.04    2.93   1
   0   3  15  193.15    8.35   1
   1   3  15    0.30    3.06   1
  -5   4  15   50.22    5.30   1
  -4   4  15   27.85    4.55   1
  -3   4  15   23.82    4.33   1
  -2   4  15   48.76    4.97   1
  -1   4  15   76.54    5.73   1
   0   4  15   79.18    6.11   1
   1   4  15  179.27    8.33   1
  -4   5  15  167.72    8.25   1
  -3   5  15   40.87    5.29   1
  -2   5  15    3.13    3.20   1
  -1   5  15   14.76    4.07   1
   0   5  15  186.41    8.72   1
  -3   6  15  110.88    7.28   1
  -2   6  15   78.55    6.33   1
  -1   6  15  210.20    9.54   1
  -4   0  16  184.42    8.37   1
  -3   0  16   -3.06    3.06   1
  -2   0  16  188.21    8.36   1
  -1   0  16    3.90    3.17   1
  -4   1  16   11.80    3.27   1
  -3   1  16  185.79    8.50   1
  -2   1  16   -1.20    3.17   1
  -1   1  16   18.36    4.09   1
  -3   2  16    8.00    3.87   1
  -2   2  16   56.31    5.39   1
  -1   2  16   66.39    5.81   1
;
_shelx_hkl_checksum     32955
_shelx_res_file
;
TITL TA_L3AG   STADI4  RT, DIFABAS
    G:\0000\TA_L3AG.res
    created by SHELXL-2016/6 at 18:41:25 on 31-Dec-2016
CELL  0.71073 10.16690 13.48200 13.37700 90.00000 100.83800 90.00000
ZERR 4  0.00220  0.00300  0.00300  0.00000  0.01900  0.00000
LATT 1
SYMM -X+ 0.50000, Y+ 0.50000, -Z+ 0.50000
SFAC C H N O S AG
UNIT 48 80 12 12 16 4
PLAN 30
FMAP 2
L.S. 9
BOND $H
EADP O11 O12A O13A O12B O13B
OMIT -1 0 1
HTAB
EQIV $3 X+1/2, -Y+1/2, Z+1/2
HTAB C2 O11_$3
EQIV $4 -X+1, -Y+1, -Z+1
HTAB C2 O12A_$4
HTAB C3 O12A_$4
HTAB C3 O12B_$4
HTAB C5 S3_$3
EQIV $1 -X, -Y+1, -Z+1
HTAB C6 O13A_$1
HTAB C11 S3
EQIV $5 X-1/2, -Y+1/2, Z-1/2
HTAB C11 S1_$5
HTAB C11 O13A
HTAB C8 S4_$3
HTAB C8 O11
EQIV $6 X-1/2, -Y+1/2, Z+1/2
HTAB C9 O11_$6
HTAB C9 S2
CONF
ACTA
WGHT    0.097400    4.952500
EXTI    0.003458
FVAR       0.40535
AG1   6    0.237960    0.489875    0.756158    11.00000    0.03971    0.05006 =
         0.02844    0.00409    0.00142    0.00285
S1    5    0.436819    0.378064    0.732239    11.00000    0.03489    0.03588 =
         0.02797   -0.00246    0.01047   -0.00230
S2    5    0.110672    0.500532    0.907071    11.00000    0.02434    0.04239 =
         0.02935   -0.00027    0.00560   -0.00308
S3    5   -0.062636    0.246514    0.636516    11.00000    0.04735    0.03271 =
         0.04223    0.00235    0.00440   -0.01004
S4    5   -0.263692    0.332079    0.310503    11.00000    0.03121    0.03612 =
         0.03145   -0.00693    0.00564   -0.00464
N1    3    0.415161    0.445390    0.928563    11.00000    0.02166    0.03979 =
         0.02740   -0.00019    0.00777   -0.00098
N2    3    0.077901    0.491580    0.595874    11.00000    0.02992    0.02852 =
         0.02666   -0.00171    0.00654    0.00204
C1    1    0.540695    0.464916    0.916640    11.00000    0.02813    0.03506 =
         0.01951    0.00334    0.00697    0.00516
C2    1    0.579600    0.426053    0.819787    11.00000    0.02869    0.05449 =
         0.02896   -0.00560    0.01624    0.00206
AFIX  23
H2A   2    0.645719    0.373887    0.836842    11.00000   -1.20000
H2B   2    0.620036    0.479211    0.787138    11.00000   -1.20000
AFIX   0
C3    1    0.499762    0.383571    0.615449    11.00000    0.06141    0.05648 =
         0.03121   -0.01075    0.01696   -0.01000
AFIX 137
H3A   2    0.430481    0.364140    0.559808    11.00000   -1.50000
H3B   2    0.574665    0.339421    0.619518    11.00000   -1.50000
H3C   2    0.527752    0.450091    0.604654    11.00000   -1.50000
AFIX   0
C4    1    0.373598    0.481408    1.010736    11.00000    0.02223    0.03657 =
         0.02292    0.00372    0.00729    0.00456
C5    1    0.229359    0.456556    1.016947    11.00000    0.02345    0.04105 =
         0.03372    0.00528    0.00965   -0.00479
AFIX  23
H5A   2    0.207925    0.486153    1.078010    11.00000   -1.20000
H5B   2    0.220455    0.385218    1.022356    11.00000   -1.20000
AFIX   0
C6    1    0.109890    0.631225    0.933215    11.00000    0.06033    0.03799 =
         0.05930    0.00415    0.02178    0.00312
AFIX 137
H6A   2    0.047093    0.663787    0.880930    11.00000   -1.50000
H6B   2    0.197800    0.657895    0.934761    11.00000   -1.50000
H6C   2    0.084358    0.641823    0.997925    11.00000   -1.50000
AFIX   0
C7    1    0.031744    0.410403    0.542591    11.00000    0.02495    0.02757 =
         0.03041   -0.00161    0.00779   -0.00050
C10   1   -0.047826    0.418590    0.446475    11.00000    0.02444    0.02837 =
         0.02751   -0.00168    0.00726    0.00119
C11   1   -0.095650    0.327390    0.384205    11.00000    0.03120    0.03310 =
         0.03387   -0.00858    0.00100   -0.00026
AFIX  23
H11A  2   -0.089767    0.271140    0.430044    11.00000   -1.20000
H11B  2   -0.034496    0.315052    0.337994    11.00000   -1.20000
AFIX   0
C8    1    0.071327    0.311959    0.592499    11.00000    0.03361    0.03088 =
         0.02722    0.00284   -0.00026    0.00061
AFIX  23
H8A   2    0.143563    0.322787    0.650060    11.00000   -1.20000
H8B   2    0.105664    0.270039    0.544339    11.00000   -1.20000
AFIX   0
C9    1   -0.097247    0.331570    0.731124    11.00000    0.07652    0.04566 =
         0.07642   -0.00519    0.04657   -0.00881
AFIX 137
H9A   2   -0.161874    0.302866    0.766452    11.00000   -1.50000
H9B   2   -0.132267    0.392150    0.698934    11.00000   -1.50000
H9C   2   -0.016152    0.345284    0.778694    11.00000   -1.50000
AFIX   0
C12   1   -0.359247    0.349743    0.410119    11.00000    0.05578    0.06150 =
         0.06284   -0.00319    0.03565   -0.00616
AFIX 137
H12A  2   -0.451820    0.359680    0.380318    11.00000   -1.50000
H12B  2   -0.326070    0.406797    0.449937    11.00000   -1.50000
H12C  2   -0.350633    0.292137    0.453042    11.00000   -1.50000
AFIX   0
N10   3    0.228127    0.370237    0.342277    11.00000    0.03826    0.06099 =
         0.06801    0.00577    0.02005   -0.00642
O11   4    0.233059    0.297862    0.395277    11.00000    0.10896    0.07079 =
         0.07622    0.01137    0.02580   -0.01589
PART 1
O12A  4    0.283412    0.444661    0.356461    10.50000    0.10896    0.07079 =
         0.07622    0.01137    0.02580   -0.01589
O13A  4    0.163136    0.345142    0.252622    10.50000    0.10896    0.07079 =
         0.07622    0.01137    0.02580   -0.01589
PART 2
O12B  4    0.258798    0.450746    0.403539    10.50000    0.10896    0.07079 =
         0.07622    0.01137    0.02580   -0.01589
O13B  4    0.184721    0.387073    0.253730    10.50000    0.10896    0.07079 =
         0.07622    0.01137    0.02580   -0.01589
HKLF 4
REM  TA_L3AG   STADI4  RT, DIFABAS
REM R1 =  0.0555 for    2857 Fo > 4sig(Fo)  and  0.0649 for all    3318 data
REM    207 parameters refined using      0 restraints
END
WGHT      0.0973      4.9525
REM Instructions for potential hydrogen bonds
HTAB C2 O11_$3
HTAB C2 O12A_$4
HTAB C3 O12A_$4
HTAB C3 O12B_$4
HTAB C5 S3_$3
HTAB C6 O13A_$1
HTAB C11 S3
HTAB C11 S1_$5
HTAB C11 O13A
HTAB C8 S4_$3
HTAB C8 O11
HTAB C9 O11_$6
HTAB C9 O13A_$6
HTAB C9 S2
REM Highest difference peak  1.966,  deepest hole -1.502,  1-sigma level  0.157
Q1    1   0.3001  0.4905  0.8148  11.00000  0.05    1.97
Q2    1   0.1799  0.4912  0.6941  11.00000  0.05    1.84
Q3    1  -0.3198  0.3199  0.2486  11.00000  0.05    0.81
Q4    1   0.4997  0.3777  0.7931  11.00000  0.05    0.78
Q5    1   0.1623  0.4879  0.9659  11.00000  0.05    0.72
Q6    1   0.3697  0.4367  0.8552  11.00000  0.05    0.66
Q7    1   0.1936  0.2790  0.3595  11.00000  0.05    0.64
Q8    1  -0.0014  0.2457  0.6973  11.00000  0.05    0.64
Q9    1  -0.2011  0.3277  0.3746  11.00000  0.05    0.62
Q10   1   0.3364  0.3982  0.3276  11.00000  0.05    0.62
Q11   1   0.0417  0.4919  0.8474  11.00000  0.05    0.59
Q12   1  -0.1250  0.2526  0.5746  11.00000  0.05    0.59
Q13   1   0.3851  0.3801  0.6746  11.00000  0.05    0.58
Q14   1   0.1223  0.3900  0.2764  11.00000  0.05    0.54
Q15   1   0.1416  0.4883  0.6280  11.00000  0.05    0.54
Q16   1   0.2421  0.3039  0.4191  11.00000  0.05    0.54
Q17   1   0.1071  0.2550  0.7214  11.00000  0.05    0.52
Q18   1   0.2885  0.4193  0.3007  11.00000  0.05    0.49
Q19   1   0.2443  0.4179  0.2642  11.00000  0.05    0.48
Q20   1   0.2936  0.3399  0.4023  11.00000  0.05    0.47
Q21   1   0.5678  0.5205  0.9244  11.00000  0.05    0.45
Q22   1   0.1455  0.2955  0.2663  11.00000  0.05    0.45
Q23   1  -0.2094  0.4154  0.3593  11.00000  0.05    0.43
Q24   1  -0.2614  0.2501  0.3007  11.00000  0.05    0.42
Q25   1   0.2993  0.4842  1.0010  11.00000  0.05    0.41
Q26   1   0.2796  0.3772  0.4176  11.00000  0.05    0.41
Q27   1   0.1880  0.4618  0.2816  11.00000  0.05    0.40
Q28   1   0.0482  0.1780  0.6994  11.00000  0.05    0.39
Q29   1   0.2227  0.4790  0.3685  11.00000  0.05    0.39
Q30   1   0.0514  0.3753  0.5781  11.00000  0.05    0.38
;
_shelx_res_checksum     63423
data_II
_audit_creation_method     <i>SHELXL-2014/6</i>
_chemical_name_systematic
;\
Poly[di-\m-nitrato-bis{\m-2,3,5,6-tetrakis[(phenylsulfanyl)methyl]pyrazine}\
disilver]
;
_chemical_name_common     ?
_chemical_formula_moiety     'C32 H28 Ag2 N4 O6 S4'
_chemical_formula_sum     'C32 H28 Ag2 N4 O6 S4'
_chemical_formula_iupac     '[Ag2 (N O3)2 (C32 H28 N2 S4)]'
_chemical_formula_weight     908.56
_chemical_melting_point     ?
_shelx_space_group_comment
;
The symmetry employed for this shelxl refinement is uniquely defined
by the following loop, which should always be used as a source of
symmetry information in preference to the above space-group names.
They are only intended as comments.
;
_space_group_crystal_system     monoclinic
_space_group_name_H-M_alt     'P 21/c'
_space_group_name_Hall     '-P 2ybc'
loop_
    _space_group_symop_operation_xyz
    'x, y, z'
    '-x, y+1/2, -z+1/2'
    '-x, -y, -z'
    'x, -y-1/2, z-1/2'
_cell_length_a     11.8437(14)
_cell_length_b     18.5674(14)
_cell_length_c     7.8444(12)
_cell_angle_alpha     90
_cell_angle_beta     96.856(11)
_cell_angle_gamma     90
_cell_volume     1712.7(4)
_cell_formula_units_Z     2
_cell_measurement_reflns_used     24
_cell_measurement_theta_min     11.15
_cell_measurement_theta_max     17.70
_cell_measurement_temperature     293(2)
_exptl_crystal_description     block
_exptl_crystal_colour     'pale yellow'
_exptl_crystal_size_max     0.46
_exptl_crystal_size_mid     0.46
_exptl_crystal_size_min     0.38
_exptl_crystal_density_diffrn     1.762
_exptl_crystal_density_meas     ?
_exptl_crystal_density_method     ?
_exptl_crystal_F_000     908
_exptl_absorpt_coefficient_mu     1.437
_exptl_absorpt_correction_type     none
_exptl_absorpt_process_details     ?
_shelx_estimated_absorpt_T_min     ?
_shelx_estimated_absorpt_T_max     ?
_exptl_absorpt_correction_T_min     ?
_exptl_absorpt_correction_T_max     ?
_diffrn_ambient_temperature     293(2)
_diffrn_radiation_type     MoK\a
_diffrn_radiation_wavelength     0.71073
_diffrn_radiation_source     'fine-focus sealed tube'
_diffrn_radiation_monochromator     graphite
_diffrn_measurement_device_type     'Stoe AED2 4-circle'
_diffrn_measurement_method     '\w/2\q scans'
_diffrn_detector_area_resol_mean     ?
_diffrn_reflns_number     3178
_diffrn_reflns_av_R_equivalents     0.0
_diffrn_reflns_theta_min     2.050
_diffrn_reflns_theta_max     25.523
_diffrn_reflns_theta_full     25.242
_diffrn_measured_fraction_theta_max     0.991
_diffrn_measured_fraction_theta_full     0.991
_diffrn_reflns_limit_h_min     -9
_diffrn_reflns_limit_h_max     9
_diffrn_reflns_limit_k_min     0
_diffrn_reflns_limit_k_max     22
_diffrn_reflns_limit_l_min     0
_diffrn_reflns_limit_l_max     14
_diffrn_standards_number     2
_diffrn_standards_interval_count     ?
_diffrn_standards_interval_time     120
_diffrn_standards_decay_%     2
_refine_special_details     ?
_reflns_number_total     3178
_reflns_number_gt     2606
_reflns_threshold_expression     'I > 2\s(I)'
_refine_ls_structure_factor_coef     Fsqd
_refine_ls_matrix_type     full
_refine_ls_R_factor_all     0.0595
_refine_ls_R_factor_gt     0.0445
_refine_ls_wR_factor_gt     0.0909
_refine_ls_wR_factor_ref     0.1000
_refine_ls_goodness_of_fit_ref     1.159
_refine_ls_restrained_S_all     1.159
_refine_ls_number_reflns     3178
_refine_ls_number_parameters     218
_refine_ls_number_restraints     0
_refine_ls_hydrogen_treatment     constr
_refine_ls_weighting_scheme     calc
_refine_ls_weighting_details
              'w=1/[\s^2^(Fo^2^)+(0.0308P)^2^+3.2342P] where P=(Fo^2^+2Fc^2^)/3'
_atom_sites_solution_hydrogens     geom
_atom_sites_solution_primary     direct
_atom_sites_solution_secondary     difmap
_refine_ls_shift/su_max     0.001
_refine_ls_shift/su_mean     0.000
_refine_diff_density_max     0.616
_refine_diff_density_min     -0.607
_refine_ls_extinction_method     SHELXL
_refine_ls_extinction_coef     0.0018(4)
_refine_ls_extinction_expression
                                  'Fc^*^=kFc[1+0.001xFc^2^\l^3^/sin(2\q)]^-1/4^'
loop_
    _atom_type_symbol
    _atom_type_description
    _atom_type_scat_dispersion_real
    _atom_type_scat_dispersion_imag
    _atom_type_scat_source
    'C' 'C' 0.0033 0.0016
                         'International Tables Vol C Tables 4.2.6.8 and 6.1.1.4'
    'H' 'H' 0.0000 0.0000
                         'International Tables Vol C Tables 4.2.6.8 and 6.1.1.4'
    'Ag' 'Ag' -0.8971 1.1015
                         'International Tables Vol C Tables 4.2.6.8 and 6.1.1.4'
    'N' 'N' 0.0061 0.0033
                         'International Tables Vol C Tables 4.2.6.8 and 6.1.1.4'
    'O' 'O' 0.0106 0.0060
                         'International Tables Vol C Tables 4.2.6.8 and 6.1.1.4'
    'S' 'S' 0.1246 0.1234
                         'International Tables Vol C Tables 4.2.6.8 and 6.1.1.4'
_computing_data_collection
;
<i>STADI4</i> (Stoe & Cie, 1997)
;
_computing_cell_refinement
;
<i>STADI4</i> (Stoe & Cie, 1997)
;
_computing_data_reduction
;
X-RED  (Stoe & Cie, 1997)
;
_computing_structure_solution
;
SHELXS97 (Sheldrick, 2008)
;
_computing_structure_refinement
;
<i>SHELXL2014/6</i> (Sheldrick, 2015)
;
_computing_molecular_graphics
;
Mercury (Macrae <i>et al.</i>,  2008)
;
_computing_publication_material
;
<i>SHELXL2014/6</i> (Sheldrick, 2015), PLATON (Spek, 2009)
and publCIF (Westrip, 2010)
;
loop_
    _atom_site_type_symbol
    _atom_site_label
    _atom_site_fract_x
    _atom_site_fract_y
    _atom_site_fract_z
    _atom_site_U_iso_or_equiv
    _atom_site_adp_type
    _atom_site_calc_flag
    _atom_site_occupancy
    _atom_site_disorder_assembly
    _atom_site_disorder_group
    Ag Ag1 1.03726(4) 0.81386(2) 0.31389(6) 0.05335(17) Uani d 1 . .
    S S1 0.82101(11) 0.85133(7) 0.23374(16) 0.0473(3) Uani d 1 . .
    S S2 0.75690(11) 1.14870(6) 0.53250(17) 0.0458(3) Uani d 1 . .
    O O1 1.0997(4) 0.6845(2) 0.2690(5) 0.0699(12) Uani d 1 . .
    O O2 1.0189(4) 0.7981(2) -0.0056(5) 0.0671(11) Uani d 1 . .
    O O3 1.0734(4) 0.5953(2) 0.4353(5) 0.0786(13) Uani d 1 . .
    N N1 1.0335(3) 0.94469(19) 0.4019(4) 0.0368(8) Uani d 1 . .
    N N10 1.0647(4) 0.6592(2) 0.4005(5) 0.0464(10) Uani d 1 . .
    C C1 0.9323(4) 0.9750(2) 0.3633(5) 0.0354(10) Uani d 1 . .
    C C2 0.8967(4) 1.0317(2) 0.4638(5) 0.0365(10) Uani d 1 . .
    C C3 0.8593(4) 0.9458(2) 0.2087(6) 0.0435(11) Uani d 1 . .
    H H3A 0.8998 0.9505 0.1089 0.052 Uiso calc 1 . .
    H H3B 0.7904 0.9743 0.1886 0.052 Uiso calc 1 . .
    C C4 0.7519(4) 0.8528(3) 0.4246(6) 0.0446(11) Uani d 1 . .
    C C5 0.8133(5) 0.8402(3) 0.5828(7) 0.0529(13) Uani d 1 . .
    H H5 0.8919 0.8349 0.5915 0.063 Uiso calc 1 . .
    C C6 0.7584(6) 0.8354(3) 0.7273(7) 0.0625(15) Uani d 1 . .
    H H6 0.8002 0.8266 0.8332 0.075 Uiso calc 1 . .
    C C7 0.6437(6) 0.8435(4) 0.7171(9) 0.0738(18) Uani d 1 . .
    H H7 0.6072 0.8402 0.8154 0.089 Uiso calc 1 . .
    C C8 0.5828(6) 0.8564(5) 0.5616(10) 0.091(2) Uani d 1 . .
    H H8 0.5044 0.8621 0.5545 0.110 Uiso calc 1 . .
    C C9 0.6358(5) 0.8613(4) 0.4139(9) 0.0767(19) Uani d 1 . .
    H H9 0.5933 0.8701 0.3084 0.092 Uiso calc 1 . .
    C C10 0.7834(4) 1.0681(2) 0.4170(6) 0.0406(10) Uani d 1 . .
    H H10A 0.7241 1.0337 0.4334 0.049 Uiso calc 1 . .
    H H10B 0.7763 1.0797 0.2957 0.049 Uiso calc 1 . .
    C C11 0.7013(4) 1.1194(3) 0.7201(6) 0.0439(11) Uani d 1 . .
    C C12 0.6681(5) 1.1731(3) 0.8251(7) 0.0588(14) Uani d 1 . .
    H H12 0.6784 1.2211 0.7969 0.071 Uiso calc 1 . .
    C C13 0.6194(5) 1.1561(4) 0.9719(8) 0.0700(17) Uani d 1 . .
    H H13 0.5977 1.1926 1.0422 0.084 Uiso calc 1 . .
    C C14 0.6031(5) 1.0855(4) 1.0141(7) 0.0710(19) Uani d 1 . .
    H H14 0.5694 1.0742 1.1119 0.085 Uiso calc 1 . .
    C C15 0.6368(5) 1.0312(4) 0.9113(7) 0.0646(16) Uani d 1 . .
    H H15 0.6262 0.9832 0.9401 0.078 Uiso calc 1 . .
    C C16 0.6866(5) 1.0481(3) 0.7647(7) 0.0539(13) Uani d 1 . .
    H H16 0.7101 1.0115 0.6963 0.065 Uiso calc 1 . .
loop_
    _atom_site_aniso_label
    _atom_site_aniso_U_11
    _atom_site_aniso_U_22
    _atom_site_aniso_U_33
    _atom_site_aniso_U_12
    _atom_site_aniso_U_13
    _atom_site_aniso_U_23
    Ag1 0.0616(3) 0.0377(2) 0.0624(3) 0.00179(19) 0.01433(19) -0.00855(18)
    S1 0.0601(8) 0.0426(7) 0.0388(6) -0.0055(6) 0.0047(6) -0.0088(5)
    S2 0.0516(7) 0.0354(6) 0.0513(7) 0.0076(5) 0.0109(6) 0.0029(5)
    O1 0.107(3) 0.057(2) 0.052(2) 0.015(2) 0.034(2) 0.0080(19)
    O2 0.097(3) 0.057(2) 0.052(2) -0.019(2) 0.029(2) -0.0007(18)
    O3 0.130(4) 0.040(2) 0.070(3) 0.010(2) 0.024(3) 0.0085(19)
    N1 0.047(2) 0.0323(19) 0.0303(19) 0.0022(17) 0.0034(16) -0.0011(15)
    N10 0.058(3) 0.041(2) 0.041(2) 0.003(2) 0.0092(19) 0.0019(19)
    C1 0.047(3) 0.028(2) 0.031(2) -0.0015(19) 0.0042(19) 0.0014(17)
    C2 0.047(3) 0.031(2) 0.032(2) -0.003(2) 0.006(2) 0.0035(18)
    C3 0.059(3) 0.037(2) 0.032(2) 0.003(2) -0.003(2) 0.0010(19)
    C4 0.050(3) 0.040(3) 0.044(3) -0.003(2) 0.005(2) -0.002(2)
    C5 0.046(3) 0.062(3) 0.052(3) 0.009(3) 0.009(2) 0.006(3)
    C6 0.078(4) 0.064(4) 0.048(3) 0.011(3) 0.015(3) 0.006(3)
    C7 0.079(5) 0.080(4) 0.069(4) -0.001(4) 0.035(4) -0.002(3)
    C8 0.049(4) 0.132(7) 0.096(6) -0.002(4) 0.022(4) -0.005(5)
    C9 0.054(4) 0.109(6) 0.065(4) -0.003(4) -0.005(3) -0.004(4)
    C10 0.048(3) 0.036(2) 0.037(2) 0.002(2) 0.004(2) 0.000(2)
    C11 0.040(3) 0.050(3) 0.043(3) -0.001(2) 0.006(2) -0.003(2)
    C12 0.065(4) 0.056(3) 0.057(3) 0.002(3) 0.013(3) -0.017(3)
    C13 0.066(4) 0.090(5) 0.055(4) 0.002(4) 0.011(3) -0.019(3)
    C14 0.052(3) 0.122(6) 0.041(3) -0.012(4) 0.010(3) 0.001(3)
    C15 0.060(4) 0.079(4) 0.055(3) -0.016(3) 0.009(3) 0.012(3)
    C16 0.060(3) 0.052(3) 0.051(3) -0.002(3) 0.013(3) -0.001(2)
_geom_special_details
;
 All esds (except the esd in the dihedral angle between two l.s. planes)
 are estimated using the full covariance matrix.  The cell esds are taken
 into account individually in the estimation of esds in distances, angles
 and torsion angles; correlations between esds in cell parameters are only
 used when they are defined by crystal symmetry.  An approximate (isotropic)
 treatment of cell esds is used for estimating esds involving l.s. planes.
;
loop_
    _geom_bond_atom_site_label_1
    _geom_bond_atom_site_label_2
    _geom_bond_site_symmetry_2
    _geom_bond_distance
    _geom_bond_publ_flag
    Ag1 N1 . 2.527(4) y
    Ag1 S1 . 2.6560(15) y
    Ag1 S2 3_776 2.6790(14) y
    Ag1 O1 . 2.551(4) y
    Ag1 O2 . 2.507(4) y
    Ag1 O2 4_576 2.539(4) y
    S1 C4 . 1.790(5) ?
    S1 C3 . 1.828(5) ?
    S2 C11 . 1.768(5) ?
    S2 C10 . 1.796(4) ?
    S2 Ag1 3_776 2.6790(14) ?
    O1 N10 . 1.248(5) ?
    O2 N10 4_575 1.250(5) ?
    O2 Ag1 4_575 2.539(4) ?
    O3 N10 . 1.219(5) ?
    N1 C1 . 1.326(6) ?
    N1 C2 3_776 1.334(5) ?
    N10 O2 4_576 1.250(5) ?
    C1 C2 . 1.409(6) ?
    C1 C3 . 1.504(6) ?
    C2 N1 3_776 1.334(5) ?
    C2 C10 . 1.508(6) ?
    C3 H3A . 0.9700 ?
    C3 H3B . 0.9700 ?
    C4 C9 . 1.376(8) ?
    C4 C5 . 1.382(7) ?
    C5 C6 . 1.376(7) ?
    C5 H5 . 0.9300 ?
    C6 C7 . 1.359(9) ?
    C6 H6 . 0.9300 ?
    C7 C8 . 1.363(10) ?
    C7 H7 . 0.9300 ?
    C8 C9 . 1.385(9) ?
    C8 H8 . 0.9300 ?
    C9 H9 . 0.9300 ?
    C10 H10A . 0.9700 ?
    C10 H10B . 0.9700 ?
    C11 C12 . 1.381(7) ?
    C11 C16 . 1.385(7) ?
    C12 C13 . 1.385(8) ?
    C12 H12 . 0.9300 ?
    C13 C14 . 1.372(9) ?
    C13 H13 . 0.9300 ?
    C14 C15 . 1.380(9) ?
    C14 H14 . 0.9300 ?
    C15 C16 . 1.390(7) ?
    C15 H15 . 0.9300 ?
    C16 H16 . 0.9300 ?
loop_
    _geom_angle_atom_site_label_1
    _geom_angle_atom_site_label_2
    _geom_angle_atom_site_label_3
    _geom_angle_site_symmetry_1
    _geom_angle_site_symmetry_3
    _geom_angle
    _geom_angle_publ_flag
    N1 Ag1 S1 . . 76.40(9) y
    N1 Ag1 S2 . 3_776 70.89(9) y
    S1 Ag1 S2 . 3_776 146.98(4) y
    O2 Ag1 N1 . . 112.54(12) y
    O2 Ag1 O2 . 4_576 117.32(8) y
    N1 Ag1 O2 . 4_576 128.98(12) y
    O2 Ag1 O1 . . 75.15(13) y
    N1 Ag1 O1 . . 163.34(14) y
    O2 Ag1 O1 4_576 . 49.56(12) y
    O2 Ag1 S1 . . 80.10(11) y
    O2 Ag1 S1 4_576 . 101.67(11) y
    O1 Ag1 S1 . . 120.09(11) y
    O2 Ag1 S2 . 3_776 116.46(10) y
    O2 Ag1 S2 4_576 3_776 95.47(11) y
    O1 Ag1 S2 . 3_776 92.47(11) y
    C4 S1 C3 . . 102.6(2) ?
    C4 S1 Ag1 . . 109.31(17) ?
    C3 S1 Ag1 . . 91.85(17) ?
    C11 S2 C10 . . 105.6(2) ?
    C11 S2 Ag1 . 3_776 96.58(16) ?
    C10 S2 Ag1 . 3_776 103.79(16) ?
    N10 O1 Ag1 . . 96.3(3) ?
    N10 O2 Ag1 4_575 . 121.5(3) ?
    N10 O2 Ag1 4_575 4_575 96.8(3) ?
    Ag1 O2 Ag1 . 4_575 130.58(17) ?
    C1 N1 C2 . 3_776 119.9(4) ?
    C1 N1 Ag1 . . 113.0(3) ?
    C2 N1 Ag1 3_776 . 120.2(3) ?
    O3 N10 O1 . . 121.6(4) ?
    O3 N10 O2 . 4_576 121.1(4) ?
    O1 N10 O2 . 4_576 117.3(4) ?
    N1 C1 C2 . . 120.8(4) ?
    N1 C1 C3 . . 116.6(4) ?
    C2 C1 C3 . . 122.6(4) ?
    N1 C2 C1 3_776 . 119.2(4) ?
    N1 C2 C10 3_776 . 119.6(4) ?
    C1 C2 C10 . . 121.1(4) ?
    C1 C3 S1 . . 112.7(3) ?
    C1 C3 H3A . . 109.1 ?
    S1 C3 H3A . . 109.1 ?
    C1 C3 H3B . . 109.1 ?
    S1 C3 H3B . . 109.1 ?
    H3A C3 H3B . . 107.8 ?
    C9 C4 C5 . . 119.3(5) ?
    C9 C4 S1 . . 120.3(4) ?
    C5 C4 S1 . . 120.2(4) ?
    C6 C5 C4 . . 120.1(5) ?
    C6 C5 H5 . . 120.0 ?
    C4 C5 H5 . . 120.0 ?
    C7 C6 C5 . . 120.8(6) ?
    C7 C6 H6 . . 119.6 ?
    C5 C6 H6 . . 119.6 ?
    C6 C7 C8 . . 119.4(6) ?
    C6 C7 H7 . . 120.3 ?
    C8 C7 H7 . . 120.3 ?
    C7 C8 C9 . . 121.1(6) ?
    C7 C8 H8 . . 119.5 ?
    C9 C8 H8 . . 119.5 ?
    C4 C9 C8 . . 119.4(6) ?
    C4 C9 H9 . . 120.3 ?
    C8 C9 H9 . . 120.3 ?
    C2 C10 S2 . . 117.1(3) ?
    C2 C10 H10A . . 108.0 ?
    S2 C10 H10A . . 108.0 ?
    C2 C10 H10B . . 108.0 ?
    S2 C10 H10B . . 108.0 ?
    H10A C10 H10B . . 107.3 ?
    C12 C11 C16 . . 119.1(5) ?
    C12 C11 S2 . . 115.8(4) ?
    C16 C11 S2 . . 125.1(4) ?
    C11 C12 C13 . . 120.5(6) ?
    C11 C12 H12 . . 119.8 ?
    C13 C12 H12 . . 119.8 ?
    C14 C13 C12 . . 120.3(6) ?
    C14 C13 H13 . . 119.9 ?
    C12 C13 H13 . . 119.9 ?
    C13 C14 C15 . . 119.9(5) ?
    C13 C14 H14 . . 120.0 ?
    C15 C14 H14 . . 120.0 ?
    C14 C15 C16 . . 119.9(6) ?
    C14 C15 H15 . . 120.0 ?
    C16 C15 H15 . . 120.0 ?
    C11 C16 C15 . . 120.3(5) ?
    C11 C16 H16 . . 119.8 ?
    C15 C16 H16 . . 119.8 ?
loop_
    _geom_torsion_atom_site_label_1
    _geom_torsion_atom_site_label_2
    _geom_torsion_atom_site_label_3
    _geom_torsion_atom_site_label_4
    _geom_torsion_site_symmetry_1
    _geom_torsion_site_symmetry_2
    _geom_torsion_site_symmetry_3
    _geom_torsion_site_symmetry_4
    _geom_torsion
    _geom_torsion_publ_flag
    Ag1 O1 N10 O3 . . . . 178.4(5) ?
    Ag1 O1 N10 O2 . . . 4_576 -0.7(5) ?
    C2 N1 C1 C2 3_776 . . . -0.7(7) ?
    Ag1 N1 C1 C2 . . . . 150.3(3) ?
    C2 N1 C1 C3 3_776 . . . 179.3(4) ?
    Ag1 N1 C1 C3 . . . . -29.7(5) ?
    N1 C1 C2 N1 . . . 3_776 0.7(7) ?
    C3 C1 C2 N1 . . . 3_776 -179.3(4) ?
    N1 C1 C2 C10 . . . . 177.9(4) ?
    C3 C1 C2 C10 . . . . -2.2(6) ?
    N1 C1 C3 S1 . . . . 62.9(5) ?
    C2 C1 C3 S1 . . . . -117.1(4) ?
    C4 S1 C3 C1 . . . . 57.2(4) ?
    Ag1 S1 C3 C1 . . . . -53.1(3) ?
    C3 S1 C4 C9 . . . . 92.2(5) ?
    Ag1 S1 C4 C9 . . . . -171.3(5) ?
    C3 S1 C4 C5 . . . . -92.6(5) ?
    Ag1 S1 C4 C5 . . . . 3.9(5) ?
    C9 C4 C5 C6 . . . . 0.6(9) ?
    S1 C4 C5 C6 . . . . -174.6(4) ?
    C4 C5 C6 C7 . . . . -0.4(9) ?
    C5 C6 C7 C8 . . . . 0.0(10) ?
    C6 C7 C8 C9 . . . . 0.2(12) ?
    C5 C4 C9 C8 . . . . -0.4(10) ?
    S1 C4 C9 C8 . . . . 174.8(6) ?
    C7 C8 C9 C4 . . . . 0.0(12) ?
    N1 C2 C10 S2 3_776 . . . 7.1(6) ?
    C1 C2 C10 S2 . . . . -170.1(3) ?
    C11 S2 C10 C2 . . . . -86.4(4) ?
    Ag1 S2 C10 C2 3_776 . . . 14.6(4) ?
    C10 S2 C11 C12 . . . . -176.3(4) ?
    Ag1 S2 C11 C12 3_776 . . . 77.3(4) ?
    C10 S2 C11 C16 . . . . 1.8(5) ?
    Ag1 S2 C11 C16 3_776 . . . -104.5(5) ?
    C16 C11 C12 C13 . . . . -0.7(8) ?
    S2 C11 C12 C13 . . . . 177.6(5) ?
    C11 C12 C13 C14 . . . . -0.4(9) ?
    C12 C13 C14 C15 . . . . 1.0(10) ?
    C13 C14 C15 C16 . . . . -0.4(9) ?
    C12 C11 C16 C15 . . . . 1.3(8) ?
    S2 C11 C16 C15 . . . . -176.8(4) ?
    C14 C15 C16 C11 . . . . -0.8(9) ?
_shelx_hkl_file
;
   1   0   0    1.96    0.72   0
   2   0   0  698.08    6.20   0
   3   0   0   -1.08    1.18   0
   4   0   0  754.47    9.28   0
   5   0   0   -5.40    1.39   0
   6   0   0    9.89    2.17   0
   7   0   0   -2.20    1.93   0
   8   0   0   36.48    3.90   0
   9   0   0   -1.77    2.36   0
   1   1   0  805.10    5.00   0
   2   1   0 2044.92   11.02   0
   3   1   0  171.14    3.93   0
   4   1   0  295.21    5.94   0
   5   1   0   -0.04    1.52   0
   6   1   0  120.97    5.02   0
   7   1   0    1.97    2.18   0
   8   1   0   15.52    3.10   0
   9   1   0   22.73    3.42   0
   0   2   0 1943.98    8.52   0
   1   2   0 3270.52   17.20   0
   2   2   0 1035.93    7.87   0
   3   2   0  654.54    7.59   0
   4   2   0  201.88    4.98   0
   5   2   0   -1.15    1.51   0
   6   2   0  162.56    5.71   0
   7   2   0  115.40    5.60   0
   8   2   0   29.96    3.75   0
   9   2   0   -4.45    2.34   0
   0   3   0    1.99    0.91   0
   1   3   0  862.42    6.24   0
   2   3   0   51.39    2.15   0
   3   3   0  939.60    9.26   0
   4   3   0  482.34    7.65   0
   5   3   0  375.47    7.70   0
   6   3   0   67.15    3.97   0
   7   3   0   82.95    4.85   0
   8   3   0   12.45    2.85   0
   9   3   0   22.12    3.80   0
   0   4   0 5513.99   27.18   0
   1   4   0 1040.38    7.61   0
   2   4   0   -1.25    1.15   0
   3   4   0    6.53    1.51   0
   4   4   0  334.20    6.51   0
   5   4   0   18.36    2.44   0
   6   4   0   91.99    4.59   0
   7   4   0  454.11   10.53   0
   8   4   0    0.51    2.32   0
   9   4   0    3.32    2.81   0
   0   5   0   -0.76    1.13   0
   1   5   0  241.04    4.04   0
   2   5   0  484.13    6.41   0
   3   5   0  981.16   10.41   0
   4   5   0    2.22    1.47   0
   5   5   0  318.19    7.37   0
   6   5   0  126.73    5.22   0
   7   5   0    0.66    2.44   0
   8   5   0    6.02    2.51   0
   9   5   0   14.09    3.22   0
   0   6   0 9999.00   47.82   0
   1   6   0  988.50    8.75   0
   2   6   0 1038.15   10.16   0
   3   6   0    8.52    1.64   0
   4   6   0  159.38    4.89   0
   5   6   0  445.04    8.75   0
   6   6   0   14.79    2.46   0
   7   6   0   22.68    3.27   0
   8   6   0   19.20    3.01   0
   9   6   0   41.09    4.79   0
   0   7   0   -0.12    1.25   0
   1   7   0  532.59    6.89   0
   2   7   0  465.73    7.06   0
   3   7   0  666.70    9.54   0
   4   7   0  670.05   10.32   0
   5   7   0    6.80    1.82   0
   6   7   0   11.36    2.54   0
   7   7   0    3.73    2.24   0
   8   7   0   12.82    2.92   0
   0   8   0 3814.77   20.16   0
   1   8   0  516.34    7.26   0
   2   8   0 1030.43   11.18   0
   3   8   0    3.74    1.64   0
   4   8   0   -0.89    1.73   0
   5   8   0  129.82    5.31   0
   6   8   0  124.61    5.48   0
   7   8   0    5.52    2.40   0
   8   8   0   57.35    4.92   0
   0   9   0   -0.20    1.30   0
   1   9   0  454.97    7.34   0
   2   9   0  568.17    8.60   0
   3   9   0   -0.48    1.37   0
   4   9   0  731.01   11.33   0
   5   9   0   18.01    2.48   0
   6   9   0  161.38    6.92   0
   7   9   0    2.98    2.68   0
   8   9   0    5.46    3.08   0
   0  10   0  280.14    5.99   0
   1  10   0  107.27    3.79   0
   2  10   0  136.66    4.50   0
   3  10   0   90.17    4.00   0
   4  10   0   74.56    4.11   0
   5  10   0   53.70    3.66   0
   6  10   0  309.35    8.97   0
   7  10   0  138.32    6.63   0
   8  10   0   40.30    4.27   0
   0  11   0   -6.03    1.29   0
   1  11   0   48.88    2.93   0
   2  11   0   99.33    4.08   0
   3  11   0 1041.79   14.39   0
   4  11   0  315.34    8.19   0
   5  11   0  299.45    8.63   0
   6  11   0   10.68    2.67   0
   7  11   0   33.37    3.84   0
   8  11   0    2.45    3.00   0
   0  12   0   73.73    3.72   0
   1  12   0  249.75    6.40   0
   2  12   0   15.08    2.02   0
   3  12   0   37.28    3.09   0
   4  12   0    0.47    1.83   0
   5  12   0  443.30   10.80   0
   6  12   0   10.21    2.60   0
   7  12   0   43.31    4.44   0
   0  13   0    0.48    1.46   0
   1  13   0    2.18    1.72   0
   2  13   0   77.25    3.95   0
   3  13   0  640.17   11.43   0
   4  13   0  189.01    6.76   0
   5  13   0  112.52    5.80   0
   6  13   0   15.29    3.19   0
   7  13   0    0.00    2.46   0
   0  14   0  119.58    4.97   0
   1  14   0  319.99    7.91   0
   2  14   0  346.78    8.44   0
   3  14   0    3.27    2.00   0
   4  14   0   19.80    2.93   0
   5  14   0   29.80    3.60   0
   7  14   0   21.72    3.14   0
   0  15   0   -5.48    1.66   0
   1  15   0   43.46    3.36   0
   2  15   0  125.34    5.53   0
   3  15   0   30.04    3.40   0
   4  15   0  440.15   10.91   0
   5  15   0    9.33    2.80   0
   6  15   0   22.19    3.57   0
   7  15   0    0.94    2.49   0
   0  16   0   47.78    3.55   0
   1  16   0   -1.73    1.81   0
   2  16   0  359.11    9.40   0
   3  16   0   12.52    2.53   0
   4  16   0   24.74    3.44   0
   5  16   0    8.80    2.93   0
   6  16   0   42.22    4.78   0
   0  17   0    2.34    1.78   0
   1  17   0   -0.43    2.02   0
   2  17   0  120.83    5.96   0
   3  17   0   96.49    5.58   0
   4  17   0  233.88    8.47   0
   5  17   0   16.08    3.33   0
   6  17   0   22.04    3.85   0
   0  18   0  192.79    7.44   0
   1  18   0   61.76    4.47   0
   2  18   0    0.49    2.09   0
   3  18   0   13.82    2.71   0
   4  18   0   -2.47    2.20   0
   5  18   0   52.19    5.13   0
   0  19   0    1.74    2.01   0
   1  19   0   41.74    3.90   0
   2  19   0   32.24    3.69   0
   3  19   0  161.51    7.54   0
   4  19   0    6.42    2.74   0
   5  19   0   63.67    5.55   0
   0  20   0   55.26    4.67   0
   1  20   0  145.36    7.01   0
   2  20   0   14.19    3.23   0
   3  20   0    8.74    2.88   0
   4  20   0   16.41    3.44   0
   0  21   0   -1.14    2.20   0
   1  21   0   21.65    3.70   0
   2  21   0    3.27    2.53   0
   3  21   0   19.55    3.79   0
   0  22   0   33.02    4.25   0
   1  22   0   95.94    6.45   0
   2  22   0   74.80    5.58   0
  -9   0   1   -0.57    2.44   0
  -8   0   1   11.82    2.63   0
  -7   0   1    6.63    2.00   0
  -6   0   1  100.01    4.57   0
  -5   0   1   -3.04    1.51   0
  -4   0   1  199.29    4.83   0
  -3   0   1    0.45    1.17   0
  -2   0   1 2818.60   13.39   0
  -1   0   1    0.66    0.80   0
   1   0   1    0.73    0.83   0
   2   0   1  614.04    6.15   0
   3   0   1   -0.67    1.11   0
   4   0   1  228.76    5.37   0
   5   0   1   -0.20    1.39   0
   6   0   1  591.39   10.67   0
   7   0   1    1.35    1.84   0
   8   0   1   74.54    5.06   0
   9   0   1    3.00    2.31   0
  -9   1   1    9.10    2.53   0
  -8   1   1    7.98    2.78   0
  -7   1   1    2.31    2.05   0
  -6   1   1  679.85   11.09   0
  -5   1   1   40.28    2.71   0
  -4   1   1  649.28    8.55   0
  -3   1   1  110.26    3.18   0
  -2   1   1 4548.39   19.85   0
  -1   1   1  319.88    3.28   0
   0   1   1  408.23    3.00   0
   1   1   1  492.15    4.29   0
   2   1   1  958.90    7.83   0
   3   1   1  278.89    5.09   0
   4   1   1  884.84   10.43   0
   5   1   1    9.06    2.00   0
   6   1   1    0.11    2.00   0
   7   1   1   50.97    3.81   0
   8   1   1   12.23    3.01   0
   9   1   1   -3.30    2.49   0
  -9   2   1    1.71    2.40   0
  -8   2   1    6.56    2.65   0
  -7   2   1   49.56    3.75   0
  -6   2   1   21.53    2.61   0
  -5   2   1   22.93    2.28   0
  -4   2   1   70.97    3.15   0
  -3   2   1  651.04    7.49   0
  -2   2   1 1958.59   11.10   0
  -1   2   1  852.68    5.79   0
   0   2   1 1656.54    7.67   0
   1   2   1 1724.36    8.94   0
   2   2   1   92.34    2.66   0
   3   2   1  424.01    6.32   0
   4   2   1  108.72    3.86   0
   5   2   1  547.57    9.27   0
   6   2   1  186.32    6.18   0
   7   2   1   79.77    4.74   0
   8   2   1   17.68    3.51   0
   9   2   1   23.21    3.74   0
  -9   3   1   25.62    4.09   0
  -8   3   1   -0.49    2.11   0
  -7   3   1  292.78    8.36   0
  -6   3   1  105.64    4.68   0
  -5   3   1  735.12   10.42   0
  -4   3   1  533.75    7.96   0
  -3   3   1 2124.78   13.88   0
  -2   3   1  243.45    4.08   0
  -1   3   1  644.84    5.49   0
   0   3   1  147.98    2.51   0
   1   3   1   11.97    1.35   0
   2   3   1  671.04    6.93   0
   3   3   1  633.19    7.98   0
   4   3   1  311.74    6.28   0
   5   3   1  412.01    8.26   0
   6   3   1   51.27    3.62   0
   7   3   1  152.39    6.39   0
   8   3   1    2.85    2.35   0
   9   3   1   23.69    4.01   0
  -9   4   1   27.06    3.84   0
  -8   4   1   -2.98    2.01   0
  -7   4   1  307.09    8.55   0
  -6   4   1  330.58    8.04   0
  -5   4   1    1.52    1.74   0
  -4   4   1   15.20    1.82   0
  -3   4   1  350.27    5.85   0
  -2   4   1  685.69    7.08   0
  -1   4   1 1061.70    7.75   0
   0   4   1   88.79    2.30   0
   1   4   1 2162.44   11.48   0
   2   4   1   10.22    1.46   0
   3   4   1  465.97    6.91   0
   4   4   1    5.91    1.67   0
   5   4   1  211.40    6.00   0
   6   4   1   16.68    2.48   0
   7   4   1   91.65    5.16   0
   8   4   1    7.86    2.33   0
   9   4   1   14.12    3.35   0
  -9   5   1    0.30    2.39   0
  -8   5   1    2.27    2.20   0
  -7   5   1   93.88    5.09   0
  -6   5   1  762.23   12.28   0
  -5   5   1  252.53    6.48   0
  -4   5   1  200.29    5.22   0
  -3   5   1 2103.52   14.70   0
  -2   5   1  733.93    7.73   0
  -1   5   1   46.39    2.06   0
   0   5   1  537.01    5.73   0
   1   5   1 1584.54   10.44   0
   2   5   1    7.11    1.32   0
   3   5   1 1220.22   11.61   0
   4   5   1  123.70    4.36   0
   5   5   1  155.32    5.36   0
   6   5   1   51.28    3.82   0
   7   5   1   12.87    2.64   0
   8   5   1   19.69    3.43   0
   9   5   1   42.31    4.67   0
  -9   6   1   59.68    5.07   0
  -8   6   1    3.35    2.32   0
  -7   6   1   42.92    3.68   0
  -6   6   1   -0.26    2.00   0
  -5   6   1  409.24    8.29   0
  -4   6   1  112.06    4.16   0
  -3   6   1    5.33    1.46   0
  -2   6   1 1698.55   12.46   0
  -1   6   1 1365.21   10.25   0
   0   6   1 1892.51   11.80   0
   1   6   1  623.95    7.00   0
   2   6   1  438.64    6.44   0
   3   6   1   48.24    2.63   0
   4   6   1    2.97    1.69   0
   5   6   1   57.39    3.58   0
   6   6   1  249.24    7.40   0
   7   6   1   45.96    4.00   0
   8   6   1   25.77    3.58   0
  -9   7   1    4.28    2.87   0
  -8   7   1   20.56    3.32   0
  -7   7   1   13.73    2.79   0
  -6   7   1  177.77    6.27   0
  -5   7   1   38.84    3.06   0
  -4   7   1 1041.99   12.29   0
  -3   7   1   21.47    2.00   0
  -2   7   1 1726.16   13.19   0
  -1   7   1   23.96    1.87   0
   0   7   1  134.90    3.54   0
   1   7   1   89.81    3.04   0
   2   7   1 1221.42   11.28   0
   3   7   1  944.37   11.00   0
   4   7   1  812.86   11.11   0
   5   7   1    4.45    2.08   0
   6   7   1   16.03    2.66   0
   7   7   1  114.30    6.02   0
   8   7   1    1.11    2.58   0
  -8   8   1   53.53    4.62   0
  -7   8   1    0.00    1.99   0
  -6   8   1  124.38    5.43   0
  -5   8   1  143.48    5.32   0
  -4   8   1   35.05    2.82   0
  -3   8   1   11.31    1.73   0
  -2   8   1  840.36    9.66   0
  -1   8   1  189.39    4.41   0
   0   8   1 3982.85   20.48   0
   1   8   1   43.61    2.40   0
   2   8   1  390.71    6.91   0
   3   8   1  416.09    7.71   0
   4   8   1   39.52    2.95   0
   5   8   1   76.52    4.11   0
   6   8   1   52.54    4.00   0
   7   8   1   10.50    2.61   0
   8   8   1   58.84    4.80   0
  -8   9   1    5.84    2.39   0
  -7   9   1   67.62    4.65   0
  -6   9   1   82.03    4.66   0
  -5   9   1   51.60    3.53   0
  -4   9   1  633.66   10.25   0
  -3   9   1  173.17    5.06   0
  -2   9   1    5.98    1.50   0
  -1   9   1  175.25    4.53   0
   0   9   1  461.72    7.16   0
   1   9   1  332.59    6.30   0
   2   9   1 2024.38   16.55   0
   3   9   1    3.23    1.53   0
   4   9   1  482.30    9.44   0
   5   9   1   37.15    3.19   0
   6   9   1  313.61    8.76   0
   7   9   1    4.54    2.72   0
   8   9   1   -0.58    2.45   0
  -8  10   1   49.29    4.50   0
  -7  10   1   82.74    5.12   0
  -6  10   1  265.20    8.19   0
  -5  10   1   40.32    3.43   0
  -4  10   1   19.37    2.31   0
  -3  10   1  169.69    5.17   0
  -2  10   1   62.95    3.16   0
  -1  10   1  443.85    7.48   0
   0  10   1  637.89    9.00   0
   1  10   1  490.67    8.02   0
   2  10   1   49.06    3.00   0
   3  10   1   26.48    2.63   0
   4  10   1    1.05    1.86   0
   5  10   1    1.27    1.95   0
   6  10   1   35.69    3.64   0
   7  10   1   47.27    4.52   0
   8  10   1   10.83    3.34   0
  -8  11   1   13.62    3.05   0
  -7  11   1   18.32    3.07   0
  -6  11   1   18.53    3.19   0
  -5  11   1  481.50   10.35   0
  -4  11   1   17.70    2.59   0
  -3  11   1  346.32    7.69   0
  -2  11   1  114.90    4.38   0
  -1  11   1    8.27    1.62   0
   0  11   1   81.97    3.62   0
   1  11   1  338.70    6.98   0
   2  11   1  589.78    9.78   0
   3  11   1 1080.66   13.84   0
   4  11   1  205.72    6.67   0
   5  11   1  201.08    7.11   0
   6  11   1   34.21    3.63   0
   7  11   1   15.17    3.12   0
   8  11   1   -3.73    2.51   0
  -8  12   1    3.98    2.63   0
  -7  12   1  114.09    6.23   0
  -6  12   1   48.52    4.19   0
  -5  12   1  234.04    7.63   0
  -4  12   1   19.80    2.83   0
  -3  12   1  136.99    5.16   0
  -2  12   1   97.01    4.30   0
  -1  12   1  182.27    5.47   0
   0  12   1    3.19    1.55   0
   1  12   1  644.91   10.27   0
   2  12   1    8.24    2.03   0
   3  12   1    8.65    2.25   0
   4  12   1   14.42    2.47   0
   5  12   1  107.75    5.59   0
   6  12   1    9.87    2.91   0
   7  12   1   43.94    4.76   0
  -7  13   1    3.08    2.91   0
  -6  13   1   33.02    3.55   0
  -5  13   1   95.33    5.21   0
  -4  13   1  124.08    5.41   0
  -3  13   1  187.57    6.29   0
  -2  13   1   40.65    3.06   0
  -1  13   1    1.65    1.63   0
   0  13   1   29.91    2.71   0
   1  13   1  434.51    8.88   0
   2  13   1  332.49    8.00   0
   3  13   1  906.64   13.87   0
   4  13   1  121.37    5.64   0
   5  13   1   35.24    3.87   0
   6  13   1   28.96    3.80   0
   7  13   1   36.65    4.75   0
  -7  14   1   16.63    3.09   0
  -6  14   1   88.88    5.55   0
  -5  14   1   34.15    3.88   0
  -4  14   1   10.18    2.57   0
  -3  14   1    9.15    2.16   0
  -2  14   1  113.90    5.00   0
  -1  14   1  348.97    8.12   0
   0  14   1  449.12    9.15   0
   1  14   1  103.27    4.70   0
   2  14   1  104.05    4.88   0
   3  14   1  150.65    6.09   0
   4  14   1   -1.95    2.38   0
   5  14   1   21.51    3.29   0
   6  14   1    7.86    2.77   0
   7  14   1    9.47    3.73   0
  -7  15   1    3.96    2.65   0
  -6  15   1    9.59    2.82   0
  -5  15   1    2.21    2.01   0
  -4  15   1  185.54    7.13   0
  -3  15   1   52.42    3.97   0
  -2  15   1   22.26    2.86   0
  -1  15   1   17.03    2.45   0
   0  15   1   92.57    4.62   0
   1  15   1    0.37    2.27   0
   2  15   1  996.51   15.01   0
   3  15   1   21.07    3.13   0
   4  15   1  248.97    8.33   0
   5  15   1   11.75    2.81   0
   6  15   1  106.17    6.40   0
  -6  16   1   64.20    5.15   0
  -5  16   1    7.28    2.42   0
  -4  16   1   25.06    3.60   0
  -3  16   1    2.42    2.23   0
  -2  16   1  217.66    7.24   0
  -1  16   1   15.73    2.65   0
   0  16   1  283.64    8.16   0
   1  16   1   16.97    2.66   0
   2  16   1  149.22    6.30   0
   3  16   1    0.45    2.28   0
   4  16   1   46.40    4.30   0
   5  16   1    5.67    2.83   0
   6  16   1   40.36    4.33   0
  -6  17   1    7.87    3.24   0
  -5  17   1   22.00    3.57   0
  -4  17   1  148.85    6.73   0
  -3  17   1   -0.94    1.89   0
  -2  17   1    7.86    2.49   0
  -1  17   1   10.62    2.32   0
   0  17   1   21.77    2.91   0
   1  17   1  149.67    6.24   0
   2  17   1  195.75    7.45   0
   3  17   1  176.10    7.18   0
   4  17   1  166.53    7.52   0
   5  17   1   18.54    3.45   0
   6  17   1   15.39    3.45   0
  -5  18   1   22.68    3.98   0
  -4  18   1    6.48    2.62   0
  -3  18   1   21.94    3.00   0
  -2  18   1   44.36    4.03   0
  -1  18   1   92.93    5.23   0
   0  18   1  122.21    6.09   0
   1  18   1  126.26    6.03   0
   2  18   1   35.70    3.67   0
   3  18   1   23.77    3.33   0
   4  18   1    3.88    2.75   0
   5  18   1   -2.71    2.44   0
  -5  19   1   92.54    6.46   0
  -4  19   1   -0.29    2.21   0
  -3  19   1   54.67    4.61   0
  -2  19   1  117.06    6.00   0
  -1  19   1   22.08    3.49   0
   0  19   1   -3.50    2.12   0
   1  19   1   98.93    5.95   0
   2  19   1    5.76    2.72   0
   3  19   1  216.98    8.55   0
   4  19   1    0.29    2.65   0
  -4  20   1    2.74    2.68   0
  -3  20   1   28.43    3.76   0
  -2  20   1    8.29    2.63   0
  -1  20   1  168.95    7.43   0
   0  20   1   10.46    2.68   0
   1  20   1   62.93    5.21   0
   2  20   1   38.66    3.87   0
   3  20   1    4.41    2.76   0
   4  20   1    1.56    2.56   0
  -3  21   1  120.47    6.76   0
  -2  21   1   13.29    3.04   0
  -1  21   1   13.53    3.14   0
   0  21   1    2.87    2.64   0
   1  21   1    0.00    2.35   0
   2  21   1   71.49    5.80   0
   3  21   1   10.94    3.10   0
  -1  22   1  120.58    6.92   0
   0  22   1   38.06    4.73   0
   1  22   1   13.33    3.35   0
  -9   0   2    0.57    2.44   0
  -8   0   2   -6.76    2.34   0
  -7   0   2   -0.91    1.74   0
  -6   0   2   78.89    4.18   0
  -5   0   2   -0.75    1.60   0
  -4   0   2   13.12    1.85   0
  -3   0   2   -3.05    1.20   0
  -2   0   2 2757.73   13.68   0
  -1   0   2   -0.18    1.03   0
   0   0   2  328.21    3.52   0
   1   0   2    4.95    1.18   0
   2   0   2 1185.56    9.21   0
   3   0   2   -3.91    1.26   0
   4   0   2  990.17   11.27   0
   5   0   2   -2.68    1.59   0
   6   0   2  752.22   12.40   0
   7   0   2    0.88    2.03   0
   8   0   2  190.50    7.71   0
   9   0   2    4.29    2.48   0
  -9   1   2    5.68    2.73   0
  -8   1   2  142.43    6.43   0
  -7   1   2   26.00    2.99   0
  -6   1   2  192.75    6.12   0
  -5   1   2  406.51    7.74   0
  -4   1   2 2107.39   15.71   0
  -3   1   2 1125.23    9.92   0
  -2   1   2 1282.74    9.02   0
  -1   1   2  473.73    4.62   0
   0   1   2  540.21    4.59   0
   1   1   2 1964.84   10.32   0
   2   1   2 1737.57   11.70   0
   3   1   2  531.56    7.29   0
   4   1   2  770.36   10.01   0
   5   1   2   22.38    2.57   0
   6   1   2   16.05    2.66   0
   7   1   2    3.09    2.49   0
   8   1   2    1.57    2.57   0
   9   1   2   -2.76    2.64   0
  -9   2   2   49.95    4.68   0
  -8   2   2   84.87    5.28   0
  -7   2   2   -2.97    1.80   0
  -6   2   2   26.61    2.90   0
  -5   2   2   31.68    2.58   0
  -4   2   2  237.94    5.37   0
  -3   2   2  679.29    7.80   0
  -2   2   2 1613.72   10.42   0
  -1   2   2 1612.88    9.05   0
   0   2   2  841.54    6.08   0
   1   2   2  272.07    3.91   0
   3   2   2    1.58    1.19   0
   4   2   2   45.22    2.73   0
   5   2   2 1290.84   14.71   0
   6   2   2  191.84    6.46   0
   7   2   2   75.77    4.73   0
   8   2   2   -2.90    2.34   0
   9   2   2   69.73    5.40   0
  -9   3   2    4.32    2.93   0
  -8   3   2   40.75    3.95   0
  -7   3   2  187.68    6.75   0
  -6   3   2  114.58    4.79   0
  -5   3   2  992.41   12.20   0
  -4   3   2    8.26    1.71   0
  -3   3   2 4031.63   20.23   0
  -2   3   2  511.77    6.09   0
  -1   3   2  618.59    5.86   0
   0   3   2  423.79    4.68   0
   1   3   2  436.95    5.20   0
   2   3   2  447.77    6.05   0
   3   3   2  761.70    9.00   0
   4   3   2  408.75    7.50   0
   5   3   2   52.23    3.49   0
   6   3   2    7.17    2.06   0
   7   3   2   14.15    3.01   0
   8   3   2   -3.98    2.76   0
   9   3   2   32.64    4.17   0
  -9   4   2   82.00    5.76   0
  -8   4   2   12.18    2.54   0
  -7   4   2  139.38    6.05   0
  -6   4   2    8.07    1.94   0
  -5   4   2    4.38    1.83   0
  -4   4   2  243.97    5.56   0
  -3   4   2 2346.01   15.38   0
  -2   4   2  185.63    3.94   0
  -1   4   2 1159.17    8.63   0
   0   4   2 1250.98    8.62   0
   1   4   2 1155.54    8.82   0
   2   4   2   97.39    3.10   0
   3   4   2   63.10    2.99   0
   4   4   2   47.12    2.88   0
   5   4   2  549.12    9.69   0
   6   4   2   19.31    2.50   0
   7   4   2  100.98    5.65   0
   8   4   2    4.57    2.58   0
   9   4   2    0.94    3.11   0
  -9   5   2    1.47    2.48   0
  -8   5   2   52.32    4.50   0
  -7   5   2   87.93    5.08   0
  -6   5   2   23.71    3.02   0
  -5   5   2  383.30    7.92   0
  -4   5   2 1207.50   12.50   0
  -3   5   2 1131.80   10.90   0
  -2   5   2  186.81    4.11   0
  -1   5   2  110.17    3.05   0
   0   5   2  304.61    4.64   0
   1   5   2  727.83    7.47   0
   2   5   2   27.78    1.93   0
   3   5   2 1295.10   12.38   0
   5   5   2   97.51    4.57   0
   6   5   2    5.09    2.13   0
   7   5   2    1.16    2.35   0
   8   5   2    8.19    2.73   0
  -9   6   2   26.97    3.60   0
  -8   6   2   16.24    2.89   0
  -7   6   2   22.18    2.88   0
  -6   6   2   19.57    2.55   0
  -5   6   2    7.05    2.18   0
  -4   6   2    1.60    1.54   0
  -3   6   2   35.18    2.34   0
  -2   6   2 1923.14   13.52   0
  -1   6   2 2675.01   15.16   0
   0   6   2   49.08    2.25   0
   1   6   2  939.26    9.00   0
   2   6   2   25.30    2.01   0
   3   6   2  220.07    5.34   0
   5   6   2    7.66    2.19   0
   8   6   2   54.50    4.50   0
  -9   7   2   14.66    3.57   0
  -8   7   2   55.63    4.67   0
  -7   7   2    1.58    2.19   0
  -6   7   2  222.60    6.98   0
  -5   7   2    2.75    1.74   0
  -4   7   2  642.45    9.77   0
  -3   7   2    1.87    1.35   0
  -2   7   2  578.75    7.80   0
  -1   7   2    4.20    1.25   0
   0   7   2  148.27    3.82   0
   1   7   2 1025.45    9.93   0
   2   7   2 2040.18   15.15   0
   3   7   2  169.52    4.86   0
   4   7   2  982.08   12.63   0
   5   7   2   19.49    2.46   0
   6   7   2    2.88    2.41   0
   7   7   2   -0.49    2.39   0
   8   7   2    3.69    2.47   0
  -8   8   2   18.39    3.49   0
  -7   8   2   53.73    4.23   0
  -6   8   2   19.75    2.70   0
  -5   8   2    0.58    1.72   0
  -4   8   2  496.76    8.83   0
  -3   8   2    2.60    1.64   0
  -2   8   2 1413.86   12.84   0
  -1   8   2   56.76    2.70   0
   0   8   2 2908.52   17.55   0
   1   8   2  340.28    6.10   0
   2   8   2   -1.46    1.34   0
   3   8   2   18.29    2.07   0
   4   8   2  131.40    4.92   0
   5   8   2  226.60    6.94   0
   7   8   2   15.04    3.08   0
   8   8   2   10.77    3.55   0
  -8   9   2    8.06    3.00   0
  -7   9   2   34.86    3.77   0
  -6   9   2  164.77    6.35   0
  -5   9   2  249.33    7.10   0
  -4   9   2   51.40    3.24   0
  -3   9   2  486.51    8.42   0
  -2   9   2   28.42    2.27   0
  -1   9   2   55.00    2.76   0
   0   9   2  868.04    9.93   0
   1   9   2   42.88    2.55   0
   2   9   2 2495.99   18.58   0
   3   9   2   74.53    3.61   0
   4   9   2  115.80    4.78   0
   5   9   2   13.75    2.65   0
   6   9   2  163.86    6.55   0
   7   9   2   -3.62    2.30   0
   8   9   2   14.34    3.50   0
  -8  10   2   45.57    4.59   0
  -7  10   2   44.60    4.14   0
  -6  10   2   27.56    3.32   0
  -5  10   2   73.40    4.22   0
  -4  10   2  353.29    8.05   0
  -3  10   2  408.72    8.02   0
  -2  10   2   63.13    3.20   0
  -1  10   2  955.93   11.10   0
   0  10   2 2631.83   18.83   0
   1  10   2  576.98    8.88   0
   2  10   2   38.44    2.84   0
   3  10   2   15.58    2.15   0
   4  10   2   61.46    3.74   0
   5  10   2   59.54    3.94   0
   6  10   2   15.31    2.92   0
   7  10   2   19.53    3.37   0
   8  10   2    1.85    2.89   0
  -8  11   2   55.64    4.76   0
  -7  11   2   31.56    3.75   0
  -6  11   2   18.60    2.84   0
  -5  11   2  200.57    6.82   0
  -4  11   2   50.34    3.42   0
  -3  11   2   40.57    3.03   0
  -2  11   2    2.07    1.45   0
  -1  11   2   27.09    2.33   0
   0  11   2   94.42    3.85   0
   1  11   2  841.07   11.26   0
   2  11   2   68.79    3.54   0
   3  11   2  610.09   10.52   0
   4  11   2   87.45    4.56   0
   5  11   2  183.51    6.74   0
   6  11   2    1.45    2.18   0
   7  11   2    5.82    2.83   0
  -8  12   2    6.74    2.94   0
  -7  12   2  153.14    7.05   0
  -6  12   2   12.59    2.61   0
  -5  12   2    5.99    2.28   0
  -4  12   2    3.25    2.02   0
  -3  12   2  223.73    6.53   0
  -2  12   2  100.93    4.37   0
  -1  12   2  863.73   11.81   0
   0  12   2   17.45    2.15   0
   1  12   2  948.28   12.45   0
   2  12   2    2.50    2.02   0
   3  12   2    2.62    1.92   0
   4  12   2    4.11    1.97   0
   5  12   2    9.12    2.74   0
   6  12   2   -5.06    2.07   0
   7  12   2   39.74    4.41   0
  -7  13   2    8.69    2.64   0
  -6  13   2   18.93    3.19   0
  -5  13   2   95.11    5.37   0
  -4  13   2    2.19    1.95   0
  -3  13   2   55.99    3.65   0
  -2  13   2    2.40    1.51   0
  -1  13   2   78.40    4.04   0
   0  13   2   88.85    4.20   0
   1  13   2 1026.44   13.94   0
   2  13   2  383.86    8.80   0
   3  13   2  314.49    8.22   0
   4  13   2  157.21    6.27   0
   5  13   2   20.87    2.98   0
   6  13   2   29.63    3.70   0
   7  13   2    6.29    2.73   0
  -7  14   2   20.48    3.36   0
  -6  14   2    2.61    2.38   0
  -5  14   2    7.95    2.43   0
  -4  14   2  104.54    5.34   0
  -3  14   2   14.06    2.39   0
  -2  14   2  184.97    6.40   0
  -1  14   2  374.25    8.75   0
   0  14   2  930.97   13.46   0
   1  14   2   78.95    4.23   0
   2  14   2    3.06    1.92   0
   3  14   2  143.39    5.98   0
   4  14   2    5.11    2.13   0
   5  14   2   -4.20    1.95   0
   6  14   2   11.09    2.99   0
   7  14   2   22.77    3.87   0
  -7  15   2    3.67    2.75   0
  -6  15   2  103.54    6.07   0
  -5  15   2   -6.68    2.05   0
  -4  15   2   34.55    3.59   0
  -3  15   2  134.15    5.82   0
  -2  15   2   25.51    3.02   0
  -1  15   2   20.21    2.64   0
   0  15   2  162.21    6.06   0
   1  15   2   32.19    3.22   0
   2  15   2  581.19   11.49   0
   3  15   2    4.39    2.33   0
   4  15   2   76.00    5.10   0
   5  15   2    0.00    2.27   0
   6  15   2   49.11    4.82   0
  -6  16   2    9.53    2.77   0
  -5  16   2   49.68    4.29   0
  -4  16   2  183.13    7.28   0
  -3  16   2    4.90    2.27   0
  -2  16   2  236.07    7.69   0
  -1  16   2   26.54    2.94   0
   0  16   2  580.82   11.72   0
   1  16   2   30.00    3.15   0
   2  16   2   30.09    3.44   0
   3  16   2    6.01    2.19   0
   4  16   2   20.06    3.18   0
   5  16   2   17.08    3.22   0
   6  16   2   42.07    4.60   0
  -6  17   2   32.78    3.95   0
  -5  17   2    8.30    2.93   0
  -4  17   2   64.93    5.01   0
  -3  17   2    2.62    2.07   0
  -2  17   2    2.27    2.16   0
  -1  17   2   22.89    2.84   0
   0  17   2   75.15    4.78   0
   1  17   2  293.54    8.87   0
   2  17   2  241.13    8.29   0
   3  17   2    2.96    2.10   0
   4  17   2  106.21    6.10   0
   5  17   2   31.69    4.33   0
  -5  18   2    8.48    3.01   0
  -4  18   2   11.14    2.77   0
  -3  18   2   17.06    3.00   0
  -2  18   2   69.44    4.82   0
  -1  18   2  303.92    9.11   0
   0  18   2   48.34    4.24   0
   1  18   2  160.04    6.85   0
   2  18   2   37.83    3.73   0
   3  18   2   10.00    2.74   0
   4  18   2   22.88    3.81   0
   5  18   2   10.74    3.10   0
  -5  19   2   68.29    5.44   0
  -4  19   2   84.29    5.57   0
  -3  19   2   14.67    2.93   0
  -2  19   2    7.57    2.64   0
  -1  19   2    4.07    2.62   0
   0  19   2    1.77    2.38   0
   1  19   2  219.23    8.61   0
   2  19   2    5.06    2.74   0
   3  19   2  167.97    7.52   0
   4  19   2   17.68    3.33   0
  -4  20   2   34.62    4.23   0
  -3  20   2   74.40    5.44   0
  -2  20   2   -5.02    2.32   0
  -1  20   2  155.16    7.05   0
   0  20   2   57.56    4.64   0
   1  20   2   33.30    3.69   0
   2  20   2   12.80    3.24   0
   3  20   2    1.49    2.45   0
  -3  21   2  163.93    8.07   0
  -2  21   2    5.96    2.68   0
  -1  21   2    4.37    2.56   0
   0  21   2   30.50    3.60   0
   1  21   2    6.77    3.12   0
   2  21   2   46.11    4.82   0
  -1  22   2   13.05    3.11   0
   0  22   2   72.59    5.49   0
   1  22   2   -0.63    2.42   0
  -9   0   3    2.57    2.57   0
  -8   0   3   -1.71    2.19   0
  -7   0   3   -0.14    1.87   0
  -6   0   3  214.15    6.54   0
  -5   0   3   -2.92    1.58   0
  -4   0   3  126.14    4.15   0
  -3   0   3    0.43    1.30   0
  -2   0   3 1734.58   11.32   0
  -1   0   3    3.47    1.21   0
   0   0   3 3395.51   15.36   0
   1   0   3   -1.24    1.17   0
   2   0   3  421.01    5.99   0
   3   0   3    4.14    1.36   0
   4   0   3  614.12    9.30   0
   5   0   3    0.17    1.46   0
   6   0   3  234.94    7.22   0
   7   0   3    2.06    2.09   0
   8   0   3  134.70    6.76   0
  -9   1   3   69.24    5.38   0
  -8   1   3   75.19    5.00   0
  -7   1   3   22.48    2.72   0
  -6   1   3  192.69    6.16   0
  -5   1   3  360.23    7.41   0
  -4   1   3  334.75    6.43   0
  -3   1   3  540.74    7.18   0
  -2   1   3   63.95    2.45   0
  -1   1   3   11.90    1.41   0
   0   1   3 2160.02   11.28   0
   1   1   3   45.73    2.05   0
   2   1   3 2929.39   16.73   0
   3   1   3  660.65    8.66   0
   4   1   3  278.52    6.34   0
   5   1   3    6.29    1.86   0
   6   1   3   54.51    3.85   0
   8   1   3    7.86    2.82   0
  -9   2   3   77.90    5.72   0
  -8   2   3   63.33    4.76   0
  -7   2   3   52.73    3.88   0
  -6   2   3  153.65    5.53   0
  -5   2   3   28.53    2.68   0
  -4   2   3  449.78    7.44   0
  -3   2   3  499.92    6.99   0
  -2   2   3  862.05    8.12   0
  -1   2   3   44.07    2.00   0
   0   2   3  592.27    6.06   0
   1   2   3 2998.93   15.02   0
   2   2   3   40.48    2.20   0
   3   2   3 1384.40   12.78   0
   4   2   3  187.11    5.32   0
   5   2   3  191.00    5.99   0
   6   2   3  200.11    6.68   0
   7   2   3   67.26    4.72   0
   8   2   3   22.60    3.46   0
  -9   3   3   24.91    3.68   0
  -8   3   3   -2.48    2.38   0
  -7   3   3  335.30    8.97   0
  -6   3   3   31.06    2.95   0
  -5   3   3 1142.00   13.47   0
  -4   3   3   41.44    2.75   0
  -3   3   3  556.08    7.53   0
  -2   3   3  539.48    6.63   0
  -1   3   3  342.85    4.90   0
   0   3   3  244.99    4.12   0
   1   3   3  371.38    5.32   0
   2   3   3  158.54    3.97   0
   3   3   3 1648.18   14.04   0
   4   3   3   70.77    3.51   0
   5   3   3   30.09    2.85   0
   6   3   3   17.77    2.50   0
   7   3   3    5.84    2.55   0
   8   3   3   25.54    3.68   0
  -9   4   3   91.36    5.94   0
  -8   4   3    9.54    2.41   0
  -7   4   3  176.14    6.65   0
  -6   4   3  108.88    4.79   0
  -5   4   3   35.20    2.98   0
  -4   4   3   67.24    3.24   0
  -3   4   3 1575.85   12.97   0
  -2   4   3   42.78    2.21   0
  -1   4   3  917.30    8.33   0
   0   4   3   73.82    2.55   0
   1   4   3  445.13    6.04   0
   2   4   3  145.98    3.91   0
   3   4   3  280.63    5.95   0
   4   4   3   -0.50    1.42   0
   6   4   3    2.96    1.68   0
   8   4   3   14.17    2.95   0
  -9   5   3    3.86    2.58   0
  -8   5   3   35.45    3.70   0
  -7   5   3  144.39    6.31   0
  -6   5   3    2.60    1.88   0
  -5   5   3  319.89    7.45   0
  -4   5   3  242.10    5.88   0
  -3   5   3  618.03    8.40   0
  -2   5   3  637.11    7.79   0
  -1   5   3  275.66    4.87   0
   0   5   3  157.85    3.73   0
   1   5   3  449.43    6.30   0
   2   5   3 1378.76   12.02   0
   3   5   3  632.89    9.07   0
   4   5   3   24.19    2.35   0
   5   5   3   32.83    2.94   0
   6   5   3   72.17    4.40   0
   7   5   3   35.20    3.95   0
   8   5   3   17.49    3.19   0
  -9   6   3    7.24    2.99   0
  -8   6   3   13.00    3.09   0
  -7   6   3    0.45    2.09   0
  -6   6   3  195.45    6.57   0
  -5   6   3  165.38    5.45   0
  -4   6   3  239.40    6.01   0
  -3   6   3  246.82    5.47   0
  -2   6   3  190.44    4.58   0
  -1   6   3 3239.83   17.73   0
   0   6   3  506.63    6.78   0
   1   6   3  153.27    3.93   0
   2   6   3   58.01    2.83   0
   3   6   3   14.87    1.97   0
   4   6   3  643.05   10.38   0
   7   6   3   21.43    3.18   0
  -8   7   3   26.86    3.48   0
  -7   7   3    6.40    2.29   0
  -6   7   3   86.65    4.78   0
  -5   7   3    0.27    1.72   0
  -4   7   3  194.26    5.61   0
  -3   7   3  240.73    5.71   0
  -2   7   3   15.47    1.78   0
  -1   7   3   43.65    2.37   0
   0   7   3 1309.57   11.44   0
   1   7   3  174.87    4.39   0
   2   7   3 1604.60   13.99   0
   3   7   3   -0.81    1.49   0
   4   7   3  268.75    6.86   0
   5   7   3   11.45    2.28   0
   6   7   3   11.15    2.44   0
   7   7   3   35.59    3.66   0
   8   7   3    0.29    2.93   0
  -8   8   3   15.82    2.92   0
  -7   8   3    1.18    2.00   0
  -6   8   3    4.94    2.22   0
  -5   8   3    7.24    1.87   0
  -4   8   3  414.58    8.20   0
  -3   8   3  187.72    5.23   0
  -2   8   3 2075.81   16.17   0
  -1   8   3  100.43    3.57   0
   0   8   3 1372.22   12.38   0
   1   8   3    2.94    1.35   0
   2   8   3  113.43    4.07   0
   3   8   3  212.34    5.75   0
   4   8   3  169.80    5.67   0
   5   8   3   21.66    2.82   0
   6   8   3  249.95    8.06   0
   7   8   3   36.33    3.94   0
   8   8   3   32.41    3.90   0
  -8   9   3    4.21    2.38   0
  -7   9   3   16.06    3.02   0
  -6   9   3  221.05    7.38   0
  -5   9   3  140.63    5.52   0
  -4   9   3   57.22    3.47   0
  -3   9   3  100.63    4.07   0
  -2   9   3   51.70    2.99   0
  -1   9   3   54.66    2.84   0
   0   9   3 1456.70   13.44   0
   1   9   3  101.18    3.74   0
   2   9   3  402.73    7.64   0
   3   9   3   96.08    4.13   0
   4   9   3  176.36    5.92   0
   5   9   3   17.41    2.62   0
   6   9   3   32.41    3.70   0
   7   9   3    8.56    2.35   0
   8   9   3   28.94    3.94   0
  -8  10   3   47.96    4.85   0
  -7  10   3   21.93    3.45   0
  -6  10   3   33.04    3.61   0
  -5  10   3   32.28    3.13   0
  -4  10   3  176.29    5.92   0
  -3  10   3  544.75    9.46   0
  -2  10   3  619.74    9.52   0
  -1  10   3  525.40    8.49   0
   0  10   3  821.49   10.60   0
   1  10   3  187.02    5.26   0
   2  10   3   11.61    2.04   0
   3  10   3  123.99    4.86   0
   4  10   3   11.17    2.21   0
   5  10   3  147.65    6.14   0
   7  10   3   37.57    4.09   0
  -8  11   3    7.76    2.83   0
  -7  11   3   94.42    5.81   0
  -6  11   3   55.22    4.23   0
  -5  11   3  227.56    7.42   0
  -4  11   3   14.49    2.27   0
  -3  11   3   62.54    3.68   0
  -2  11   3   80.27    3.93   0
  -1  11   3   78.49    3.76   0
   0  11   3   59.71    3.31   0
   1  11   3  296.93    6.87   0
   2  11   3   31.70    2.64   0
   3  11   3  276.11    7.30   0
   4  11   3  107.68    4.95   0
   5  11   3    7.91    2.70   0
   6  11   3   13.02    2.76   0
  -7  12   3   20.67    3.48   0
  -6  12   3    8.19    2.50   0
  -5  12   3  131.98    5.86   0
  -4  12   3    5.66    1.78   0
  -3  12   3  505.65    9.93   0
  -2  12   3   46.59    3.26   0
  -1  12   3 1950.64   18.08   0
   0  12   3   24.50    2.57   0
   1  12   3  281.42    7.03   0
   2  12   3    4.99    1.78   0
   3  12   3  119.69    5.27   0
   4  12   3   -2.78    1.84   0
   5  12   3  138.16    6.30   0
   6  12   3   12.80    2.98   0
   7  12   3   30.84    3.89   0
  -7  13   3   49.85    4.73   0
  -6  13   3    5.05    2.30   0
  -5  13   3  100.12    5.22   0
  -4  13   3   -4.33    1.93   0
  -3  13   3  287.90    7.81   0
  -2  13   3    4.22    1.84   0
  -1  13   3   -0.75    1.71   0
   0  13   3  359.59    8.13   0
   1  13   3  342.07    8.02   0
   2  13   3   10.03    2.26   0
   3  13   3  111.19    5.10   0
   4  13   3   75.90    4.60   0
   5  13   3    1.70    2.30   0
   6  13   3   -0.27    2.21   0
   7  13   3   33.58    3.94   0
  -7  14   3    0.00    2.60   0
  -6  14   3   45.25    4.63   0
  -5  14   3    1.43    2.33   0
  -4  14   3  141.41    5.95   0
  -3  14   3  165.35    6.18   0
  -2  14   3  538.48   10.72   0
  -1  14   3  779.93   12.40   0
   0  14   3  518.59   10.22   0
   1  14   3   11.25    2.37   0
   2  14   3   89.24    4.68   0
   3  14   3   -0.04    1.95   0
   4  14   3   11.95    2.78   0
   5  14   3    1.79    2.45   0
   6  14   3   45.10    4.40   0
  -6  15   3  123.90    6.72   0
  -5  15   3    5.27    2.41   0
  -4  15   3   80.24    4.78   0
  -3  15   3  127.20    5.74   0
  -2  15   3   36.86    3.20   0
  -1  15   3    3.99    2.06   0
   0  15   3  276.15    7.80   0
   1  15   3  144.74    5.81   0
   2  15   3  177.46    6.64   0
   3  15   3   -1.34    1.99   0
   4  15   3   88.45    5.34   0
   5  15   3    4.03    2.31   0
   6  15   3   12.55    3.14   0
  -6  16   3    3.21    3.09   0
  -5  16   3   62.58    5.01   0
  -4  16   3   98.50    5.55   0
  -3  16   3   18.19    3.00   0
  -2  16   3  554.94   11.75   0
  -1  16   3  180.20    6.75   0
   0  16   3  336.71    9.18   0
   1  16   3    1.62    1.90   0
   2  16   3    5.81    2.21   0
   3  16   3   33.83    3.57   0
   4  16   3    8.78    2.82   0
   5  16   3    2.55    2.29   0
   6  16   3   60.11    5.13   0
  -6  17   3   78.50    5.80   0
  -5  17   3    4.48    2.35   0
  -4  17   3   53.50    4.42   0
  -3  17   3   50.28    4.30   0
  -2  17   3    4.18    2.25   0
  -1  17   3    0.68    2.19   0
   0  17   3   31.06    3.69   0
   1  17   3  101.35    5.43   0
   2  17   3  244.56    8.46   0
   3  17   3    7.36    2.79   0
   4  17   3   80.20    5.56   0
   5  17   3   14.33    3.05   0
  -5  18   3   40.84    4.77   0
  -4  18   3    2.76    2.51   0
  -3  18   3   77.74    5.23   0
  -2  18   3    5.22    2.59   0
  -1  18   3  490.39   11.96   0
   0  18   3   29.97    3.48   0
   1  18   3   44.51    4.25   0
   2  18   3    6.65    2.25   0
   3  18   3   21.35    3.27   0
   4  18   3   57.12    5.02   0
   5  18   3   24.22    3.71   0
  -4  19   3   55.02    4.65   0
  -3  19   3   36.73    4.00   0
  -2  19   3    0.00    2.31   0
  -1  19   3    9.34    2.98   0
   0  19   3    7.77    2.62   0
   1  19   3  150.06    6.92   0
   2  19   3   32.48    3.79   0
   3  19   3   63.24    5.12   0
   4  19   3   -7.98    2.09   0
  -4  20   3   10.55    3.13   0
  -3  20   3   91.72    6.14   0
  -2  20   3   18.17    3.55   0
  -1  20   3  146.27    7.16   0
   0  20   3   25.51    3.38   0
   1  20   3   24.76    3.35   0
   2  20   3   50.64    4.80   0
   3  20   3    1.83    3.02   0
  -3  21   3   31.88    4.09   0
  -2  21   3   -1.21    2.27   0
  -1  21   3    1.48    2.46   0
   0  21   3   45.62    4.38   0
   1  21   3  114.13    6.73   0
   2  21   3    9.30    2.76   0
   0  22   3   50.86    5.09   0
  -9   0   4    9.57    2.46   0
  -8   0   4   17.38    3.08   0
  -7   0   4    0.42    1.92   0
  -6   0   4   18.51    2.94   0
  -5   0   4   -2.02    1.53   0
  -4   0   4  392.56    7.24   0
  -3   0   4    0.66    1.25   0
  -2   0   4  629.41    7.38   0
  -1   0   4   -0.51    1.12   0
   0   0   4  369.60    5.26   0
   1   0   4    9.08    1.61   0
   2   0   4  295.83    5.59   0
   3   0   4    3.25    1.47   0
   4   0   4  260.51    6.47   0
   5   0   4    1.02    1.58   0
   6   0   4   91.94    5.09   0
   7   0   4   -2.65    2.07   0
   8   0   4   18.04    3.58   0
  -9   1   4   12.20    3.19   0
  -8   1   4    2.74    2.41   0
  -7   1   4   31.93    3.24   0
  -6   1   4  270.61    7.35   0
  -5   1   4   38.82    2.90   0
  -4   1   4    9.81    1.82   0
  -3   1   4  334.48    5.99   0
  -2   1   4  111.47    3.33   0
  -1   1   4    2.32    1.25   0
   0   1   4 5396.91   23.21   0
   1   1   4 2648.36   15.29   0
   2   1   4 3004.62   18.02   0
   3   1   4  685.76    9.39   0
   4   1   4  194.36    5.62   0
   5   1   4   61.83    3.60   0
   6   1   4  104.40    5.22   0
   7   1   4   17.59    3.23   0
   8   1   4   36.43    4.12   0
  -9   2   4   23.04    3.65   0
  -8   2   4   42.77    3.93   0
  -7   2   4  131.35    5.71   0
  -6   2   4   12.54    2.45   0
  -5   2   4  162.22    5.34   0
  -4   2   4  732.12    9.82   0
  -3   2   4  101.70    3.47   0
  -2   2   4  245.27    4.82   0
  -1   2   4  564.43    6.68   0
   0   2   4  888.69    8.32   0
   1   2   4  204.22    4.35   0
   2   2   4  256.91    5.26   0
   3   2   4  177.83    4.92   0
   4   2   4  148.86    4.98   0
   5   2   4   28.78    2.65   0
   6   2   4  125.28    5.61   0
   7   2   4   50.41    4.27   0
   8   2   4   -0.28    2.53   0
  -9   3   4    6.47    2.76   0
  -8   3   4    1.51    2.32   0
  -7   3   4  174.99    6.69   0
  -6   3   4   99.06    4.74   0
  -5   3   4  921.09   12.33   0
  -4   3   4  127.97    4.38   0
  -3   3   4  368.18    6.51   0
  -2   3   4    2.62    1.27   0
  -1   3   4  262.62    4.75   0
   0   3   4    2.26    1.33   0
   1   3   4 3000.22   16.88   0
   2   3   4    4.38    1.40   0
   3   3   4 1176.38   12.56   0
   4   3   4    1.27    1.52   0
   6   3   4   81.05    4.72   0
   7   3   4   16.40    3.18   0
   8   3   4    8.87    2.95   0
  -9   4   4   80.19    5.79   0
  -8   4   4    8.69    2.50   0
  -7   4   4   10.27    2.75   0
  -6   4   4    7.92    2.04   0
  -5   4   4   96.49    4.43   0
  -4   4   4   11.09    1.83   0
  -3   4   4 1223.26   11.90   0
  -2   4   4    4.05    1.34   0
  -1   4   4 1802.86   12.72   0
   0   4   4   49.50    2.40   0
   1   4   4  404.80    6.29   0
   2   4   4  101.73    3.62   0
   3   4   4  247.67    5.89   0
   4   4   4    5.21    1.63   0
   6   4   4    1.03    2.26   0
   8   4   4  -10.99    1.97   0
  -9   5   4   12.04    3.13   0
  -8   5   4   12.46    2.91   0
  -7   5   4  251.00    7.95   0
  -6   5   4   55.93    3.80   0
  -5   5   4  303.41    7.34   0
  -4   5   4    0.40    1.57   0
  -3   5   4  491.42    7.78   0
  -2   5   4  127.74    3.85   0
  -1   5   4  488.08    6.88   0
   0   5   4 1304.80   11.13   0
   1   5   4  446.12    6.85   0
   2   5   4  759.46    9.50   0
   3   5   4  748.64   10.23   0
   4   5   4    2.17    1.65   0
   5   5   4   -0.88    1.67   0
   6   5   4  106.07    5.32   0
   7   5   4   19.42    3.30   0
   8   5   4    8.80    2.96   0
  -9   6   4    9.48    3.12   0
  -8   6   4   29.37    3.60   0
  -7   6   4    3.65    2.46   0
  -6   6   4   26.20    2.99   0
  -5   6   4    4.89    1.84   0
  -4   6   4  720.59   10.48   0
  -3   6   4  599.60    8.87   0
  -2   6   4   20.45    1.93   0
  -1   6   4  410.22    6.56   0
   0   6   4  320.68    5.86   0
   1   6   4   10.94    1.67   0
   2   6   4    3.60    1.60   0
   3   6   4   22.15    2.31   0
   4   6   4  120.08    4.83   0
   5   6   4  139.40    5.64   0
   7   6   4    9.78    2.86   0
   8   6   4   -3.28    2.72   0
  -8   7   4   22.45    3.11   0
  -7   7   4   59.16    4.51   0
  -6   7   4  216.70    7.18   0
  -5   7   4   17.70    2.31   0
  -4   7   4   19.32    2.40   0
  -3   7   4 1287.55   13.40   0
  -2   7   4    2.29    1.40   0
  -1   7   4  158.06    4.35   0
   0   7   4 1956.99   14.91   0
   1   7   4    0.81    1.30   0
   2   7   4 1816.43   15.70   0
   3   7   4    1.96    1.53   0
   4   7   4   67.12    3.73   0
   5   7   4   67.51    4.08   0
   6   7   4   19.08    3.02   0
   7   7   4   10.54    2.50   0
   8   7   4   22.84    4.02   0
  -8   8   4    9.98    2.63   0
  -7   8   4   10.59    3.08   0
  -6   8   4    4.66    2.26   0
  -5   8   4    7.96    2.24   0
  -4   8   4  114.49    4.67   0
  -3   8   4  241.22    6.11   0
  -2   8   4 1149.82   12.47   0
  -1   8   4    6.51    1.47   0
   0   8   4  393.32    6.98   0
   1   8   4    5.87    1.62   0
   2   8   4  234.75    5.95   0
   3   8   4    0.70    1.52   0
   4   8   4  296.36    7.60   0
   5   8   4   34.63    3.30   0
   7   8   4   12.44    3.03   0
   8   8   4   14.63    3.18   0
  -8   9   4   69.51    5.10   0
  -7   9   4   28.83    3.50   0
  -6   9   4  128.85    5.90   0
  -5   9   4   40.70    3.39   0
  -4   9   4  751.39   11.62   0
  -3   9   4   19.67    2.31   0
  -2   9   4   36.00    2.64   0
  -1   9   4    7.51    1.60   0
   0   9   4  271.89    6.11   0
   1   9   4 1110.11   12.47   0
   2   9   4  103.97    4.23   0
   3   9   4  154.96    5.34   0
   4   9   4  100.91    4.85   0
   5   9   4   27.62    3.08   0
   6   9   4  186.38    7.49   0
   7   9   4   13.92    2.92   0
  -8  10   4    6.75    2.67   0
  -7  10   4    0.26    2.32   0
  -6  10   4   30.71    3.64   0
  -5  10   4   31.76    3.30   0
  -4  10   4  157.98    5.81   0
  -3  10   4  383.10    8.29   0
  -2  10   4  963.49   12.36   0
  -1  10   4  339.40    7.17   0
   0  10   4   72.17    3.49   0
   1  10   4   38.29    2.81   0
   2  10   4    3.30    1.65   0
   3  10   4   86.20    4.27   0
   4  10   4  141.72    5.68   0
   5  10   4  112.44    5.65   0
   6  10   4  157.83    7.11   0
   7  10   4   -2.30    2.24   0
  -8  11   4   24.22    3.84   0
  -7  11   4  190.20    7.82   0
  -6  11   4   18.37    2.92   0
  -5  11   4  378.13    9.36   0
  -4  11   4   30.60    3.08   0
  -3  11   4  248.38    6.89   0
  -2  11   4   17.40    2.41   0
  -1  11   4  100.21    4.30   0
   0  11   4   -3.07    1.55   0
   1  11   4  122.27    4.59   0
   2  11   4   27.98    2.68   0
   3  11   4  207.26    6.56   0
   4  11   4   30.56    3.22   0
   5  11   4    7.82    2.60   0
   6  11   4   67.65    5.04   0
   7  11   4   66.51    4.99   0
  -7  12   4    8.04    3.13   0
  -6  12   4   12.56    2.81   0
  -5  12   4   93.93    5.24   0
  -4  12   4    1.96    1.84   0
  -3  12   4  905.10   13.57   0
  -2  12   4   20.25    2.38   0
  -1  12   4  571.20   10.01   0
   0  12   4    6.56    1.71   0
   1  12   4   78.29    3.96   0
   2  12   4    0.51    1.72   0
   3  12   4    7.79    2.36   0
   4  12   4   -5.03    1.87   0
   5  12   4  276.26    8.94   0
   6  12   4    0.00    2.34   0
   7  12   4   46.12    4.77   0
  -7  13   4   90.56    5.91   0
  -6  13   4    0.00    2.37   0
  -5  13   4  111.19    5.69   0
  -4  13   4   35.04    3.55   0
  -3  13   4  469.97   10.11   0
  -2  13   4    4.68    2.01   0
  -1  13   4  335.22    8.17   0
   0  13   4   63.16    3.75   0
   1  13   4   33.74    3.23   0
   2  13   4    9.37    2.28   0
   3  13   4  222.91    7.29   0
   4  13   4    4.77    2.27   0
   5  13   4    8.34    2.93   0
   6  13   4    8.22    2.64   0
  -7  14   4   -6.01    2.19   0
  -6  14   4   34.82    3.83   0
  -5  14   4    4.87    2.39   0
  -4  14   4  100.20    5.52   0
  -3  14   4  282.18    8.26   0
  -2  14   4  568.33   11.40   0
  -1  14   4  302.24    8.05   0
   0  14   4   -1.54    1.81   0
   1  14   4    4.42    1.80   0
   2  14   4   39.27    3.52   0
   3  14   4   31.12    3.66   0
   4  14   4  139.13    6.50   0
   5  14   4   39.83    4.09   0
   6  14   4   86.14    6.01   0
  -6  15   4   49.54    5.12   0
  -5  15   4   -1.80    2.49   0
  -4  15   4  203.44    7.80   0
  -3  15   4   66.39    4.48   0
  -2  15   4   11.05    2.40   0
  -1  15   4   32.45    3.16   0
   0  15   4  231.42    7.39   0
   1  15   4   84.78    4.68   0
   2  15   4  174.09    6.79   0
   3  15   4    4.43    2.12   0
   4  15   4   84.95    5.35   0
   5  15   4    3.63    2.37   0
   6  15   4   46.40    4.98   0
  -6  16   4    6.83    2.91   0
  -5  16   4   -4.07    1.98   0
  -4  16   4   71.95    5.06   0
  -3  16   4   12.66    2.88   0
  -2  16   4  420.78   10.41   0
  -1  16   4    5.45    2.27   0
   0  16   4  116.59    5.59   0
   1  16   4    8.89    2.42   0
   2  16   4   30.46    3.49   0
   3  16   4   -2.48    2.13   0
   4  16   4  110.73    6.30   0
   5  16   4   19.07    3.11   0
  -5  17   4   39.50    3.95   0
  -4  17   4   56.64    4.63   0
  -3  17   4  127.45    6.47   0
  -2  17   4    9.10    2.80   0
  -1  17   4   59.79    4.58   0
   0  17   4   30.10    3.38   0
   1  17   4   23.09    3.24   0
   2  17   4   89.84    5.41   0
   3  17   4   10.53    2.71   0
   4  17   4   46.49    4.51   0
   5  17   4   -6.79    2.50   0
  -5  18   4   13.29    3.38   0
  -4  18   4   32.99    3.92   0
  -3  18   4  231.77    8.73   0
  -2  18   4   12.53    2.92   0
  -1  18   4  128.77    6.53   0
   0  18   4   37.23    3.90   0
   1  18   4   -2.29    2.21   0
   2  18   4   -1.32    2.09   0
   3  18   4   -0.84    2.26   0
   4  18   4   13.19    3.33   0
  -4  19   4   16.73    3.02   0
  -3  19   4   48.97    4.73   0
  -2  19   4    4.09    2.57   0
  -1  19   4   46.77    4.54   0
   0  19   4   28.32    3.79   0
   1  19   4   41.87    3.97   0
   2  19   4   35.23    4.09   0
   3  19   4   34.13    4.54   0
   4  19   4    9.18    2.66   0
  -3  20   4   75.22    5.72   0
  -2  20   4   38.40    4.10   0
  -1  20   4  131.53    6.96   0
   0  20   4    5.99    2.97   0
   1  20   4   13.92    2.87   0
   2  20   4   48.58    4.86   0
   3  20   4   15.42    3.74   0
  -2  21   4    2.48    2.72   0
  -1  21   4   14.90    3.16   0
   0  21   4    5.78    2.80   0
   1  21   4  196.72    8.68   0
  -9   0   5    1.19    2.31   0
  -8   0   5   29.60    3.83   0
  -7   0   5    0.22    2.10   0
  -6   0   5   99.46    4.86   0
  -5   0   5    5.33    1.64   0
  -4   0   5  230.47    5.81   0
  -3   0   5   -1.17    1.13   0
  -2   0   5 1099.24   10.61   0
  -1   0   5    3.15    1.41   0
   0   0   5 1018.77    9.84   0
   1   0   5   -0.76    1.22   0
   2   0   5 1372.63   12.89   0
   3   0   5    0.25    1.45   0
   4   0   5   11.59    2.17   0
   5   0   5    1.34    1.58   0
   6   0   5   95.02    5.05   0
   7   0   5   -0.51    2.08   0
   8   0   5   11.23    3.04   0
  -9   1   5    7.42    2.82   0
  -8   1   5   -9.46    2.12   0
  -7   1   5  114.19    5.57   0
  -6   1   5   85.72    4.48   0
  -5   1   5   49.23    3.28   0
  -4   1   5   13.21    1.98   0
  -3   1   5   13.70    1.83   0
  -2   1   5  133.17    3.83   0
  -1   1   5  133.79    3.74   0
   0   1   5 3130.98   17.63   0
   1   1   5  219.75    4.81   0
   2   1   5  304.41    6.13   0
   3   1   5  297.13    6.50   0
   4   1   5  141.10    5.03   0
   5   1   5    1.57    1.64   0
   6   1   5   20.44    2.80   0
   7   1   5    8.91    2.52   0
   8   1   5   43.82    4.59   0
  -9   2   5   10.73    3.01   0
  -8   2   5   21.84    3.39   0
  -7   2   5    1.99    2.21   0
  -6   2   5    7.92    2.45   0
  -5   2   5  409.01    8.47   0
  -4   2   5  802.08   10.76   0
  -3   2   5  432.12    7.31   0
  -2   2   5  573.69    7.76   0
  -1   2   5 1169.95   10.70   0
   0   2   5  465.12    6.76   0
   1   2   5   30.76    2.18   0
   2   2   5  163.70    4.61   0
   3   2   5   29.61    2.50   0
   4   2   5  116.91    4.70   0
   6   2   5   86.89    4.97   0
   7   2   5    3.33    2.23   0
   8   2   5    0.30    2.50   0
  -9   3   5   15.32    3.45   0
  -8   3   5   15.55    2.83   0
  -7   3   5  166.50    6.80   0
  -6   3   5  111.14    5.11   0
  -5   3   5    2.53    1.87   0
  -4   3   5   28.19    2.57   0
  -3   3   5    1.87    1.45   0
  -2   3   5    0.81    1.26   0
  -1   3   5  532.14    7.35   0
   0   3   5    0.98    1.33   0
   1   3   5 2288.34   15.87   0
   2   3   5  175.36    4.76   0
   3   3   5  386.45    7.62   0
   4   3   5   10.31    2.00   0
   5   3   5    4.98    2.11   0
   6   3   5   13.72    2.81   0
   7   3   5   40.80    4.36   0
   8   3   5    8.09    2.49   0
  -9   4   5   24.28    3.95   0
  -8   4   5   15.74    2.83   0
  -7   4   5    7.24    2.42   0
  -6   4   5   24.64    2.87   0
  -5   4   5  738.26   11.54   0
  -4   4   5   -4.30    1.41   0
  -3   4   5 1993.11   16.15   0
  -2   4   5   53.90    2.74   0
  -1   4   5 1657.06   13.39   0
   0   4   5  320.46    5.85   0
   1   4   5   99.61    3.51   0
   2   4   5   47.62    2.72   0
   3   4   5   82.10    3.83   0
   4   4   5  102.82    4.50   0
   6   4   5   -3.37    1.80   0
   7   4   5    8.11    2.54   0
   8   4   5   24.84    3.76   0
  -8   5   5   19.19    3.06   0
  -7   5   5  188.85    7.07   0
  -6   5   5    3.69    1.92   0
  -5   5   5  284.79    7.52   0
  -4   5   5   23.66    2.50   0
  -3   5   5   27.19    2.46   0
  -2   5   5  102.02    3.76   0
  -1   5   5  822.89    9.61   0
   0   5   5  817.47    9.55   0
   1   5   5  422.32    7.08   0
   2   5   5   24.38    2.30   0
   3   5   5  451.54    8.43   0
   4   5   5   72.93    3.92   0
   5   5   5   14.19    2.61   0
   6   5   5   32.51    3.39   0
   7   5   5   15.41    3.40   0
   8   5   5    4.61    3.13   0
  -8   6   5   35.29    3.83   0
  -7   6   5    9.65    2.54   0
  -6   6   5  138.05    6.01   0
  -5   6   5    2.54    1.85   0
  -4   6   5  413.20    8.27   0
  -3   6   5  610.78    9.30   0
  -2   6   5  845.79   10.41   0
  -1   6   5  123.88    4.01   0
   0   6   5  315.03    6.26   0
   1   6   5    5.37    1.51   0
   2   6   5   90.41    3.77   0
   3   6   5  414.37    8.31   0
   4   6   5   14.77    2.54   0
   5   6   5   25.45    3.07   0
   6   6   5   52.70    4.29   0
   8   6   5   -2.50    2.72   0
  -8   7   5   33.28    4.05   0
  -7   7   5   29.93    3.28   0
  -6   7   5  228.04    7.49   0
  -5   7   5  297.64    7.83   0
  -4   7   5   38.15    2.91   0
  -3   7   5  185.73    5.47   0
  -2   7   5  103.99    3.95   0
  -1   7   5   77.84    3.43   0
   0   7   5  934.75   10.97   0
   1   7   5   30.23    2.39   0
   2   7   5  606.95    9.52   0
   3   7   5   67.20    3.83   0
   4   7   5   70.14    4.18   0
   5   7   5   56.67    3.83   0
   6   7   5    3.37    2.36   0
   7   7   5    6.37    2.93   0
  -8   8   5    5.96    2.81   0
  -7   8   5   -3.97    2.09   0
  -6   8   5    8.46    2.47   0
  -5   8   5  157.56    5.90   0
  -4   8   5  399.18    8.65   0
  -3   8   5   46.61    3.18   0
  -2   8   5  437.43    8.02   0
  -1   8   5  307.73    6.60   0
   0   8   5  156.85    4.82   0
   1   8   5   25.25    2.36   0
   2   8   5  420.87    8.20   0
   3   8   5  110.19    4.82   0
   4   8   5  433.78    9.61   0
   5   8   5   11.23    2.52   0
   6   8   5   58.16    4.45   0
   7   8   5    0.28    2.61   0
  -8   9   5   72.33    5.34   0
  -7   9   5   54.27    4.25   0
  -6   9   5  135.13    6.16   0
  -5   9   5   -1.92    1.80   0
  -4   9   5  450.33    9.31   0
  -3   9   5    1.62    1.71   0
  -2   9   5   27.79    2.52   0
  -1   9   5   45.67    3.02   0
   0   9   5  420.24    7.94   0
   1   9   5  507.69    8.86   0
   2   9   5  397.41    8.25   0
   3   9   5  157.42    5.71   0
   4   9   5    4.04    2.15   0
   5   9   5   10.74    2.60   0
   6   9   5   19.42    3.12   0
   7   9   5   -0.58    2.10   0
  -8  10   5   -2.40    2.49   0
  -7  10   5    5.82    2.49   0
  -6  10   5   21.03    3.20   0
  -5  10   5  110.01    5.28   0
  -4  10   5  274.82    7.58   0
  -3  10   5  621.21   10.73   0
  -2  10   5   81.21    3.90   0
  -1  10   5  332.19    7.39   0
   0  10   5   23.68    2.44   0
   1  10   5    2.29    1.68   0
   2  10   5   59.71    3.65   0
   3  10   5   67.42    4.11   0
   4  10   5  345.57    8.93   0
   5  10   5  106.21    5.59   0
   6  10   5  105.49    6.03   0
   7  10   5    4.21    2.55   0
  -7  11   5   86.35    5.73   0
  -6  11   5   97.60    5.45   0
  -5  11   5  311.36    8.82   0
  -4  11   5    1.14    2.02   0
  -3  11   5   -2.52    1.95   0
  -2  11   5    7.65    1.72   0
  -1  11   5  149.21    5.31   0
   0  11   5   46.41    3.32   0
   1  11   5  323.85    7.79   0
   2  11   5   39.00    3.21   0
   3  11   5  269.70    7.67   0
   4  11   5    7.25    2.40   0
   5  11   5    0.73    2.40   0
   6  11   5   19.47    3.40   0
   7  11   5    2.17    2.57   0
  -7  12   5    7.11    2.67   0
  -6  12   5   23.11    3.38   0
  -5  12   5   87.75    5.13   0
  -4  12   5   59.78    4.07   0
  -3  12   5  574.55   11.13   0
  -2  12   5   27.42    2.83   0
  -1  12   5   30.66    2.89   0
   0  12   5   40.51    3.13   0
   1  12   5   25.36    2.70   0
   2  12   5    4.25    1.84   0
   3  12   5  479.94   10.55   0
   4  12   5    0.45    2.34   0
   5  12   5  147.43    6.80   0
   6  12   5    1.42    2.25   0
  -7  13   5   35.18    4.23   0
  -6  13   5   14.86    3.45   0
  -5  13   5  291.30    9.08   0
  -4  13   5   26.25    3.04   0
  -3  13   5   54.27    4.03   0
  -2  13   5   51.36    3.70   0
  -1  13   5  295.31    7.77   0
   0  13   5    3.18    1.69   0
   1  13   5   95.41    4.82   0
   2  13   5   47.49    3.76   0
   3  13   5   71.36    4.65   0
   4  13   5   14.36    2.92   0
   5  13   5   11.95    2.89   0
   6  13   5    8.89    2.88   0
  -7  14   5   -2.77    2.68   0
  -6  14   5    8.05    2.53   0
  -5  14   5   32.01    3.65   0
  -4  14   5   87.73    5.07   0
  -3  14   5  150.40    6.25   0
  -2  14   5  141.56    5.98   0
  -1  14   5   47.01    3.63   0
   0  14   5   59.37    3.92   0
   1  14   5   10.82    2.50   0
   2  14   5   51.88    4.24   0
   3  14   5  144.50    6.64   0
   4  14   5  258.24    8.78   0
   5  14   5   20.58    3.70   0
   6  14   5   56.82    5.19   0
  -6  15   5   61.93    5.12   0
  -5  15   5    6.90    2.44   0
  -4  15   5  171.27    7.23   0
  -3  15   5   23.38    3.32   0
  -2  15   5   32.83    3.33   0
  -1  15   5   26.45    3.20   0
   0  15   5   74.68    4.54   0
   1  15   5   72.58    4.57   0
   2  15   5  317.49    9.10   0
   3  15   5   -1.22    2.40   0
   4  15   5   -2.39    2.68   0
   5  15   5   20.11    3.12   0
  -6  16   5    3.66    2.32   0
  -5  16   5   -1.96    2.21   0
  -4  16   5  105.30    5.99   0
  -3  16   5   -5.36    2.05   0
  -2  16   5   67.03    4.62   0
  -1  16   5   13.00    2.67   0
   0  16   5   10.04    2.49   0
   1  16   5    2.57    2.40   0
   2  16   5   94.42    5.59   0
   3  16   5   61.01    4.83   0
   4  16   5  260.63    9.58   0
   5  16   5   -8.87    2.48   0
  -5  17   5   56.81    5.03   0
  -4  17   5   15.10    3.18   0
  -3  17   5    2.07    2.23   0
  -2  17   5   27.65    3.24   0
  -1  17   5    3.90    2.34   0
   0  17   5   79.51    5.07   0
   1  17   5   78.71    5.36   0
   2  17   5   85.65    5.68   0
   3  17   5   10.18    2.97   0
   4  17   5    5.32    2.78   0
  -5  18   5    4.03    2.82   0
  -4  18   5   31.37    3.81   0
  -3  18   5  179.98    7.73   0
  -2  18   5   66.87    5.36   0
  -1  18   5    2.08    2.71   0
   0  18   5   22.91    3.20   0
   1  18   5    5.84    2.44   0
   2  18   5   -4.41    2.43   0
   3  18   5   61.46    5.04   0
   4  18   5    1.87    2.87   0
  -4  19   5    7.99    3.10   0
  -3  19   5   -6.43    2.28   0
  -2  19   5    5.93    2.57   0
  -1  19   5   79.30    5.46   0
   0  19   5   45.52    4.69   0
   1  19   5   37.60    3.99   0
   2  19   5    7.62    2.58   0
   3  19   5   35.15    4.62   0
  -3  20   5   94.49    6.35   0
  -2  20   5   -0.60    2.28   0
  -1  20   5   95.06    6.11   0
   0  20   5   17.73    3.46   0
   1  20   5    5.71    2.65   0
   2  20   5    1.55    2.49   0
  -1  21   5   60.90    5.46   0
   0  21   5    5.97    2.51   0
  -9   0   6    1.22    2.59   0
  -8   0   6    0.00    2.62   0
  -7   0   6    6.63    2.31   0
  -6   0   6  180.57    6.44   0
  -5   0   6    0.97    1.66   0
  -4   0   6  576.99    9.58   0
  -3   0   6    2.54    1.52   0
  -2   0   6 2888.72   18.94   0
  -1   0   6   -1.73    1.28   0
   0   0   6   45.07    2.50   0
   1   0   6    2.52    1.34   0
   2   0   6   43.84    2.69   0
   3   0   6    4.48    1.71   0
   4   0   6  189.23    6.04   0
   5   0   6   -1.54    2.08   0
   6   0   6   37.00    3.77   0
   7   0   6   -2.97    2.54   0
   8   0   6    7.16    2.87   0
  -9   1   6    0.61    2.99   0
  -8   1   6   56.39    4.69   0
  -7   1   6   37.10    3.78   0
  -6   1   6  100.87    5.03   0
  -5   1   6   11.41    2.09   0
  -4   1   6   86.04    3.85   0
  -3   1   6   10.74    1.93   0
  -2   1   6  128.85    4.14   0
  -1   1   6  342.73    6.27   0
   0   1   6  920.48   10.23   0
   1   1   6    1.40    1.24   0
   2   1   6   11.92    1.78   0
   3   1   6    2.84    1.67   0
   4   1   6    6.81    1.98   0
   5   1   6   31.06    3.15   0
   6   1   6  186.31    7.23   0
   7   1   6   35.12    4.00   0
   8   1   6   33.69    4.21   0
  -9   2   6   14.11    3.31   0
  -8   2   6    5.85    2.63   0
  -7   2   6  106.46    5.46   0
  -6   2   6    2.80    1.99   0
  -5   2   6  234.66    6.86   0
  -4   2   6  326.71    7.29   0
  -3   2   6 1344.24   13.63   0
  -2   2   6  404.11    7.09   0
  -1   2   6  531.20    7.87   0
   0   2   6   47.69    2.59   0
   1   2   6  360.67    6.71   0
   2   2   6  287.17    6.41   0
   3   2   6   22.30    2.50   0
   4   2   6  200.01    6.30   0
   6   2   6   49.74    4.32   0
   7   2   6    1.36    2.69   0
   8   2   6   -3.13    2.35   0
  -8   3   6    3.76    2.31   0
  -7   3   6  195.96    7.33   0
  -6   3   6  102.01    5.03   0
  -5   3   6   15.11    2.25   0
  -4   3   6   11.97    2.05   0
  -3   3   6    8.44    1.69   0
  -2   3   6   75.02    3.33   0
  -1   3   6 1070.99   11.39   0
   0   3   6   64.32    3.00   0
   1   3   6  366.84    6.86   0
   2   3   6  293.43    6.50   0
   3   3   6  305.45    7.19   0
   4   3   6   15.98    2.40   0
   6   3   6    0.71    2.37   0
   7   3   6   94.77    5.81   0
   8   3   6   -9.78    2.46   0
  -8   4   6   16.83    3.34   0
  -7   4   6   56.87    4.39   0
  -6   4   6    8.63    2.37   0
  -5   4   6  314.43    7.95   0
  -4   4   6    0.50    1.44   0
  -3   4   6 1873.34   16.54   0
  -2   4   6  496.02    8.15   0
  -1   4   6  367.84    6.79   0
   0   4   6   72.10    3.22   0
   1   4   6    1.65    1.52   0
   2   4   6  186.67    5.35   0
   3   4   6   90.28    4.15   0
   4   4   6    5.43    1.94   0
   5   4   6  418.04   10.08   0
   6   4   6    4.33    2.48   0
   7   4   6   -4.43    2.38   0
  -8   5   6   14.60    3.33   0
  -7   5   6  176.97    7.06   0
  -6   5   6   27.14    3.07   0
  -5   5   6   16.00    2.58   0
  -4   5   6   46.42    3.25   0
  -3   5   6    3.03    1.76   0
  -2   5   6   80.45    3.51   0
  -1   5   6 1636.95   14.59   0
   0   5   6    4.39    1.44   0
   1   5   6  582.08    9.02   0
   2   5   6   46.04    2.88   0
   3   5   6  116.89    4.78   0
   4   5   6   46.27    3.58   0
   5   5   6    2.38    2.31   0
   6   5   6  149.19    6.75   0
   7   5   6   12.94    3.26   0
  -8   6   6    0.84    2.36   0
  -7   6   6    2.45    2.30   0
  -6   6   6  108.07    5.46   0
  -5   6   6   92.40    4.63   0
  -4   6   6  328.39    7.80   0
  -3   6   6  342.15    7.50   0
  -2   6   6  781.67   10.74   0
  -1   6   6  167.84    4.96   0
   0   6   6    1.43    1.55   0
   1   6   6   25.15    2.15   0
   2   6   6   26.16    2.57   0
   3   6   6  348.94    8.17   0
   4   6   6  116.76    5.26   0
   5   6   6   10.44    2.28   0
   7   6   6   42.39    4.24   0
  -8   7   6   40.94    4.21   0
  -7   7   6    4.52    2.44   0
  -6   7   6  117.53    5.57   0
  -5   7   6  109.08    5.21   0
  -4   7   6    9.36    2.10   0
  -3   7   6   82.72    3.97   0
  -2   7   6  305.27    6.94   0
  -1   7   6    0.74    1.63   0
   0   7   6  841.09   11.11   0
   1   7   6  632.94    9.86   0
   2   7   6  119.57    4.73   0
   3   7   6    6.40    2.01   0
   4   7   6    3.65    2.28   0
   5   7   6   -0.22    1.90   0
   6   7   6    9.72    2.94   0
   7   7   6    2.05    2.69   0
  -8   8   6    6.74    2.90   0
  -7   8   6   46.95    4.26   0
  -6   8   6    9.08    2.41   0
  -5   8   6   42.01    3.58   0
  -4   8   6  343.07    8.27   0
  -3   8   6  123.82    4.91   0
  -2   8   6  278.84    6.91   0
  -1   8   6   15.51    2.07   0
   0   8   6   81.15    3.85   0
   1   8   6   99.39    4.30   0
   2   8   6  492.63    9.41   0
   3   8   6  133.01    5.35   0
   4   8   6  180.92    6.68   0
   5   8   6   14.09    2.75   0
   6   8   6   49.69    4.42   0
   7   8   6    8.98    3.38   0
  -8   9   6   34.56    3.82   0
  -7   9   6   19.40    3.19   0
  -6   9   6  136.99    6.23   0
  -5   9   6   15.43    2.72   0
  -4   9   6    1.41    1.90   0
  -3   9   6    2.91    1.70   0
  -2   9   6   62.85    3.57   0
  -1   9   6  418.61    8.50   0
   0   9   6 1057.59   13.28   0
   1   9   6  138.14    5.04   0
   2   9   6  486.35    9.54   0
   3   9   6   23.15    2.94   0
   4   9   6    3.67    2.16   0
   5   9   6   19.84    2.94   0
   6   9   6    2.17    2.44   0
   7   9   6   22.42    3.81   0
  -7  10   6    3.02    2.99   0
  -6  10   6    9.26    2.85   0
  -5  10   6   64.35    4.60   0
  -4  10   6   88.27    4.71   0
  -3  10   6  326.19    8.06   0
  -2  10   6   44.82    3.14   0
  -1  10   6  337.81    8.00   0
   0  10   6   11.05    2.32   0
   1  10   6   16.97    2.49   0
   2  10   6  416.78    9.22   0
   3  10   6  126.51    5.58   0
   4  10   6   95.13    5.15   0
   5  10   6   64.49    4.51   0
   6  10   6   47.26    4.45   0
   7  10   6    5.68    2.78   0
  -7  11   6   80.03    5.56   0
  -6  11   6   76.27    5.24   0
  -5  11   6   96.22    5.40   0
  -4  11   6    2.92    2.05   0
  -3  11   6  201.55    6.56   0
  -2  11   6    9.46    2.02   0
  -1  11   6  161.40    5.71   0
   0  11   6    1.58    1.70   0
   1  11   6  950.88   13.84   0
   2  11   6  121.46    5.48   0
   3  11   6   76.69    4.74   0
   4  11   6   -2.78    2.29   0
   5  11   6   -0.77    2.71   0
   6  11   6    7.81    2.84   0
  -7  12   6   18.82    3.53   0
  -6  12   6    6.07    2.53   0
  -5  12   6  237.05    8.31   0
  -4  12   6   -1.74    2.09   0
  -3  12   6  130.78    5.71   0
  -2  12   6   31.28    3.09   0
  -1  12   6   13.48    2.56   0
   0  12   6   14.75    2.37   0
   1  12   6   13.73    2.78   0
   2  12   6   -3.06    2.00   0
   3  12   6  449.77   10.57   0
   4  12   6    6.78    2.50   0
   5  12   6   55.08    4.67   0
   6  12   6    2.40    2.67   0
  -7  13   6   54.04    4.70   0
  -6  13   6   33.85    4.10   0
  -5  13   6   84.35    5.36   0
  -4  13   6    1.38    2.05   0
  -3  13   6    6.65    2.40   0
  -2  13   6  120.02    5.49   0
  -1  13   6  169.37    6.41   0
   0  13   6   43.46    3.61   0
   1  13   6  379.42    9.44   0
   2  13   6   41.75    3.79   0
   3  13   6    6.98    2.70   0
   4  13   6   12.96    3.02   0
   5  13   6    3.36    2.52   0
   6  13   6    6.54    2.96   0
  -6  14   6    5.17    2.70   0
  -5  14   6    2.36    2.63   0
  -4  14   6   48.74    4.29   0
  -3  14   6   82.74    5.07   0
  -2  14   6    2.39    2.02   0
  -1  14   6   84.44    4.99   0
   0  14   6    4.38    2.32   0
   1  14   6   38.42    3.73   0
   2  14   6  188.73    7.18   0
   3  14   6   85.19    5.57   0
   4  14   6   61.61    4.83   0
   5  14   6   -6.44    2.23   0
  -6  15   6   71.20    5.44   0
  -5  15   6   28.70    3.70   0
  -4  15   6   -1.54    2.10   0
  -3  15   6   -0.96    2.12   0
  -2  15   6   48.72    3.93   0
  -1  15   6   23.28    3.01   0
   0  15   6  244.36    8.11   0
   1  15   6    5.11    2.23   0
   2  15   6  351.80    9.82   0
   3  15   6   10.63    2.85   0
   4  15   6   13.73    3.11   0
   5  15   6   18.68    3.58   0
  -5  16   6    6.38    2.70   0
  -4  16   6  124.27    6.62   0
  -3  16   6   10.98    2.60   0
  -2  16   6    6.14    2.26   0
  -1  16   6    8.19    2.36   0
   0  16   6   43.66    4.12   0
   1  16   6    1.73    2.42   0
   2  16   6  167.27    7.27   0
   3  16   6    9.03    2.82   0
   4  16   6   93.68    6.10   0
  -5  17   6   11.89    3.32   0
  -4  17   6    6.56    2.42   0
  -3  17   6   46.01    4.38   0
  -2  17   6   25.57    3.29   0
  -1  17   6    1.54    2.43   0
   0  17   6   98.83    5.83   0
   1  17   6  190.52    8.11   0
   2  17   6   84.96    5.82   0
   3  17   6   -7.23    2.37   0
   4  17   6    0.31    2.32   0
  -4  18   6   39.74    4.40   0
  -3  18   6   22.65    3.55   0
  -2  18   6   55.41    4.82   0
  -1  18   6   17.71    3.38   0
   0  18   6   13.92    2.76   0
   1  18   6   23.69    3.93   0
   2  18   6    4.92    2.55   0
   3  18   6   85.14    6.13   0
  -3  19   6   27.62    3.55   0
  -2  19   6    0.88    2.44   0
  -1  19   6   83.11    5.76   0
   0  19   6   -3.48    2.44   0
   1  19   6   78.70    5.41   0
   2  19   6    8.58    3.03   0
  -2  20   6   49.26    5.21   0
  -1  20   6   21.83    3.60   0
   0  20   6   -7.70    2.28   0
   1  20   6   -2.20    2.54   0
  -8   0   7   44.09    4.27   0
  -7   0   7   -0.48    1.85   0
  -6   0   7   13.69    2.62   0
  -5   0   7    2.66    1.78   0
  -4   0   7  706.62   11.19   0
  -3   0   7   -2.94    1.49   0
  -2   0   7  930.49   11.43   0
  -1   0   7   -0.89    1.49   0
   0   0   7  323.25    6.65   0
   1   0   7    0.24    1.46   0
   2   0   7  272.09    6.67   0
   3   0   7    1.45    1.71   0
   4   0   7   72.14    4.23   0
   5   0   7    6.76    2.07   0
   6   0   7   56.38    4.59   0
   7   0   7   -0.29    2.42   0
  -8   1   7   94.95    6.13   0
  -7   1   7   14.47    3.06   0
  -6   1   7  165.37    6.45   0
  -5   1   7    4.03    2.08   0
  -4   1   7  220.86    6.44   0
  -3   1   7    3.14    1.88   0
  -2   1   7  555.37    8.93   0
  -1   1   7  222.19    5.55   0
   0   1   7  354.63    7.00   0
   1   1   7   78.42    3.58   0
   2   1   7  166.26    5.31   0
   3   1   7    9.01    2.12   0
   5   1   7   16.82    2.90   0
   6   1   7   44.19    4.22   0
   7   1   7    7.49    2.51   0
  -8   2   7    0.28    2.47   0
  -7   2   7  153.07    6.72   0
  -6   2   7   31.31    3.24   0
  -5   2   7  230.79    7.03   0
  -4   2   7  198.29    6.05   0
  -3   2   7  888.57   11.81   0
  -2   2   7   18.44    2.13   0
  -1   2   7  143.30    4.61   0
   0   2   7    1.24    1.40   0
   1   2   7    0.59    1.37   0
   2   2   7  202.87    5.87   0
   3   2   7  201.58    6.21   0
   4   2   7  224.66    7.18   0
   6   2   7    9.85    2.80   0
   7   2   7    2.89    2.72   0
  -8   3   7   -2.24    2.26   0
  -7   3   7   68.32    4.73   0
  -6   3   7   72.94    4.58   0
  -5   3   7  230.82    7.05   0
  -4   3   7   44.33    3.37   0
  -3   3   7   14.14    2.34   0
  -2   3   7    1.10    1.59   0
  -1   3   7  374.36    7.33   0
   0   3   7  202.40    5.41   0
   1   3   7  182.08    5.40   0
   2   3   7    3.68    1.74   0
   3   3   7   78.32    4.24   0
   4   3   7   25.46    2.95   0
   5   3   7  180.24    7.11   0
   6   3   7   22.94    3.26   0
   7   3   7   21.30    3.73   0
  -8   4   7   52.31    4.72   0
  -7   4   7  106.67    6.15   0
  -6   4   7    8.25    2.54   0
  -5   4   7  232.52    7.25   0
  -4   4   7   21.37    2.54   0
  -3   4   7  920.91   12.48   0
  -2   4   7   10.08    1.78   0
  -1   4   7    3.26    1.52   0
   0   4   7   31.23    2.67   0
   1   4   7   40.17    2.81   0
   2   4   7    8.77    2.00   0
   3   4   7  421.17    9.01   0
   4   4   7   48.07    3.60   0
   5   4   7  194.24    7.22   0
   6   4   7    0.26    2.35   0
   7   4   7    5.90    2.89   0
  -8   5   7   43.02    4.47   0
  -7   5   7  117.26    6.28   0
  -6   5   7   73.95    4.65   0
  -5   5   7   14.86    2.60   0
  -4   5   7  370.95    8.41   0
  -3   5   7   81.53    4.04   0
  -2   5   7  123.32    4.61   0
  -1   5   7  755.92   10.66   0
   0   5   7    6.48    1.94   0
   1   5   7  374.17    7.78   0
   2   5   7    3.59    1.56   0
   3   5   7   41.22    3.26   0
   4   5   7    2.79    1.94   0
   5   5   7   37.94    3.91   0
   6   5   7   20.46    3.33   0
   7   5   7   15.85    3.68   0
  -8   6   7   -0.29    2.63   0
  -7   6   7    7.46    2.55   0
  -6   6   7   41.01    3.94   0
  -5   6   7   72.77    4.26   0
  -4   6   7  200.32    6.41   0
  -3   6   7  175.05    5.77   0
  -2   6   7   82.21    3.97   0
  -1   6   7   24.24    2.60   0
   0   6   7  134.71    4.84   0
   1   6   7   64.23    3.60   0
   2   6   7  189.93    6.01   0
   3   6   7   84.64    4.51   0
   4   6   7  103.82    5.21   0
   5   6   7   -2.35    2.09   0
   6   6   7   18.99    3.26   0
   7   6   7    0.00    2.56   0
  -8   7   7   39.57    4.46   0
  -7   7   7   10.26    2.55   0
  -6   7   7  105.13    5.68   0
  -5   7   7   29.84    3.32   0
  -4   7   7    1.60    1.90   0
  -3   7   7   38.62    3.08   0
  -2   7   7  377.63    8.12   0
  -1   7   7  389.83    8.11   0
   0   7   7  470.89    8.92   0
   1   7   7  219.73    6.42   0
   2   7   7  147.60    5.52   0
   3   7   7    8.61    2.45   0
   4   7   7   34.66    3.42   0
   5   7   7   16.65    3.11   0
   6   7   7   30.36    3.91   0
   7   7   7    0.31    2.92   0
  -8   8   7    3.35    2.59   0
  -7   8   7   38.86    4.02   0
  -6   8   7   23.24    2.99   0
  -5   8   7   -3.22    1.97   0
  -4   8   7  176.82    6.31   0
  -3   8   7  179.32    6.17   0
  -2   8   7  219.04    6.38   0
  -1   8   7   53.27    3.64   0
   0   8   7    1.92    1.79   0
   1   8   7   28.76    2.69   0
   2   8   7  235.34    6.94   0
   3   8   7    4.23    2.11   0
   4   8   7   54.64    4.18   0
   5   8   7   -2.48    2.09   0
   6   8   7    5.89    3.37   0
  -7   9   7    0.28    2.19   0
  -6   9   7   74.46    4.97   0
  -5   9   7    7.34    2.34   0
  -4   9   7   78.26    4.54   0
  -3   9   7   11.88    2.25   0
  -2   9   7   52.52    3.64   0
  -1   9   7  120.37    4.92   0
   0   9   7  921.12   13.15   0
   1   9   7   36.83    3.13   0
   2   9   7  131.20    5.49   0
   3   9   7    6.92    2.11   0
   4   9   7    3.67    2.50   0
   5   9   7   45.64    4.36   0
   6   9   7   33.74    4.24   0
  -7  10   7   22.89    3.63   0
  -6  10   7   23.82    3.56   0
  -5  10   7  150.11    6.57   0
  -4  10   7  122.48    5.63   0
  -3  10   7   23.27    2.99   0
  -2  10   7   13.30    2.13   0
  -1  10   7  134.23    5.39   0
   0  10   7   27.53    2.99   0
   1  10   7   25.51    2.96   0
   2  10   7   81.32    4.64   0
   3  10   7  118.79    5.76   0
   4  10   7   43.88    4.01   0
   5  10   7   36.35    3.93   0
   6  10   7    4.75    2.70   0
  -7  11   7   93.98    6.03   0
  -6  11   7   35.60    3.77   0
  -5  11   7    8.20    2.27   0
  -4  11   7   57.62    4.15   0
  -3  11   7   94.64    4.96   0
  -2  11   7   -3.07    1.94   0
  -1  11   7  407.41    9.30   0
   0  11   7  138.54    5.69   0
   1  11   7  392.01    9.40   0
   2  11   7   12.91    2.26   0
   3  11   7   58.21    4.46   0
   4  11   7   28.82    3.15   0
   5  11   7    0.00    2.28   0
   6  11   7    3.38    2.49   0
  -7  12   7   -6.42    2.29   0
  -6  12   7   -3.04    2.24   0
  -5  12   7  219.71    8.28   0
  -4  12   7    0.93    2.04   0
  -3  12   7  120.96    5.74   0
  -2  12   7    9.66    2.30   0
  -1  12   7   30.74    3.18   0
   0  12   7   61.70    4.18   0
   1  12   7  150.25    6.03   0
   2  12   7   -3.09    2.08   0
   3  12   7   71.72    4.73   0
   4  12   7   10.37    2.59   0
   5  12   7   28.01    3.86   0
  -6  13   7   22.13    3.53   0
  -5  13   7    0.26    2.39   0
  -4  13   7   11.92    2.65   0
  -3  13   7   84.82    5.05   0
  -2  13   7  113.34    5.71   0
  -1  13   7  475.22   10.72   0
   0  13   7   53.56    3.91   0
   1  13   7  432.10   10.49   0
   2  13   7   29.32    3.54   0
   3  13   7   27.18    3.91   0
   4  13   7   12.19    2.74   0
   5  13   7   -0.30    2.59   0
  -6  14   7   60.80    4.91   0
  -5  14   7    5.51    2.75   0
  -4  14   7   40.92    3.89   0
  -3  14   7   89.52    5.33   0
  -2  14   7   44.01    3.89   0
  -1  14   7   63.18    4.61   0
   0  14   7   -1.14    2.12   0
   1  14   7   34.20    3.77   0
   2  14   7   42.23    4.22   0
   3  14   7   37.99    3.90   0
   4  14   7   -0.85    2.27   0
   5  14   7   -1.24    2.42   0
  -5  15   7   30.88    3.84   0
  -4  15   7   57.32    4.92   0
  -3  15   7   -1.78    2.37   0
  -2  15   7   69.66    4.98   0
  -1  15   7   29.64    3.62   0
   0  15   7  608.93   13.11   0
   1  15   7    4.96    2.46   0
   2  15   7  102.13    5.94   0
   3  15   7    6.06    2.34   0
   4  15   7    7.72    2.94   0
  -5  16   7   13.62    3.18   0
  -4  16   7   95.47    5.95   0
  -3  16   7   -2.96    2.66   0
  -2  16   7   59.74    4.68   0
  -1  16   7   29.90    3.63   0
   0  16   7   26.67    3.51   0
   1  16   7   -5.78    2.47   0
   2  16   7   89.77    5.61   0
   3  16   7    6.09    2.84   0
   4  16   7   30.49    4.45   0
  -4  17   7   -1.49    2.09   0
  -3  17   7   37.81    4.01   0
  -2  17   7   11.28    3.05   0
  -1  17   7  114.32    6.56   0
   0  17   7  100.29    6.01   0
   1  17   7  117.29    6.64   0
   2  17   7   23.12    3.64   0
   3  17   7   11.60    3.02   0
  -3  18   7    9.91    3.09   0
  -2  18   7   13.68    2.94   0
  -1  18   7   22.39    3.82   0
   0  18   7   -0.29    2.82   0
   1  18   7   43.24    4.65   0
   2  18   7   26.85    3.81   0
  -2  19   7   -7.08    2.46   0
  -1  19   7  113.10    6.72   0
   0  19   7   19.52    3.36   0
   1  19   7   60.67    5.48   0
  -8   0   8    4.05    2.75   0
  -7   0   8   -4.85    2.09   0
  -6   0   8   22.69    3.24   0
  -5   0   8    1.84    1.78   0
  -4   0   8  457.82    9.57   0
  -3   0   8    1.99    1.74   0
  -2   0   8    3.74    1.87   0
  -1   0   8    0.12    1.50   0
   0   0   8   35.15    2.85   0
   1   0   8    1.82    1.76   0
   2   0   8 1595.93   17.36   0
   3   0   8    1.81    2.11   0
   4   0   8   61.55    4.33   0
   5   0   8    4.52    2.09   0
   6   0   8   64.15    5.17   0
   7   0   8   -3.08    2.25   0
  -8   1   8   13.03    3.39   0
  -7   1   8   18.39    3.45   0
  -6   1   8  175.15    6.98   0
  -5   1   8   10.14    2.22   0
  -4   1   8   56.94    3.76   0
  -3   1   8    0.72    1.44   0
  -2   1   8  160.02    5.26   0
  -1   1   8   53.04    3.22   0
   0   1   8  306.92    7.09   0
   1   1   8  106.19    4.51   0
   2   1   8   89.60    4.41   0
   3   1   8   55.64    4.05   0
   4   1   8   70.33    4.67   0
   5   1   8   -7.87    1.93   0
   6   1   8   18.16    3.09   0
   7   1   8   -4.93    2.19   0
  -8   2   8    1.75    2.44   0
  -7   2   8   14.38    2.95   0
  -6   2   8   19.48    3.06   0
  -5   2   8  194.26    6.83   0
  -4   2   8  298.06    7.84   0
  -3   2   8    0.92    1.63   0
  -2   2   8    2.94    1.71   0
  -1   2   8   57.96    3.30   0
   0   2   8    3.48    1.81   0
   1   2   8  147.67    5.16   0
   2   2   8   79.17    4.28   0
   3   2   8 1234.40   16.15   0
   4   2   8  110.68    5.51   0
   5   2   8   14.15    2.78   0
   6   2   8    6.54    2.29   0
   7   2   8   30.02    4.15   0
  -8   3   8   17.58    3.58   0
  -7   3   8   71.78    5.00   0
  -6   3   8   -1.37    1.97   0
  -5   3   8   21.00    2.88   0
  -4   3   8   -3.77    1.98   0
  -3   3   8   88.58    4.25   0
  -2   3   8   10.50    1.91   0
  -1   3   8   89.43    4.03   0
   0   3   8   98.34    4.21   0
   1   3   8  458.99    8.90   0
   2   3   8    8.23    2.13   0
   3   3   8    2.76    2.79   0
   4   3   8    0.45    1.97   0
   5   3   8   45.77    4.07   0
   6   3   8    2.47    2.58   0
   7   3   8    2.49    3.06   0
  -8   4   8    5.33    2.64   0
  -7   4   8   30.69    3.54   0
  -6   4   8   30.63    3.25   0
  -5   4   8  358.15    9.18   0
  -4   4   8    6.34    2.33   0
  -3   4   8   98.17    4.52   0
  -2   4   8  104.79    4.46   0
  -1   4   8    2.65    1.76   0
   0   4   8    0.60    1.48   0
   1   4   8  213.36    6.29   0
   2   4   8   75.14    4.15   0
   3   4   8  602.67   11.65   0
   4   4   8   13.51    2.83   0
   5   4   8   49.10    4.15   0
   6   4   8    7.23    2.78   0
   7   4   8    6.61    2.77   0
  -8   5   8    8.10    2.73   0
  -7   5   8   80.99    5.17   0
  -6   5   8   37.09    3.71   0
  -5   5   8   21.01    2.98   0
  -4   5   8   74.63    4.39   0
  -3   5   8  153.99    5.67   0
  -2   5   8    0.48    1.75   0
  -1   5   8  515.57    9.59   0
   0   5   8   25.06    2.67   0
   1   5   8   97.75    4.41   0
   2   5   8  149.28    5.60   0
   3   5   8    5.46    2.35   0
   4   5   8   37.55    3.62   0
   5   5   8   25.47    3.25   0
   6   5   8    2.82    2.46   0
  -8   6   8   -2.14    2.68   0
  -7   6   8   39.62    4.29   0
  -6   6   8   15.93    3.04   0
  -5   6   8   35.98    3.47   0
  -4   6   8  307.87    8.30   0
  -3   6   8  551.15   10.50   0
  -2   6   8    4.59    1.98   0
  -1   6   8    6.26    1.98   0
   0   6   8    8.56    2.14   0
   1   6   8   67.36    4.00   0
   2   6   8  350.13    8.62   0
   3   6   8   10.89    2.27   0
   4   6   8   51.41    4.28   0
   5   6   8    6.63    2.65   0
   6   6   8    6.32    3.05   0
  -7   7   8   -1.39    2.47   0
  -6   7   8   45.99    4.33   0
  -5   7   8   23.63    3.23   0
  -4   7   8   -7.82    1.82   0
  -3   7   8   -0.99    1.97   0
  -2   7   8  295.41    7.79   0
  -1   7   8  367.08    8.43   0
   0   7   8  204.79    6.29   0
   1   7   8   -2.41    1.68   0
   2   7   8   20.12    2.67   0
   3   7   8    1.44    2.17   0
   4   7   8   37.86    3.72   0
   5   7   8    3.65    2.45   0
   6   7   8   12.32    3.37   0
  -7   8   8    2.84    2.61   0
  -6   8   8   85.65    5.31   0
  -5   8   8   18.16    2.87   0
  -4   8   8  288.73    8.37   0
  -3   8   8   75.06    4.29   0
  -2   8   8  298.68    8.03   0
  -1   8   8   16.17    2.69   0
   0   8   8   21.63    2.89   0
   1   8   8   26.23    2.81   0
   2   8   8  134.57    5.64   0
   3   8   8  226.43    7.51   0
   4   8   8   46.24    3.90   0
   5   8   8   -1.34    2.49   0
   6   8   8    1.50    2.79   0
  -7   9   8   -2.04    2.57   0
  -6   9   8    7.33    2.67   0
  -5   9   8   12.37    2.78   0
  -4   9   8   12.85    2.63   0
  -3   9   8    2.11    2.13   0
  -2   9   8  138.44    5.67   0
  -1   9   8   14.00    2.37   0
   0   9   8  347.64    8.73   0
   1   9   8   27.80    3.02   0
   2   9   8    3.43    2.03   0
   3   9   8   17.44    2.88   0
   4   9   8    1.99    2.51   0
   5   9   8    8.55    2.87   0
   6   9   8   80.72    5.85   0
  -7  10   8   23.42    3.54   0
  -6  10   8   88.19    5.55   0
  -5  10   8  115.19    6.17   0
  -4  10   8   81.62    5.21   0
  -3  10   8   77.95    4.59   0
  -2  10   8  160.08    6.34   0
  -1  10   8    6.04    2.32   0
   0  10   8   26.76    3.11   0
   1  10   8   38.41    3.51   0
   2  10   8    6.99    2.60   0
   3  10   8   73.75    4.95   0
   4  10   8   18.05    3.30   0
   5  10   8   23.64    3.79   0
  -6  11   8   -2.24    2.44   0
  -5  11   8    5.13    2.74   0
  -4  11   8    3.78    2.29   0
  -3  11   8  103.64    5.49   0
  -2  11   8   68.94    4.38   0
  -1  11   8  444.63   10.42   0
   0  11   8   80.61    4.64   0
   1  11   8   66.74    4.38   0
   2  11   8    0.91    2.03   0
   3  11   8   31.93    3.88   0
   4  11   8    4.01    2.33   0
   5  11   8   27.68    3.68   0
  -6  12   8    1.74    2.44   0
  -5  12   8   88.34    5.55   0
  -4  12   8   26.95    3.14   0
  -3  12   8  369.28   10.03   0
  -2  12   8    3.13    2.28   0
  -1  12   8    5.72    2.73   0
   0  12   8    7.96    2.30   0
   1  12   8  128.45    5.92   0
   2  12   8    8.38    2.56   0
   3  12   8    1.79    2.38   0
   4  12   8    1.39    2.28   0
   5  12   8   16.78    3.42   0
  -6  13   8    3.02    2.50   0
  -5  13   8    3.62    2.62   0
  -4  13   8   -2.85    2.33   0
  -3  13   8   84.52    5.27   0
  -2  13   8  134.76    6.53   0
  -1  13   8  496.17   11.76   0
   0  13   8   23.76    3.26   0
   1  13   8   36.19    3.71   0
   2  13   8    3.02    2.09   0
   3  13   8    8.58    2.49   0
   4  13   8    3.77    2.61   0
   5  13   8   11.40    3.20   0
  -5  14   8   17.14    3.25   0
  -4  14   8   65.62    5.23   0
  -3  14   8  111.01    6.18   0
  -2  14   8  102.53    5.76   0
  -1  14   8   13.21    2.89   0
   0  14   8   36.61    3.81   0
   1  14   8   41.14    4.06   0
   2  14   8   -0.79    2.16   0
   3  14   8   -3.65    2.19   0
   4  14   8   26.01    3.63   0
  -5  15   8    0.30    2.46   0
  -4  15   8   -2.84    2.22   0
  -3  15   8   -2.71    2.52   0
  -2  15   8  124.33    6.52   0
  -1  15   8   13.43    3.15   0
   0  15   8  204.60    7.88   0
   1  15   8   15.96    3.27   0
   2  15   8   -3.33    2.30   0
   3  15   8   -1.47    2.24   0
   4  15   8    5.05    2.78   0
  -4  16   8   45.06    4.57   0
  -3  16   8   13.97    2.99   0
  -2  16   8  116.77    6.52   0
  -1  16   8   14.18    3.14   0
   0  16   8    6.02    2.71   0
   1  16   8    2.52    2.92   0
   2  16   8   33.56    3.91   0
   3  16   8   -3.70    2.31   0
  -3  17   8    9.01    2.82   0
  -2  17   8   36.69    4.16   0
  -1  17   8  118.89    6.99   0
   0  17   8   76.01    5.55   0
   1  17   8    0.59    2.54   0
   2  17   8   13.20    3.07   0
  -2  18   8    0.31    2.52   0
  -1  18   8    4.86    2.83   0
   0  18   8    4.27    2.72   0
   1  18   8   46.77    4.68   0
  -8   0   9   14.02    3.26   0
  -7   0   9    1.09    2.15   0
  -6   0   9   98.12    5.63   0
  -5   0   9    2.18    1.81   0
  -4   0   9  292.88    8.20   0
  -3   0   9   -0.13    1.68   0
  -2   0   9    0.81    1.70   0
  -1   0   9   -0.25    1.69   0
   0   0   9  163.53    5.70   0
   1   0   9   -0.30    2.16   0
   2   0   9  286.72    7.91   0
   3   0   9    4.62    2.22   0
   4   0   9   99.63    5.29   0
   5   0   9   -3.38    2.03   0
   6   0   9   20.20    3.34   0
  -8   1   9   10.37    3.42   0
  -7   1   9    3.54    3.13   0
  -6   1   9   70.22    4.92   0
  -5   1   9    0.65    2.05   0
  -4   1   9  116.21    5.46   0
  -3   1   9   41.66    3.47   0
  -2   1   9  146.69    5.42   0
  -1   1   9   31.41    2.85   0
   0   1   9  383.86    8.51   0
   1   1   9  123.70    5.24   0
   2   1   9   10.44    2.36   0
   3   1   9   57.02    4.36   0
   4   1   9    6.28    2.28   0
   5   1   9    4.43    2.21   0
   6   1   9   18.18    3.43   0
  -8   2   9   -3.06    2.54   0
  -7   2   9    0.27    2.16   0
  -6   2   9   28.98    3.63   0
  -5   2   9   26.80    3.18   0
  -4   2   9   91.73    4.81   0
  -3   2   9   18.87    2.53   0
  -2   2   9    1.79    1.72   0
  -1   2   9    0.34    1.75   0
   0   2   9   39.56    3.23   0
   1   2   9  425.29    9.27   0
   2   2   9   66.01    4.13   0
   3   2   9   96.47    5.21   0
   4   2   9   29.74    3.68   0
   5   2   9   33.00    3.80   0
   6   2   9    5.30    2.62   0
  -7   3   9   48.50    4.44   0
  -6   3   9    2.46    2.51   0
  -5   3   9   38.85    3.80   0
  -4   3   9   44.61    3.67   0
  -3   3   9  538.32   10.65   0
  -2   3   9   26.65    2.79   0
  -1   3   9  388.09    8.59   0
   0   3   9   53.30    3.49   0
   1   3   9  255.76    7.29   0
   2   3   9   24.83    2.99   0
   3   3   9   27.55    3.48   0
   4   3   9    3.07    2.25   0
   5   3   9    5.28    2.38   0
   6   3   9    4.16    2.67   0
  -7   4   9   18.95    3.09   0
  -6   4   9    5.98    2.42   0
  -5   4   9   64.20    4.75   0
  -4   4   9   14.20    2.71   0
  -3   4   9   -2.35    1.78   0
  -2   4   9   41.67    3.53   0
  -1   4   9    1.69    2.13   0
   0   4   9   29.69    2.92   0
   1   4   9  208.52    6.80   0
   2   4   9    0.86    1.93   0
   3   4   9  229.50    7.68   0
   4   4   9   11.51    2.42   0
   5   4   9   19.79    3.13   0
   6   4   9    1.80    2.64   0
  -7   5   9   14.71    3.56   0
  -6   5   9   46.83    4.15   0
  -5   5   9    6.20    2.29   0
  -4   5   9  259.16    7.92   0
  -3   5   9  217.83    7.07   0
  -2   5   9    3.25    1.99   0
  -1   5   9  482.81    9.92   0
   0   5   9  161.23    5.89   0
   1   5   9   81.87    4.54   0
   2   5   9    8.81    2.40   0
   3   5   9   10.40    2.39   0
   4   5   9   10.99    2.66   0
   5   5   9   32.60    3.94   0
   6   5   9    0.61    2.37   0
  -7   6   9   53.52    5.06   0
  -6   6   9   32.27    3.80   0
  -5   6   9   78.36    4.88   0
  -4   6   9  176.31    6.70   0
  -3   6   9  528.10   10.96   0
  -2   6   9    8.07    2.18   0
  -1   6   9   15.62    2.62   0
   0   6   9   65.75    4.19   0
   1   6   9   20.22    2.87   0
   2   6   9  117.12    5.72   0
   3   6   9   60.49    4.62   0
   4   6   9   32.91    3.52   0
   5   6   9    2.21    2.46   0
   6   6   9   25.37    3.99   0
  -7   7   9    0.88    2.23   0
  -6   7   9   18.22    3.35   0
  -5   7   9   11.79    2.53   0
  -4   7   9   28.28    3.18   0
  -3   7   9   14.12    2.82   0
  -2   7   9  175.58    6.46   0
  -1   7   9    9.27    2.39   0
   0   7   9  311.25    8.23   0
   1   7   9    1.60    2.25   0
   2   7   9    9.36    2.32   0
   3   7   9   36.08    3.63   0
   4   7   9   43.42    4.09   0
   5   7   9   41.29    4.53   0
   6   7   9   14.19    3.25   0
  -7   8   9    5.10    2.82   0
  -6   8   9  109.45    6.29   0
  -5   8   9    8.67    2.43   0
  -4   8   9  256.92    8.30   0
  -3   8   9   53.77    4.03   0
  -2   8   9  129.85    5.71   0
  -1   8   9    2.96    2.05   0
   0   8   9   20.88    2.70   0
   1   8   9   55.45    3.86   0
   2   8   9  171.41    6.89   0
   3   8   9    9.36    2.62   0
   4   8   9   48.82    4.51   0
   5   8   9    0.00    2.81   0
  -7   9   9    4.00    2.77   0
  -6   9   9   -6.13    2.54   0
  -5   9   9   13.28    3.42   0
  -4   9   9    3.30    2.45   0
  -3   9   9   65.58    4.47   0
  -2   9   9  254.97    8.03   0
  -1   9   9   50.72    3.94   0
   0   9   9   24.27    2.98   0
   1   9   9   97.14    5.11   0
   2   9   9   17.98    2.77   0
   3   9   9    5.70    2.31   0
   4   9   9   48.41    4.33   0
   5   9   9    2.38    2.26   0
  -6  10   9   10.91    3.07   0
  -5  10   9   49.13    4.54   0
  -4  10   9   64.37    4.82   0
  -3  10   9   27.52    3.26   0
  -2  10   9   49.97    4.09   0
  -1  10   9   -0.87    2.12   0
   0  10   9    4.18    2.22   0
   1  10   9   83.92    4.98   0
   2  10   9    5.99    2.63   0
   3  10   9   73.22    4.93   0
   4  10   9   18.43    3.21   0
   5  10   9   14.40    3.25   0
  -6  11   9    6.82    2.31   0
  -5  11   9   18.89    2.96   0
  -4  11   9   10.43    2.82   0
  -3  11   9  147.82    6.56   0
  -2  11   9   37.13    3.71   0
  -1  11   9  226.95    7.82   0
   0  11   9    3.45    2.07   0
   1  11   9   40.13    3.85   0
   2  11   9    2.00    2.07   0
   3  11   9    6.94    2.43   0
   4  11   9   17.63    3.41   0
   5  11   9   56.87    5.09   0
  -6  12   9    0.61    2.95   0
  -5  12   9   89.80    5.77   0
  -4  12   9   -0.53    1.99   0
  -3  12   9  221.14    8.08   0
  -2  12   9    1.70    2.33   0
  -1  12   9   13.66    2.97   0
   0  12   9    1.45    2.27   0
   1  12   9   15.64    2.83   0
   2  12   9   -2.34    2.06   0
   3  12   9   66.87    5.19   0
   4  12   9    7.79    2.97   0
  -5  13   9   10.34    2.78   0
  -4  13   9    0.83    2.54   0
  -3  13   9   22.13    3.24   0
  -2  13   9   90.36    5.52   0
  -1  13   9  110.88    6.13   0
   0  13   9    5.06    2.05   0
   1  13   9    6.50    2.34   0
   2  13   9    6.25    2.34   0
   3  13   9   36.14    3.93   0
   4  13   9   19.29    3.83   0
  -5  14   9   21.84    4.03   0
  -4  14   9  129.39    6.79   0
  -3  14   9  118.63    6.32   0
  -2  14   9   17.09    3.23   0
  -1  14   9    0.00    2.40   0
   0  14   9   10.62    2.87   0
   1  14   9    5.18    2.70   0
   2  14   9   34.14    3.58   0
   3  14   9    9.05    3.20   0
  -4  15   9    2.11    2.26   0
  -3  15   9    6.65    2.52   0
  -2  15   9   74.88    5.61   0
  -1  15   9    8.05    2.69   0
   0  15   9    6.14    2.57   0
   1  15   9   -2.00    2.17   0
   2  15   9    8.94    2.83   0
   3  15   9    8.82    2.55   0
  -3  16   9    4.85    2.88   0
  -2  16   9   35.36    4.10   0
  -1  16   9    1.46    2.48   0
   0  16   9    3.23    2.52   0
   1  16   9    1.20    2.49   0
   2  16   9   42.45    4.65   0
  -2  17   9   68.13    5.70   0
  -1  17   9    4.91    3.01   0
   0  17   9   40.40    4.63   0
   1  17   9    6.31    2.78   0
  -7   0  10    3.19    2.47   0
  -6   0  10   83.74    5.48   0
  -5   0  10    3.09    2.14   0
  -4   0  10   97.63    5.07   0
  -3   0  10    0.82    1.97   0
  -2   0  10   29.37    3.17   0
  -1   0  10   -3.12    2.10   0
   0   0  10  162.46    6.25   0
   1   0  10   -2.08    1.92   0
   2   0  10   91.00    5.10   0
   3   0  10    0.70    1.80   0
   4   0  10    2.31    2.08   0
   5   0  10   -0.57    2.07   0
  -7   1  10    0.00    2.24   0
  -6   1  10    5.23    2.38   0
  -5   1  10   29.31    3.65   0
  -4   1  10   20.57    2.95   0
  -3   1  10   14.07    2.69   0
  -2   1  10  461.89   10.07   0
  -1   1  10  185.48    6.67   0
   0   1  10  285.57    8.06   0
   1   1  10   22.11    2.90   0
   2   1  10   -2.87    2.18   0
   3   1  10    0.93    1.94   0
   4   1  10    8.22    2.23   0
   5   1  10    6.55    2.45   0
  -7   2  10   69.76    5.34   0
  -6   2  10   84.58    5.52   0
  -5   2  10    1.20    2.13   0
  -4   2  10   10.13    2.40   0
  -3   2  10  133.23    5.77   0
  -2   2  10    1.25    2.14   0
  -1   2  10    8.10    2.08   0
   0   2  10   79.99    4.58   0
   1   2  10  240.29    7.48   0
   2   2  10   17.80    2.71   0
   3   2  10    8.94    2.45   0
   4   2  10   17.56    3.15   0
   5   2  10    8.01    2.35   0
  -7   3  10    1.18    2.53   0
  -6   3  10    9.01    2.99   0
  -5   3  10  163.86    7.00   0
  -4   3  10   52.32    3.92   0
  -3   3  10   84.14    4.79   0
  -2   3  10    3.34    2.00   0
  -1   3  10  675.07   12.38   0
   0   3  10   -4.78    2.05   0
   1   3  10   22.95    2.94   0
   2   3  10    6.15    2.13   0
   3   3  10   11.64    2.38   0
   4   3  10    6.51    2.97   0
   5   3  10   14.99    3.06   0
  -7   4  10   44.59    4.43   0
  -6   4  10   -5.63    2.33   0
  -5   4  10   84.38    5.32   0
  -4   4  10   22.14    2.89   0
  -3   4  10   16.95    2.83   0
  -2   4  10    1.22    2.18   0
  -1   4  10   51.55    3.93   0
   0   4  10    9.88    2.45   0
   1   4  10   97.11    5.02   0
   2   4  10   37.66    3.63   0
   3   4  10   37.10    3.93   0
   4   4  10    0.00    2.32   0
   5   4  10   13.70    2.80   0
  -7   5  10   -4.82    2.59   0
  -6   5  10    5.72    2.75   0
  -5   5  10    1.50    2.52   0
  -4   5  10    8.75    2.49   0
  -3   5  10  227.37    7.55   0
  -2   5  10  173.63    6.63   0
  -1   5  10  150.87    6.03   0
   0   5  10   49.22    3.93   0
   1   5  10   49.99    3.86   0
   2   5  10    9.09    2.29   0
   3   5  10   15.69    3.21   0
   4   5  10   28.41    3.67   0
   5   5  10   44.06    4.38   0
  -7   6  10   14.09    3.22   0
  -6   6  10   64.30    4.99   0
  -5   6  10   32.07    3.77   0
  -4   6  10    0.71    2.16   0
  -3   6  10   17.78    3.38   0
  -2   6  10   12.67    2.62   0
  -1   6  10   40.38    3.66   0
   0   6  10  176.29    6.53   0
   1   6  10  130.82    6.00   0
   2   6  10   29.29    3.49   0
   3   6  10  120.41    5.96   0
   4   6  10    6.83    2.51   0
   5   6  10   -8.12    2.50   0
  -6   7  10    7.64    2.41   0
  -5   7  10   34.91    3.70   0
  -4   7  10   38.37    3.76   0
  -3   7  10   23.75    2.88   0
  -2   7  10  262.89    8.12   0
  -1   7  10   13.21    2.88   0
   0   7  10  173.20    6.62   0
   1   7  10    1.81    2.22   0
   2   7  10    2.15    2.31   0
   3   7  10   18.98    3.18   0
   4   7  10    5.86    2.62   0
   5   7  10    7.36    2.94   0
  -6   8  10   76.79    5.51   0
  -5   8  10   13.10    3.05   0
  -4   8  10  111.23    6.08   0
  -3   8  10   12.71    2.85   0
  -2   8  10   23.79    2.97   0
  -1   8  10    7.16    2.55   0
   0   8  10   54.59    4.20   0
   1   8  10   28.69    3.57   0
   2   8  10  200.02    7.62   0
   3   8  10   31.09    3.85   0
   4   8  10   36.35    4.15   0
   5   8  10    4.08    2.57   0
  -6   9  10   31.82    4.10   0
  -5   9  10   38.52    4.29   0
  -4   9  10   51.48    4.48   0
  -3   9  10   46.49    4.24   0
  -2   9  10   22.52    3.33   0
  -1   9  10  123.83    5.87   0
   0   9  10   21.73    2.87   0
   1   9  10   10.38    2.78   0
   2   9  10    3.55    2.33   0
   3   9  10    9.23    2.66   0
   4   9  10   88.22    5.79   0
  -6  10  10   21.10    3.40   0
  -5  10  10   47.11    4.23   0
  -4  10  10  114.41    6.28   0
  -3  10  10    8.07    2.30   0
  -2  10  10    8.52    2.78   0
  -1  10  10   23.61    2.94   0
   0  10  10    0.24    2.16   0
   1  10  10   99.38    5.81   0
   2  10  10   75.38    5.23   0
   3  10  10   48.77    4.62   0
   4  10  10    5.15    3.15   0
  -5  11  10    2.05    2.58   0
  -4  11  10    7.41    2.85   0
  -3  11  10   89.08    5.74   0
  -2  11  10    3.29    2.28   0
  -1  11  10   31.60    3.49   0
   0  11  10    0.51    2.00   0
   1  11  10   19.78    3.17   0
   2  11  10    0.27    2.48   0
   3  11  10   14.50    3.68   0
   4  11  10   26.25    4.09   0
  -5  12  10   93.24    6.47   0
  -4  12  10    4.56    2.65   0
  -3  12  10   14.18    3.05   0
  -2  12  10   25.61    3.43   0
  -1  12  10   42.63    4.11   0
   0  12  10    8.43    2.69   0
   1  12  10   37.93    3.96   0
   2  12  10    1.98    2.52   0
   3  12  10  112.44    6.61   0
  -4  13  10   17.77    3.26   0
  -3  13  10   68.75    5.26   0
  -2  13  10   18.74    3.28   0
  -1  13  10    6.56    2.70   0
   0  13  10   -3.02    2.14   0
   1  13  10   12.15    3.08   0
   2  13  10    4.72    2.62   0
   3  13  10   47.76    4.87   0
  -4  14  10   57.37    5.37   0
  -3  14  10   16.01    3.32   0
  -2  14  10   18.71    2.88   0
  -1  14  10   17.99    2.97   0
   0  14  10    4.02    2.41   0
   1  14  10    8.56    3.01   0
   2  14  10   90.30    6.14   0
  -3  15  10   -2.48    2.51   0
  -2  15  10   24.39    3.98   0
  -1  15  10   14.05    2.99   0
   0  15  10    5.41    2.56   0
   1  15  10    6.17    2.84   0
  -1  16  10    1.57    2.29   0
   0  16  10    8.19    2.80   0
  -6   0  11   51.33    4.54   0
  -5   0  11   -2.86    2.13   0
  -4   0  11  150.23    6.68   0
  -3   0  11   -1.83    2.08   0
  -2   0  11   -4.62    2.22   0
  -1   0  11   10.02    2.68   0
   0   0  11   94.15    5.21   0
   1   0  11   -4.79    1.96   0
   2   0  11   47.73    3.83   0
   3   0  11   -1.82    1.92   0
   4   0  11   23.73    3.62   0
   5   0  11    2.48    2.58   0
  -6   1  11   11.87    3.22   0
  -5   1  11   -2.61    2.27   0
  -4   1  11   91.57    5.39   0
  -3   1  11   24.76    3.28   0
  -2   1  11  239.35    7.83   0
  -1   1  11   70.74    4.61   0
   0   1  11   44.97    3.88   0
   1   1  11    0.91    2.08   0
   2   1  11    2.17    1.98   0
   3   1  11    2.86    2.08   0
   4   1  11   16.41    3.37   0
   5   1  11    0.00    2.92   0
  -6   2  11   67.27    5.19   0
  -5   2  11   10.48    2.59   0
  -4   2  11   42.04    4.13   0
  -3   2  11   83.26    5.07   0
  -2   2  11    1.33    2.31   0
  -1   2  11   31.21    3.32   0
   0   2  11   25.30    3.24   0
   1   2  11   32.67    3.27   0
   2   2  11    3.16    2.16   0
   3   2  11   53.02    4.44   0
   4   2  11    1.14    2.27   0
   5   2  11    6.87    3.09   0
  -6   3  11    5.44    2.72   0
  -5   3  11   96.43    5.65   0
  -4   3  11   14.47    2.97   0
  -3   3  11   79.21    4.94   0
  -2   3  11    8.30    2.51   0
  -1   3  11  107.30    5.60   0
   0   3  11    3.59    2.06   0
   1   3  11    1.63    1.91   0
   2   3  11    3.92    2.40   0
   3   3  11   12.91    2.69   0
   4   3  11   -1.72    2.52   0
   5   3  11   61.00    5.34   0
  -6   4  11    7.23    2.72   0
  -5   4  11   77.01    5.35   0
  -4   4  11   15.16    2.98   0
  -3   4  11   79.86    4.89   0
  -2   4  11    7.74    2.73   0
  -1   4  11   79.15    4.89   0
   0   4  11    1.14    1.75   0
   1   4  11   21.69    2.92   0
   2   4  11   45.00    3.90   0
   3   4  11   21.61    3.33   0
   4   4  11   -3.19    2.70   0
  -6   5  11   30.21    4.25   0
  -5   5  11    6.52    2.88   0
  -4   5  11   52.82    4.52   0
  -3   5  11   53.63    4.55   0
  -2   5  11  129.44    6.17   0
  -1   5  11   71.00    4.73   0
   0   5  11    8.81    2.39   0
   1   5  11    0.00    2.09   0
   2   5  11    7.84    2.65   0
   3   5  11   30.35    3.88   0
   4   5  11   12.64    3.03   0
  -6   6  11   42.95    4.23   0
  -5   6  11   12.17    2.96   0
  -4   6  11   64.71    4.82   0
  -3   6  11    7.86    2.43   0
  -2   6  11   -3.56    1.90   0
  -1   6  11   26.79    3.31   0
   0   6  11    8.30    2.51   0
   1   6  11  173.16    7.19   0
   2   6  11   12.64    2.81   0
   3   6  11   29.27    3.73   0
   4   6  11    8.97    2.75   0
  -6   7  11    4.86    2.71   0
  -5   7  11    2.54    2.40   0
  -4   7  11   20.31    3.30   0
  -3   7  11    8.31    2.57   0
  -2   7  11  160.55    6.79   0
  -1   7  11    3.38    2.24   0
   0   7  11   46.22    4.21   0
   1   7  11    2.77    2.29   0
   2   7  11   14.79    3.17   0
   3   7  11   12.98    2.99   0
   4   7  11   -0.31    2.35   0
  -5   8  11    6.36    2.66   0
  -4   8  11   23.27    3.44   0
  -3   8  11   24.57    3.41   0
  -2   8  11   10.26    2.93   0
  -1   8  11    0.74    2.31   0
   0   8  11  143.19    6.73   0
   1   8  11    4.14    2.33   0
   2   8  11   88.11    5.83   0
   3   8  11   -1.45    2.54   0
   4   8  11    2.50    2.28   0
  -5   9  11    4.75    2.64   0
  -4   9  11   80.18    5.46   0
  -3   9  11    0.27    2.29   0
  -2   9  11   15.23    3.15   0
  -1   9  11   30.74    3.56   0
   0   9  11   30.99    3.75   0
   1   9  11    5.59    2.61   0
   2   9  11    8.93    3.04   0
   3   9  11    2.67    2.67   0
  -5  10  11    9.77    3.33   0
  -4  10  11    1.72    2.18   0
  -3  10  11   -2.20    2.31   0
  -2  10  11    6.14    2.51   0
  -1  10  11   29.68    3.87   0
   0  10  11   26.18    3.34   0
   1  10  11   46.24    4.60   0
   2  10  11   59.86    5.24   0
   3  10  11   14.06    3.49   0
  -4  11  11    5.93    2.94   0
  -3  11  11   48.43    4.44   0
  -2  11  11   -0.83    2.35   0
  -1  11  11   25.00    3.54   0
   0  11  11   17.44    3.38   0
   1  11  11    6.55    2.37   0
   2  11  11    3.87    2.71   0
   3  11  11   28.38    3.97   0
  -4  12  11   -3.07    2.52   0
  -3  12  11   13.29    2.92   0
  -2  12  11   -0.29    2.15   0
  -1  12  11   21.69    3.60   0
   0  12  11    4.60    2.59   0
   1  12  11  134.51    7.15   0
   2  12  11   -1.85    3.30   0
  -3  13  11   52.76    4.88   0
  -2  13  11   16.13    3.37   0
  -1  13  11   23.75    3.65   0
   0  13  11    6.58    2.75   0
   1  13  11    7.68    3.19   0
  -2  14  11   23.01    3.70   0
  -1  14  11   14.22    3.65   0
   0  14  11   21.17    3.67   0
  -6   0  12   18.63    3.54   0
  -5   0  12   -2.27    2.25   0
  -4   0  12  106.10    6.14   0
  -3   0  12    6.10    2.44   0
  -2   0  12   25.12    3.47   0
  -1   0  12    0.73    1.79   0
   0   0  12   24.97    3.11   0
   1   0  12   -0.77    1.84   0
   2   0  12   65.59    4.73   0
   3   0  12    3.73    2.67   0
   4   0  12    5.28    2.89   0
  -6   1  12    1.83    2.35   0
  -5   1  12   -5.69    2.19   0
  -4   1  12   87.10    5.70   0
  -3   1  12    6.63    2.83   0
  -2   1  12   67.86    4.81   0
  -1   1  12    0.74    2.01   0
   0   1  12    5.20    2.35   0
   1   1  12    4.10    2.10   0
   2   1  12   10.23    2.83   0
   3   1  12   46.90    4.78   0
   4   1  12   81.49    5.88   0
  -6   2  12   60.19    5.13   0
  -5   2  12   24.88    3.60   0
  -4   2  12   10.71    2.73   0
  -3   2  12    1.79    2.20   0
  -2   2  12   13.65    2.80   0
  -1   2  12   35.01    3.65   0
   0   2  12    4.48    2.47   0
   1   2  12   16.23    3.12   0
   2   2  12   26.26    3.30   0
   3   2  12   18.21    3.18   0
   4   2  12    2.19    2.66   0
  -5   3  12   23.93    3.60   0
  -4   3  12   21.06    3.32   0
  -3   3  12  150.20    6.90   0
  -2   3  12   15.03    2.91   0
  -1   3  12   -4.23    2.04   0
   0   3  12   11.56    2.72   0
   1   3  12   -0.78    2.16   0
   2   3  12    5.46    2.62   0
   3   3  12   83.93    5.97   0
   4   3  12   -3.78    2.77   0
  -5   4  12   28.86    3.85   0
  -4   4  12    8.20    3.06   0
  -3   4  12   10.21    2.67   0
  -2   4  12   17.00    2.99   0
  -1   4  12   60.77    4.69   0
   0   4  12   18.59    3.08   0
   1   4  12   27.38    3.32   0
   2   4  12   -2.49    2.40   0
   3   4  12   26.52    3.86   0
  -5   5  12   12.41    3.07   0
  -4   5  12   33.28    4.13   0
  -3   5  12   55.58    4.76   0
  -2   5  12   19.60    3.38   0
  -1   5  12   34.10    3.82   0
   0   5  12   45.82    3.99   0
   1   5  12    0.27    2.41   0
   2   5  12    8.13    2.69   0
   3   5  12    9.56    3.41   0
  -5   6  12   -3.01    2.43   0
  -4   6  12   40.09    4.07   0
  -3   6  12   -4.07    2.33   0
  -2   6  12   15.25    3.13   0
  -1   6  12   19.09    3.19   0
   0   6  12   -1.32    2.30   0
   1   6  12   44.16    4.44   0
   2   6  12   21.99    3.46   0
   3   6  12    2.73    2.64   0
  -5   7  12   11.03    2.97   0
  -4   7  12   74.64    5.33   0
  -3   7  12   -3.88    2.16   0
  -2   7  12   42.50    4.38   0
  -1   7  12   83.48    5.65   0
   0   7  12    8.91    3.27   0
   1   7  12    9.75    2.81   0
   2   7  12    6.12    2.94   0
   3   7  12   10.22    2.94   0
  -4   8  12   11.21    2.83   0
  -3   8  12    0.28    2.24   0
  -2   8  12   -1.38    2.04   0
  -1   8  12    3.02    2.44   0
   0   8  12  107.47    6.15   0
   1   8  12   -1.14    2.71   0
   2   8  12   18.80    3.34   0
   3   8  12    4.75    2.66   0
  -4   9  12   48.42    4.90   0
  -3   9  12   16.33    3.09   0
  -2   9  12   83.41    5.79   0
  -1   9  12   -2.26    2.71   0
   0   9  12    7.41    3.30   0
   1   9  12    0.29    2.52   0
   2   9  12   -2.76    2.54   0
  -4  10  12    8.40    3.14   0
  -3  10  12    2.10    2.49   0
  -2  10  12   16.37    2.87   0
  -1  10  12   23.58    3.81   0
   0  10  12   54.61    4.90   0
   1  10  12   12.99    3.26   0
   2  10  12    5.67    3.06   0
  -3  11  12   37.49    4.18   0
  -2  11  12   -7.55    2.69   0
  -1  11  12   75.20    5.71   0
   0  11  12   31.84    4.37   0
   1  11  12    4.05    2.65   0
  -2  12  12   -5.94    2.59   0
  -1  12  12   36.11    4.45   0
   0  12  12   10.35    2.92   0
  -5   0  13   -1.55    2.39   0
  -4   0  13   -4.39    2.17   0
  -3   0  13    0.28    2.42   0
  -2   0  13   12.62    3.13   0
  -1   0  13    2.46    2.08   0
   0   0  13   41.43    3.98   0
   1   0  13    4.28    2.51   0
   2   0  13   45.37    4.90   0
  -5   1  13   -0.31    2.52   0
  -4   1  13   75.01    5.63   0
  -3   1  13    1.41    2.20   0
  -2   1  13   -5.22    2.12   0
  -1   1  13    8.76    2.57   0
   0   1  13   -1.66    2.10   0
   1   1  13    7.43    2.54   0
   2   1  13   24.81    3.71   0
  -4   2  13   -6.18    2.59   0
  -3   2  13   23.27    3.18   0
  -2   2  13   28.99    4.14   0
  -1   2  13    9.63    2.78   0
   0   2  13   35.59    3.89   0
   1   2  13   40.77    4.19   0
   2   2  13    6.31    3.30   0
  -4   3  13   13.05    2.94   0
  -3   3  13    0.86    2.66   0
  -2   3  13   18.38    3.45   0
  -1   3  13    7.49    2.58   0
   0   3  13   -0.56    2.30   0
   1   3  13   13.60    2.98   0
   2   3  13   -1.51    2.63   0
  -4   4  13    1.20    2.67   0
  -3   4  13   26.61    3.76   0
  -2   4  13   -0.28    2.34   0
  -1   4  13   40.15    4.18   0
   0   4  13   -1.13    2.16   0
   1   4  13   63.21    5.24   0
   2   4  13    7.34    3.09   0
  -4   5  13   18.54    3.43   0
  -3   5  13   60.72    5.02   0
  -2   5  13   19.43    3.23   0
  -1   5  13    5.98    2.91   0
   0   5  13    2.88    2.62   0
   1   5  13    1.48    2.76   0
   2   5  13    7.13    2.76   0
  -4   6  13   -3.71    2.35   0
  -3   6  13    1.49    2.69   0
  -2   6  13   26.75    3.98   0
  -1   6  13   21.17    3.36   0
   0   6  13   24.01    3.92   0
   1   6  13    1.51    2.84   0
   2   6  13   25.52    3.87   0
  -3   7  13   29.21    4.17   0
  -2   7  13   24.33    3.86   0
  -1   7  13   15.39    3.34   0
   0   7  13    1.20    2.45   0
   1   7  13   -1.54    2.65   0
  -3   8  13   23.95    4.01   0
  -2   8  13   24.89    3.95   0
  -1   8  13    4.24    3.24   0
   0   8  13   31.48    4.31   0
   1   8  13    7.55    3.18   0
  -2   9  13   82.18    6.23   0
  -1   9  13    3.11    2.92   0
   0   9  13   -3.45    2.79   0
  -3   0  14    1.87    2.46   0
  -2   0  14   17.64    3.53   0
  -1   0  14   -0.61    2.46   0
   0   0  14   87.53    6.11   0
   1   0  14    0.00    2.82   0
  -3   1  14    4.05    2.46   0
  -2   1  14   -4.27    2.65   0
  -1   1  14    6.70    3.14   0
   0   1  14   -0.62    2.83   0
  -3   2  14    7.20    2.72   0
  -2   2  14   14.38    3.46   0
  -1   2  14   25.69    3.88   0
   0   2  14   35.53    4.23   0
  -2   3  14   -6.78    2.65   0
  -1   3  14    8.01    3.02   0
   0   3  14    0.31    2.86   0
  -2   4  14   -4.36    2.62   0
  -1   4  14   68.48    5.07   0
   0   4  14    7.86    2.92   0
  -1   5  14    2.84    2.78   0
   0   0   0    0.00    0.00   0
;
_shelx_hkl_checksum     43171
_shelx_res_file
;
TITL TA_L1AG                          NEW: P21/C
CELL  0.71073 11.84370 18.56740  7.84440 90.00000 96.85600 90.00000
ZERR 4  0.00140  0.00140  0.00120  0.00000  0.01100  0.00000
LATT 1
SYMM -X, Y+ 0.50000, -Z+ 0.50000
SFAC C H AG N O S
UNIT 64 56 4 8 12 8
L.S. 9
FMAP 2
PLAN 20
ACTA
BOND $H
CONF
HTAB
EQIV $1 -X+2, Y+1/2, -Z+1/2
HTAB C10 O1_$1
WGHT    0.030800    3.234200
EXTI    0.001802
FVAR       0.37409
AG1   3    1.037258    0.813863    0.313889    11.00000    0.06163    0.03767 =
         0.06243   -0.00855    0.01433    0.00179
S1    6    0.821014    0.851329    0.233736    11.00000    0.06012    0.04257 =
         0.03879   -0.00876    0.00473   -0.00546
S2    6    0.756903    1.148697    0.532504    11.00000    0.05163    0.03544 =
         0.05133    0.00285    0.01089    0.00757
O1    5    1.099717    0.684454    0.269005    11.00000    0.10693    0.05657 =
         0.05205    0.00804    0.03367    0.01467
O2    5    1.018932    0.798060   -0.005593    11.00000    0.09749    0.05661 =
         0.05208   -0.00068    0.02860   -0.01884
O3    5    1.073421    0.595307    0.435337    11.00000    0.12962    0.03956 =
         0.06958    0.00846    0.02363    0.00980
N1    4    1.033475    0.944691    0.401883    11.00000    0.04740    0.03229 =
         0.03027   -0.00111    0.00343    0.00221
N10   4    1.064730    0.659214    0.400498    11.00000    0.05765    0.04143 =
         0.04080    0.00187    0.00921    0.00308
C1    1    0.932312    0.975030    0.363307    11.00000    0.04666    0.02799 =
         0.03137    0.00137    0.00423   -0.00154
C2    1    0.896690    1.031692    0.463794    11.00000    0.04736    0.03067 =
         0.03174    0.00347    0.00569   -0.00297
C3    1    0.859293    0.945798    0.208743    11.00000    0.05938    0.03734 =
         0.03161    0.00099   -0.00300    0.00305
AFIX  23
H3A   2    0.899755    0.950536    0.108863    11.00000   -1.20000
H3B   2    0.790362    0.974306    0.188553    11.00000   -1.20000
AFIX   0
C4    1    0.751850    0.852823    0.424567    11.00000    0.04952    0.04025 =
         0.04387   -0.00164    0.00533   -0.00268
C5    1    0.813312    0.840186    0.582755    11.00000    0.04600    0.06172 =
         0.05180    0.00648    0.00945    0.00924
AFIX  43
H5    2    0.891875    0.834888    0.591528    11.00000   -1.20000
AFIX   0
C6    1    0.758381    0.835434    0.727295    11.00000    0.07773    0.06383 =
         0.04758    0.00558    0.01459    0.01056
AFIX  43
H6    2    0.800220    0.826598    0.833246    11.00000   -1.20000
AFIX   0
C7    1    0.643734    0.843494    0.717139    11.00000    0.07923    0.08012 =
         0.06854   -0.00192    0.03518   -0.00066
AFIX  43
H7    2    0.607188    0.840215    0.815405    11.00000   -1.20000
AFIX   0
C8    1    0.582836    0.856428    0.561570    11.00000    0.04904    0.13240 =
         0.09624   -0.00470    0.02204   -0.00200
AFIX  43
H8    2    0.504399    0.862110    0.554481    11.00000   -1.20000
AFIX   0
C9    1    0.635801    0.861253    0.413858    11.00000    0.05372    0.10912 =
         0.06452   -0.00399   -0.00453   -0.00350
AFIX  43
H9    2    0.593331    0.870107    0.308412    11.00000   -1.20000
AFIX   0
C10   1    0.783443    1.068104    0.417046    11.00000    0.04776    0.03648 =
         0.03707   -0.00043    0.00355    0.00182
AFIX  23
H10A  2    0.724117    1.033653    0.433413    11.00000   -1.20000
H10B  2    0.776279    1.079726    0.295677    11.00000   -1.20000
AFIX   0
C11   1    0.701332    1.119395    0.720140    11.00000    0.03950    0.04968 =
         0.04263   -0.00311    0.00570   -0.00084
C12   1    0.668057    1.173134    0.825070    11.00000    0.06471    0.05629 =
         0.05684   -0.01669    0.01267    0.00229
AFIX  43
H12   2    0.678385    1.221147    0.796927    11.00000   -1.20000
AFIX   0
C13   1    0.619419    1.156077    0.971903    11.00000    0.06614    0.09014 =
         0.05467   -0.01859    0.01117    0.00168
AFIX  43
H13   2    0.597728    1.192646    1.042196    11.00000   -1.20000
AFIX   0
C14   1    0.603100    1.085453    1.014099    11.00000    0.05151    0.12174 =
         0.04085    0.00114    0.00989   -0.01181
AFIX  43
H14   2    0.569352    1.074194    1.111871    11.00000   -1.20000
AFIX   0
C15   1    0.636819    1.031154    0.911303    11.00000    0.05981    0.07926 =
         0.05522    0.01201    0.00901   -0.01620
AFIX  43
H15   2    0.626248    0.983237    0.940066    11.00000   -1.20000
AFIX   0
C16   1    0.686598    1.048141    0.764736    11.00000    0.06023    0.05180 =
         0.05113   -0.00135    0.01302   -0.00210
AFIX  43
H16   2    0.710126    1.011490    0.696273    11.00000   -1.20000
AFIX   0
HKLF 4 1  0.0000  0.0000  1.0000  0.0000 -1.0000  0.0000  1.0000  0.0000  0.0000
REM  TA_L1AG                          NEW: P21/C
REM R1 =  0.0445 for    2606 Fo > 4sig(Fo)  and  0.0595 for all    3178 data
REM    218 parameters refined using      0 restraints
END
WGHT      0.0308      3.2341
REM Instructions for potential hydrogen bonds
HTAB C10 O1_$1
REM Highest difference peak  0.616,  deepest hole -0.607,  1-sigma level  0.083
Q1    1   0.9766  0.7867  0.2785  11.00000  0.05    0.62
Q2    1   1.1139  0.7875  0.3371  11.00000  0.05    0.58
Q3    1   1.1219  0.8445  0.3288  11.00000  0.05    0.48
Q4    1   1.0549  0.8129  0.4207  11.00000  0.05    0.46
Q5    1   0.9534  0.8486  0.2996  11.00000  0.05    0.37
Q6    1   1.1422  0.6841  0.3635  11.00000  0.05    0.33
Q7    1   0.9014  0.8700  0.2855  11.00000  0.05    0.31
Q8    1   0.7889  0.8418  0.3486  11.00000  0.05    0.31
Q9    1   0.7948  1.0123  0.7398  11.00000  0.05    0.30
Q10   1   1.0655  0.9720  0.4528  11.00000  0.05    0.29
Q11   1   0.8331  0.8436  0.3329  11.00000  0.05    0.28
Q12   1   0.4884  0.9055  0.5389  11.00000  0.05    0.28
Q13   1   0.8275  1.1426  0.5936  11.00000  0.05    0.27
Q14   1   0.6747  1.1792  0.5112  11.00000  0.05    0.26
Q15   1   0.5431  1.0045  0.9236  11.00000  0.05    0.25
Q16   1   0.9638  0.8154  0.0364  11.00000  0.05    0.25
Q17   1   0.9179  0.8142  0.3619  11.00000  0.05    0.25
Q18   1   0.7732  0.8190  0.5485  11.00000  0.05    0.25
Q19   1   1.1451  0.6895  0.2277  11.00000  0.05    0.25
Q20   1   0.6984  0.8411  0.6606  11.00000  0.05    0.24
;
_shelx_res_checksum     98343
_shelxl_version_number     2014/6
data_III
_audit_creation_method     <i>SHELXL-2014/6</i>
_chemical_name_systematic
;\
Poly[[trinitrato{\m~6~-2,3,5,6-tetrakis[(pyridin-2-ylsulfanyl)methyl]\
pyrazine}trisilver(I)]
;
_chemical_name_common     ?
_chemical_formula_moiety     'C28 H24 Ag3 N9 O9 S4'
_chemical_formula_sum     'C28 H24 Ag3 N9 O9 S4'
_chemical_formula_iupac     '[Ag3 (N O3)3 (C28 H24 N6 S4)]'
_chemical_formula_weight     1082.41
_chemical_melting_point     ?
_shelx_space_group_comment
;
The symmetry employed for this shelxl refinement is uniquely defined
by the following loop, which should always be used as a source of
symmetry information in preference to the above space-group names.
They are only intended as comments.
;
_space_group_crystal_system     monoclinic
_space_group_name_H-M_alt     'C 2/c'
_space_group_name_Hall     '-C 2yc'
loop_
    _space_group_symop_operation_xyz
    'x, y, z'
    '-x, y, -z+1/2'
    'x+1/2, y+1/2, z'
    '-x+1/2, y+1/2, -z+1/2'
    '-x, -y, -z'
    'x, -y, z-1/2'
    '-x+1/2, -y+1/2, -z'
    'x+1/2, -y+1/2, z-1/2'
_cell_length_a     13.6319(9)
_cell_length_b     16.2211(10)
_cell_length_c     15.7201(11)
_cell_angle_alpha     90
_cell_angle_beta     96.607(8)
_cell_angle_gamma     90
_cell_volume     3453.0(4)
_cell_formula_units_Z     4
_cell_measurement_reflns_used     5000
_cell_measurement_theta_min     1.96
_cell_measurement_theta_max     25.87
_cell_measurement_temperature     223(2)
_exptl_crystal_description     needle
_exptl_crystal_colour     'pale yellow'
_exptl_crystal_size_max     0.45
_exptl_crystal_size_mid     0.08
_exptl_crystal_size_min     0.08
_exptl_crystal_density_diffrn     2.082
_exptl_crystal_density_meas     ?
_exptl_crystal_density_method     ?
_exptl_crystal_F_000     2128
_exptl_absorpt_coefficient_mu     1.994
_exptl_absorpt_correction_type     multi-scan
_exptl_absorpt_process_details
;
(MULABS; Spek, 2009)
;
_shelx_estimated_absorpt_T_min     ?
_shelx_estimated_absorpt_T_max     ?
_exptl_absorpt_correction_T_min     0.9492
_exptl_absorpt_correction_T_max     1.0000
_diffrn_ambient_temperature     223(2)
_diffrn_radiation_type     MoK\a
_diffrn_radiation_wavelength     0.71073
_diffrn_radiation_source     'fine-focus sealed tube'
_diffrn_radiation_monochromator     'plane graphite'
_diffrn_measurement_device_type     'STOE IPDS 1'
_diffrn_measurement_device     '1 circle goniometer'
_diffrn_measurement_method     '\f rotation'
_diffrn_detector_area_resol_mean     ?
_diffrn_reflns_number     13264
_diffrn_reflns_av_R_equivalents     0.0720
_diffrn_reflns_theta_min     1.959
_diffrn_reflns_theta_max     25.875
_diffrn_reflns_theta_full     25.242
_diffrn_measured_fraction_theta_max     0.991
_diffrn_measured_fraction_theta_full     1.000
_diffrn_reflns_limit_h_min     -16
_diffrn_reflns_limit_h_max     16
_diffrn_reflns_limit_k_min     -19
_diffrn_reflns_limit_k_max     19
_diffrn_reflns_limit_l_min     -19
_diffrn_reflns_limit_l_max     18
_refine_special_details     ?
_reflns_number_total     3311
_reflns_number_gt     1936
_reflns_threshold_expression     'I > 2\s(I)'
_refine_ls_structure_factor_coef     Fsqd
_refine_ls_matrix_type     full
_refine_ls_R_factor_all     0.0735
_refine_ls_R_factor_gt     0.0303
_refine_ls_wR_factor_gt     0.0468
_refine_ls_wR_factor_ref     0.0518
_refine_ls_goodness_of_fit_ref     0.755
_refine_ls_restrained_S_all     0.755
_refine_ls_number_reflns     3311
_refine_ls_number_parameters     242
_refine_ls_number_restraints     0
_refine_ls_hydrogen_treatment     constr
_refine_ls_weighting_scheme     calc
_refine_ls_weighting_details
                      'w=1/[\s^2^(Fo^2^)+(0.0179P)^2^] where P=(Fo^2^+2Fc^2^)/3'
_atom_sites_solution_hydrogens     geom
_atom_sites_solution_primary     direct
_atom_sites_solution_secondary     difmap
_refine_ls_shift/su_max     0.000
_refine_ls_shift/su_mean     0.000
_refine_diff_density_max     0.433
_refine_diff_density_min     -0.438
_refine_ls_extinction_method     SHELXL
_refine_ls_extinction_coef     0.00014(3)
_refine_ls_extinction_expression
                                  'Fc^*^=kFc[1+0.001xFc^2^\l^3^/sin(2\q)]^-1/4^'
loop_
    _atom_type_symbol
    _atom_type_description
    _atom_type_scat_dispersion_real
    _atom_type_scat_dispersion_imag
    _atom_type_scat_source
    'C' 'C' 0.0033 0.0016
                         'International Tables Vol C Tables 4.2.6.8 and 6.1.1.4'
    'H' 'H' 0.0000 0.0000
                         'International Tables Vol C Tables 4.2.6.8 and 6.1.1.4'
    'Ag' 'Ag' -0.8971 1.1015
                         'International Tables Vol C Tables 4.2.6.8 and 6.1.1.4'
    'N' 'N' 0.0061 0.0033
                         'International Tables Vol C Tables 4.2.6.8 and 6.1.1.4'
    'O' 'O' 0.0106 0.0060
                         'International Tables Vol C Tables 4.2.6.8 and 6.1.1.4'
    'S' 'S' 0.1246 0.1234
                         'International Tables Vol C Tables 4.2.6.8 and 6.1.1.4'
_computing_data_collection
;
EXPOSE in <i>IPDS-I</i> (Stoe & Cie, 1998)
;
_computing_cell_refinement
;
CELL in <i>IPDS-I</i> (Stoe & Cie, 1998)
;
_computing_data_reduction
;
INTEGRATE in <i>IPDS-I</i> (Stoe & Cie, 1998)
;
_computing_structure_solution
;
SHELXS97 (Sheldrick, 2008)
;
_computing_structure_refinement
;
<i>SHELXL2014/6</i> (Sheldrick, 2015)
;
_computing_molecular_graphics
;
Mercury (Macrae <i>et al.</i>,  2008)
;
_computing_publication_material
;
<i>SHELXL2014/6</i> (Sheldrick, 2015), PLATON (Spek, 2009) and
publcif (Westrip, 2010)
;
loop_
    _atom_site_type_symbol
    _atom_site_label
    _atom_site_fract_x
    _atom_site_fract_y
    _atom_site_fract_z
    _atom_site_U_iso_or_equiv
    _atom_site_adp_type
    _atom_site_calc_flag
    _atom_site_occupancy
    _atom_site_disorder_assembly
    _atom_site_disorder_group
    Ag Ag1 0.01942(2) 0.37808(2) -0.08024(3) 0.04096(12) Uani d 1 . .
    Ag Ag2 0.5000 -0.03325(3) 0.2500 0.05015(18) Uani d 1 . .
    S S1 0.09150(7) 0.43818(6) 0.08153(8) 0.0309(3) Uani d 1 . .
    S S2 0.37324(7) 0.12904(6) 0.20654(7) 0.0293(3) Uani d 1 . .
    O O11 0.0033(3) 0.2151(3) -0.1140(3) 0.0993(17) Uani d 1 . .
    O O12 0.0505(3) 0.1241(2) -0.0186(3) 0.0881(13) Uani d 1 . .
    O O13 -0.0038(3) 0.2406(3) 0.0181(3) 0.0871(14) Uani d 1 . .
    O O21 0.5000 -0.1915(3) 0.2500 0.082(2) Uani d 1 . .
    O O22 0.5755(3) -0.3025(3) 0.2419(3) 0.0890(15) Uani d 1 . .
    N N1 0.1890(2) 0.31443(19) -0.0280(2) 0.0228(8) Uani d 1 . .
    N N2 0.1418(2) 0.59202(19) 0.0729(2) 0.0278(8) Uani d 1 . .
    N N3 0.3466(2) -0.0278(2) 0.1875(2) 0.0277(8) Uani d 1 . .
    N N11 0.0173(3) 0.1915(3) -0.0375(4) 0.0643(14) Uani d 1 . .
    N N21 0.5000 -0.2669(3) 0.2500 0.0365(13) Uani d 1 . .
    C C1 0.2093(3) 0.2984(2) 0.0553(3) 0.0232(9) Uani d 1 . .
    C C2 0.2715(3) 0.2341(2) 0.0833(3) 0.0217(9) Uani d 1 . .
    C C3 0.1631(3) 0.3497(2) 0.1204(3) 0.0306(11) Uani d 1 . .
    H H3A 0.2161 0.3689 0.1632 0.037 Uiso calc 1 . .
    H H3B 0.1204 0.3136 0.1499 0.037 Uiso calc 1 . .
    C C4 0.1816(3) 0.5165(2) 0.0793(3) 0.0295(10) Uani d 1 . .
    C C5 0.2821(3) 0.5034(3) 0.0844(3) 0.0517(14) Uani d 1 . .
    H H5 0.3082 0.4497 0.0867 0.062 Uiso calc 1 . .
    C C6 0.3433(3) 0.5714(3) 0.0861(4) 0.0617(16) Uani d 1 . .
    H H6 0.4122 0.5645 0.0912 0.074 Uiso calc 1 . .
    C C7 0.3033(3) 0.6488(3) 0.0803(3) 0.0518(14) Uani d 1 . .
    H H7 0.3442 0.6956 0.0814 0.062 Uiso calc 1 . .
    C C8 0.2039(3) 0.6569(3) 0.0731(3) 0.0407(12) Uani d 1 . .
    H H8 0.1768 0.7102 0.0679 0.049 Uiso calc 1 . .
    C C9 0.2962(3) 0.2171(2) 0.1786(3) 0.0279(10) Uani d 1 . .
    H H9A 0.2341 0.2099 0.2036 0.034 Uiso calc 1 . .
    H H9B 0.3290 0.2660 0.2053 0.034 Uiso calc 1 . .
    C C11 0.2968(3) -0.0982(3) 0.1679(3) 0.0406(12) Uani d 1 . .
    H H11 0.3317 -0.1483 0.1722 0.049 Uiso calc 1 . .
    C C12 0.1982(4) -0.0998(3) 0.1421(3) 0.0568(15) Uani d 1 . .
    H H12 0.1653 -0.1501 0.1296 0.068 Uiso calc 1 . .
    C C13 0.1476(4) -0.0263(3) 0.1347(4) 0.0654(17) Uani d 1 . .
    H H13 0.0792 -0.0260 0.1174 0.079 Uiso calc 1 . .
    C C14 0.1966(3) 0.0468(3) 0.1524(3) 0.0492(13) Uani d 1 . .
    H H14 0.1631 0.0976 0.1466 0.059 Uiso calc 1 . .
    C C15 0.2959(3) 0.0433(2) 0.1789(3) 0.0276(10) Uani d 1 . .
loop_
    _atom_site_aniso_label
    _atom_site_aniso_U_11
    _atom_site_aniso_U_22
    _atom_site_aniso_U_33
    _atom_site_aniso_U_12
    _atom_site_aniso_U_13
    _atom_site_aniso_U_23
    Ag1 0.02369(17) 0.0330(2) 0.0673(3) 0.00667(16) 0.01013(16) 0.0075(2)
    Ag2 0.0223(3) 0.0276(3) 0.0975(5) 0.000 -0.0062(3) 0.000
    S1 0.0246(5) 0.0246(6) 0.0447(7) 0.0066(5) 0.0092(5) 0.0023(5)
    S2 0.0227(5) 0.0279(6) 0.0354(6) 0.0041(5) -0.0043(5) 0.0031(6)
    O11 0.080(3) 0.112(4) 0.097(4) -0.053(3) -0.026(3) 0.032(3)
    O12 0.058(2) 0.044(2) 0.160(4) 0.010(2) 0.000(2) 0.016(3)
    O13 0.053(2) 0.061(3) 0.154(4) -0.013(2) 0.037(3) -0.001(3)
    O21 0.106(4) 0.025(3) 0.129(5) 0.000 0.077(4) 0.000
    O22 0.070(3) 0.100(3) 0.105(3) 0.054(3) 0.041(3) 0.036(3)
    N1 0.0195(17) 0.0221(18) 0.027(2) 0.0040(14) 0.0037(16) 0.0043(16)
    N2 0.0240(18) 0.0266(19) 0.033(2) 0.0020(15) 0.0058(16) -0.0011(16)
    N3 0.0243(18) 0.0279(19) 0.030(2) -0.0017(16) 0.0012(16) 0.0009(18)
    N11 0.030(2) 0.048(3) 0.114(5) -0.015(2) 0.004(3) -0.004(4)
    N21 0.032(3) 0.037(3) 0.041(4) 0.000 0.005(3) 0.000
    C1 0.017(2) 0.018(2) 0.034(3) 0.0004(16) 0.0019(19) 0.000(2)
    C2 0.017(2) 0.018(2) 0.030(3) 0.0008(16) 0.0046(19) 0.005(2)
    C3 0.034(2) 0.029(2) 0.031(3) 0.0115(19) 0.016(2) 0.006(2)
    C4 0.022(2) 0.035(3) 0.031(3) 0.0032(19) 0.0019(19) 0.000(2)
    C5 0.033(3) 0.043(3) 0.082(4) 0.010(2) 0.014(3) -0.001(3)
    C6 0.026(3) 0.062(4) 0.098(5) -0.002(3) 0.012(3) -0.002(3)
    C7 0.036(3) 0.050(3) 0.070(4) -0.010(2) 0.008(3) -0.009(3)
    C8 0.037(3) 0.034(3) 0.053(3) 0.001(2) 0.010(2) 0.000(2)
    C9 0.026(2) 0.023(2) 0.034(3) 0.0067(18) 0.000(2) 0.000(2)
    C11 0.041(3) 0.032(3) 0.048(3) -0.005(2) -0.003(2) 0.003(2)
    C12 0.048(3) 0.044(3) 0.072(4) -0.015(3) -0.020(3) 0.006(3)
    C13 0.034(3) 0.054(4) 0.100(5) -0.007(3) -0.026(3) 0.018(3)
    C14 0.032(3) 0.038(3) 0.074(4) 0.006(2) -0.010(2) 0.014(3)
    C15 0.025(2) 0.030(2) 0.028(3) 0.0002(19) 0.0030(19) 0.006(2)
_geom_special_details
;
 All esds (except the esd in the dihedral angle between two l.s. planes)
 are estimated using the full covariance matrix.  The cell esds are taken
 into account individually in the estimation of esds in distances, angles
 and torsion angles; correlations between esds in cell parameters are only
 used when they are defined by crystal symmetry.  An approximate (isotropic)
 treatment of cell esds is used for estimating esds involving l.s. planes.
;
loop_
    _geom_bond_atom_site_label_1
    _geom_bond_atom_site_label_2
    _geom_bond_site_symmetry_2
    _geom_bond_distance
    _geom_bond_publ_flag
    Ag1 N1 . 2.578(3) yes
    Ag1 N2 5_565 2.267(3) yes
    Ag1 S1 . 2.7943(13) yes
    Ag1 S2 7_555 2.6010(11) yes
    Ag1 O11 . 2.700(5) yes
    Ag1 O13 . 2.752(5) yes
    Ag2 N3 . 2.208(3) yes
    Ag2 N3 2_655 2.208(3) ?
    Ag2 O21 . 2.567(5) yes
    S1 C4 . 1.770(4) ?
    S1 C3 . 1.802(4) ?
    S2 C15 . 1.769(4) ?
    S2 C9 . 1.798(4) ?
    S2 Ag1 7 2.6011(11) ?
    O11 N11 . 1.255(6) ?
    O12 N11 . 1.208(5) ?
    O13 N11 . 1.239(6) ?
    O21 N21 . 1.223(6) ?
    O22 N21 . 1.200(4) ?
    N1 C2 7 1.331(5) ?
    N1 C1 . 1.332(5) ?
    N2 C4 . 1.339(5) ?
    N2 C8 . 1.351(5) ?
    N2 Ag1 5_565 2.266(3) ?
    N3 C15 . 1.343(5) ?
    N3 C11 . 1.345(5) ?
    N21 O22 2_655 1.200(4) ?
    C1 C2 . 1.384(5) ?
    C1 C3 . 1.512(5) ?
    C2 N1 7 1.331(5) ?
    C2 C9 . 1.523(5) ?
    C3 H3A . 0.9800 ?
    C3 H3B . 0.9800 ?
    C4 C5 . 1.379(6) ?
    C5 C6 . 1.382(6) ?
    C5 H5 . 0.9400 ?
    C6 C7 . 1.368(6) ?
    C6 H6 . 0.9400 ?
    C7 C8 . 1.353(6) ?
    C7 H7 . 0.9400 ?
    C8 H8 . 0.9400 ?
    C9 H9A . 0.9800 ?
    C9 H9B . 0.9800 ?
    C11 C12 . 1.360(6) ?
    C11 H11 . 0.9400 ?
    C12 C13 . 1.377(6) ?
    C12 H12 . 0.9400 ?
    C13 C14 . 1.374(6) ?
    C13 H13 . 0.9400 ?
    C14 C15 . 1.372(6) ?
    C14 H14 . 0.9400 ?
loop_
    _geom_angle_atom_site_label_1
    _geom_angle_atom_site_label_2
    _geom_angle_atom_site_label_3
    _geom_angle_site_symmetry_1
    _geom_angle_site_symmetry_3
    _geom_angle
    _geom_angle_publ_flag
    N1 Ag1 N2 . 5_565 155.31(11) yes
    S1 Ag1 S2 . 7_555 122.71(3) yes
    S1 Ag1 N1 . . 68.98(7) yes
    S1 Ag1 N2 . 5_565 96.92(8) yes
    S2 Ag1 N1 7_555 . 70.29(7) yes
    S2 Ag1 N2 7_555 5_565 133.03(8) yes
    S1 Ag1 O11 . . 122.18(10) yes
    S1 Ag1 O13 . . 79.78(10) yes
    S2 Ag1 O11 7_555 . 81.18(10) yes
    S2 Ag1 O13 7_555 . 120.26(10) yes
    O11 Ag1 N1 . . 73.76(11) yes
    O11 Ag1 N2 . 5_565 99.33(12) yes
    O13 Ag1 N1 . . 69.73(11) yes
    O13 Ag1 N2 . 5_565 88.28(12) yes
    O11 Ag1 O13 . . 45.99(14) yes
    N3 Ag2 N3 . 2_655 175.41(12) yes
    O21 Ag2 N3 . . 92.30(9) yes
    O21 Ag2 N3 . 2_655 92.30(9) ?
    C4 S1 C3 . . 103.19(19) ?
    C4 S1 Ag1 . . 113.84(14) ?
    C3 S1 Ag1 . . 98.68(14) ?
    C15 S2 C9 . . 104.50(18) ?
    C15 S2 Ag1 . 7 98.56(13) ?
    C9 S2 Ag1 . 7 102.31(13) ?
    N21 O21 Ag2 . . 180.0 ?
    C2 N1 C1 7 . 118.2(3) ?
    C2 N1 Ag1 7 . 116.4(3) ?
    C1 N1 Ag1 . . 118.0(2) ?
    C4 N2 C8 . . 117.6(3) ?
    C4 N2 Ag1 . 5_565 125.4(2) ?
    C8 N2 Ag1 . 5_565 116.4(3) ?
    C15 N3 C11 . . 117.8(3) ?
    C15 N3 Ag2 . . 121.9(3) ?
    C11 N3 Ag2 . . 119.7(3) ?
    O12 N11 O13 . . 121.3(6) ?
    O12 N11 O11 . . 121.5(6) ?
    O13 N11 O11 . . 117.2(6) ?
    O22 N21 O22 . 2_655 122.4(6) ?
    O22 N21 O21 . . 118.8(3) ?
    O22 N21 O21 2_655 . 118.8(3) ?
    N1 C1 C2 . . 120.7(3) ?
    N1 C1 C3 . . 120.1(3) ?
    C2 C1 C3 . . 119.2(4) ?
    N1 C2 C1 7 . 121.1(4) ?
    N1 C2 C9 7 . 118.4(3) ?
    C1 C2 C9 . . 120.4(4) ?
    C1 C3 S1 . . 117.4(3) ?
    C1 C3 H3A . . 107.9 ?
    S1 C3 H3A . . 107.9 ?
    C1 C3 H3B . . 107.9 ?
    S1 C3 H3B . . 107.9 ?
    H3A C3 H3B . . 107.2 ?
    N2 C4 C5 . . 122.4(4) ?
    N2 C4 S1 . . 112.5(3) ?
    C5 C4 S1 . . 125.1(3) ?
    C4 C5 C6 . . 118.2(4) ?
    C4 C5 H5 . . 120.9 ?
    C6 C5 H5 . . 120.9 ?
    C7 C6 C5 . . 119.7(4) ?
    C7 C6 H6 . . 120.1 ?
    C5 C6 H6 . . 120.1 ?
    C8 C7 C6 . . 118.8(4) ?
    C8 C7 H7 . . 120.6 ?
    C6 C7 H7 . . 120.6 ?
    N2 C8 C7 . . 123.1(4) ?
    N2 C8 H8 . . 118.4 ?
    C7 C8 H8 . . 118.4 ?
    C2 C9 S2 . . 116.1(3) ?
    C2 C9 H9A . . 108.3 ?
    S2 C9 H9A . . 108.3 ?
    C2 C9 H9B . . 108.3 ?
    S2 C9 H9B . . 108.3 ?
    H9A C9 H9B . . 107.4 ?
    N3 C11 C12 . . 122.7(4) ?
    N3 C11 H11 . . 118.6 ?
    C12 C11 H11 . . 118.6 ?
    C11 C12 C13 . . 118.5(4) ?
    C11 C12 H12 . . 120.8 ?
    C13 C12 H12 . . 120.8 ?
    C14 C13 C12 . . 120.3(4) ?
    C14 C13 H13 . . 119.9 ?
    C12 C13 H13 . . 119.9 ?
    C15 C14 C13 . . 117.7(4) ?
    C15 C14 H14 . . 121.1 ?
    C13 C14 H14 . . 121.1 ?
    N3 C15 C14 . . 123.0(4) ?
    N3 C15 S2 . . 111.5(3) ?
    C14 C15 S2 . . 125.5(3) ?
loop_
    _geom_torsion_atom_site_label_1
    _geom_torsion_atom_site_label_2
    _geom_torsion_atom_site_label_3
    _geom_torsion_atom_site_label_4
    _geom_torsion_site_symmetry_1
    _geom_torsion_site_symmetry_2
    _geom_torsion_site_symmetry_3
    _geom_torsion_site_symmetry_4
    _geom_torsion
    _geom_torsion_publ_flag
    C2 N1 C1 C2 7 . . . 1.2(6) ?
    Ag1 N1 C1 C2 . . . . 150.0(3) ?
    C2 N1 C1 C3 7 . . . -177.7(3) ?
    Ag1 N1 C1 C3 . . . . -28.9(4) ?
    N1 C1 C2 N1 . . . 7 -1.3(6) ?
    C3 C1 C2 N1 . . . 7 177.7(3) ?
    N1 C1 C2 C9 . . . . 178.7(3) ?
    C3 C1 C2 C9 . . . . -2.3(5) ?
    N1 C1 C3 S1 . . . . -6.3(5) ?
    C2 C1 C3 S1 . . . . 174.7(3) ?
    C4 S1 C3 C1 . . . . -85.5(3) ?
    Ag1 S1 C3 C1 . . . . 31.6(3) ?
    C8 N2 C4 C5 . . . . -1.0(6) ?
    Ag1 N2 C4 C5 5_565 . . . -172.2(3) ?
    C8 N2 C4 S1 . . . . 178.2(3) ?
    Ag1 N2 C4 S1 5_565 . . . 7.1(4) ?
    C3 S1 C4 N2 . . . . -164.1(3) ?
    Ag1 S1 C4 N2 . . . . 90.0(3) ?
    C3 S1 C4 C5 . . . . 15.1(5) ?
    Ag1 S1 C4 C5 . . . . -90.8(4) ?
    N2 C4 C5 C6 . . . . 2.3(7) ?
    S1 C4 C5 C6 . . . . -176.8(4) ?
    C4 C5 C6 C7 . . . . -1.7(8) ?
    C5 C6 C7 C8 . . . . 0.0(8) ?
    C4 N2 C8 C7 . . . . -0.8(6) ?
    Ag1 N2 C8 C7 5_565 . . . 171.1(4) ?
    C6 C7 C8 N2 . . . . 1.4(8) ?
    N1 C2 C9 S2 7 . . . -2.7(5) ?
    C1 C2 C9 S2 . . . . 177.3(3) ?
    C15 S2 C9 C2 . . . . -72.0(3) ?
    Ag1 S2 C9 C2 7 . . . 30.3(3) ?
    C15 N3 C11 C12 . . . . -1.6(6) ?
    Ag2 N3 C11 C12 . . . . 169.3(4) ?
    N3 C11 C12 C13 . . . . 0.9(7) ?
    C11 C12 C13 C14 . . . . 0.6(8) ?
    C12 C13 C14 C15 . . . . -1.2(8) ?
    C11 N3 C15 C14 . . . . 0.9(6) ?
    Ag2 N3 C15 C14 . . . . -169.7(3) ?
    C11 N3 C15 S2 . . . . -179.5(3) ?
    Ag2 N3 C15 S2 . . . . 9.8(4) ?
    C13 C14 C15 N3 . . . . 0.4(7) ?
    C13 C14 C15 S2 . . . . -179.1(4) ?
    C9 S2 C15 N3 . . . . 173.2(3) ?
    Ag1 S2 C15 N3 7 . . . 68.1(3) ?
    C9 S2 C15 C14 . . . . -7.2(4) ?
    Ag1 S2 C15 C14 7 . . . -112.4(4) ?
loop_
    _geom_hbond_atom_site_label_D
    _geom_hbond_atom_site_label_H
    _geom_hbond_atom_site_label_A
    _geom_hbond_site_symmetry_A
    _geom_hbond_distance_DH
    _geom_hbond_distance_HA
    _geom_hbond_distance_DA
    _geom_hbond_angle_DHA
    C11 H11 O21 . 0.94 2.57 3.287(5) 133
    C3 H3B O21 3_455 0.98 2.40 3.253(4) 145
    C3 H3B O22 3_455 0.98 2.49 3.420(6) 158
    C7 H7 O13 3_555 0.94 2.51 3.268(6) 138
    C9 H9A O22 3_455 0.98 2.32 3.291(6) 171
    C12 H12 O11 5_555 0.94 2.51 3.310(7) 142
    C14 H14 O22 3_455 0.94 2.59 3.349(7) 138
_shelx_hkl_file
;
  16   0  -1  -10.88   43.01
 -16   0   1   60.32   58.61
 -16   0   2  868.32   65.60
  16   0  -2  882.91   65.93
 -16   0   3   -8.88   42.54
  16   0  -3   48.96   60.12
 -16   0   4   78.94   43.03
  16   0  -4   60.02   60.58
 -16   0   5   -3.67   42.48
  16   0  -5  -56.90   60.70
 -16   0   6   23.14   65.18
  16   0  -6   -2.49   43.84
 -16   0   7  -41.16   71.32
  16   0  -7  -28.81   71.31
 -16  -2   1  230.54   60.66
  16   2  -1  264.44   60.96
  16  -2  -1  167.62   61.56
 -16   2   1  215.47   61.22
  16  -2  -2  128.36   59.94
 -16   2   2   83.89   42.82
 -16  -2   2  114.68   59.92
  16   2  -2   84.46   43.36
  16   2  -3   46.19   42.55
 -16   2   3   29.13   58.60
 -16  -2   3   -0.89   59.37
  16  -2  -3    8.37   59.79
  16  -2  -4   43.35   59.97
  16   2  -4   16.99   42.55
 -16   2   4    3.18   59.80
 -16  -2   4  110.50   58.73
 -16   2   5  139.75   60.88
 -16  -2   5  205.99   60.61
  16  -2  -5  188.89   61.44
  16   2  -5  162.91   61.87
 -16   2   6    7.96   65.67
  16  -2  -6   44.43   65.74
 -16  -2   6   -5.91   50.14
  16   2  -6   78.42   49.72
  16   2  -7   40.84   72.91
 -16   2   7   51.00   50.43
 -16  -2   7   18.38   50.71
  16  -2  -7  107.28   50.33
  16  -4  -1   14.17   60.40
 -16   4   1   21.71   60.14
  16   4  -1   50.87   60.65
 -16  -4   1   -2.48   66.28
  16   4  -2  160.70   62.64
  16  -4  -2  233.02   61.77
 -16  -4   2  172.06   61.64
 -16   4   2  185.03   61.89
  16   4  -3   32.69   60.91
  16  -4  -3   10.92   61.95
 -16  -4   3   12.89   60.48
 -16   4   3   55.12   60.61
 -16  -4   4  106.45   50.64
  16  -4  -4  190.61   67.83
 -16   4   4  152.06   50.66
  16   4  -4  155.83   61.37
  16  -4  -5   79.52   72.54
 -16  -4   5   57.10   70.53
  16   4  -5  118.83   70.92
 -16   4   5    1.16   71.95
  16  -4  -6   84.26   71.96
  16   4  -6  -21.57   52.69
  15  -1  -1  154.33   49.80
  15   1  -1  154.35   49.85
 -15  -1   1  128.74   35.57
 -15   1   1  149.02   34.94
 -15   1   2  378.53   38.52
  15   1  -2  354.60   38.76
 -15  -1   2  398.42   50.78
  15  -1  -2  433.22   51.30
 -15   1   3   -5.40   33.97
 -15  -1   3  -28.29   48.08
  15   1  -3  -22.41   48.79
  15  -1  -3   -7.44   48.45
  15   1  -4  -22.92   54.64
 -15  -1   4   -0.37   53.73
  15  -1  -4    5.43   55.13
 -15   1   4   55.28   40.39
 -15   1   5  374.78   43.82
  15  -1  -5  330.73   61.76
 -15  -1   5  404.90   44.39
  15   1  -5  341.33   44.24
 -15  -1   6   47.30   57.85
  15  -1  -6    1.58   41.46
 -15   1   6   33.14   57.64
  15   1  -6   47.18   58.09
  15   1  -7   94.93   41.29
  15  -1  -7   64.49   42.01
 -15   1   7   66.82   59.15
 -15  -1   7   71.67   58.68
 -15   1   8   77.49   59.32
  15  -1  -8   76.99   42.27
 -15  -1   8   65.90   42.42
  15   1  -8   61.43   42.81
 -15   1   9   -8.37   60.63
  15   1  -9   -0.49   60.77
  15  -1  -9   49.42   41.98
 -15  -1   9   33.59   59.71
  15   1 -10   33.94   50.93
 -15   1  10   63.57   70.09
 -15  -1  10   -1.20   71.27
  15  -1 -10   21.09   71.27
 -15  -3   1   77.65   58.48
  15   3  -1   92.81   41.51
 -15   3   1  106.28   58.18
  15  -3  -1  104.14   41.70
 -15  -3   2   -8.59   41.26
  15   3  -2   53.16   57.52
 -15   3   2   21.81   57.19
  15  -3  -2   31.18   58.60
  15   3  -3   16.25   58.92
  15  -3  -3   61.97   41.98
 -15   3   3   57.42   58.37
 -15  -3   3   66.32   57.56
  15   3  -4  174.86   60.98
 -15   3   4  301.91   59.17
 -15  -3   4  279.06   59.57
  15  -3  -4  288.95   59.70
  15   3  -5  176.13   42.62
 -15  -3   5  208.32   42.19
  15  -3  -5  189.33   60.39
 -15   3   5  198.18   42.16
  15   3  -6  122.08   59.28
 -15  -3   6  107.43   59.15
  15  -3  -6  170.29   59.99
 -15   3   6   78.01   59.75
  15  -3  -7   64.14   42.12
 -15   3   7  103.19   59.18
  15   3  -7   81.13   58.75
 -15  -3   7   80.04   58.19
  15   3  -8  -23.65   59.92
 -15   3   8   23.04   59.55
 -15  -3   8    5.05   41.82
  15  -3  -8  -13.51   43.32
 -15   3   9    3.60   65.72
  15  -3  -9   20.62   65.29
  15   3  -9  -27.03   61.52
 -15  -3   9   49.99   65.85
  15   3 -10   69.84   52.91
  15  -5  -1  206.94   60.14
 -15   5   1  212.06   60.28
 -15  -5   1  156.26   43.36
  15   5  -1  225.78   60.13
 -15   5   2   90.28   58.69
 -15  -5   2   75.49   58.35
  15  -5  -2  100.02   59.62
  15   5  -2  107.11   59.16
  15   5  -3  101.34   59.92
  15  -5  -3  135.67   60.67
 -15  -5   3  145.76   59.05
 -15   5   3  160.59   42.81
  15  -5  -4  219.51   61.25
 -15   5   4  224.73   61.43
 -15  -5   4  196.11   43.47
  15   5  -4  198.66   43.55
 -15   5   5    5.71   58.90
 -15  -5   5  -35.35   58.63
  15   5  -5   -6.74   59.09
  15  -5  -5   51.00   58.62
  15  -5  -6   21.28   59.64
  15   5  -6  -12.21   42.04
 -15  -5   6   11.22   42.15
 -15   5   6    7.37   41.24
 -15   5   7   88.86   59.52
  15  -5  -7   23.54   61.62
  15   5  -7    1.56   43.32
 -15  -5   7   76.68   59.59
  15   5  -8  -41.74   43.76
 -15  -5   8   25.30   41.57
  15  -5  -8   77.83   65.27
 -15   5   8   26.52   49.09
  15  -7  -1  201.30   61.64
 -15   7   1  225.89   60.81
 -15  -7   1  119.06   60.78
  15   7  -1  203.92   61.58
  15   7  -2  205.54   61.72
 -15   7   2  156.92   62.17
 -15  -7   2  233.65   42.61
  15  -7  -2  181.51   62.21
 -15   7   3  209.39   61.79
  15  -7  -3  281.37   60.76
 -15  -7   3  143.14   60.97
  15   7  -3  148.22   45.41
  15   7  -4  194.58   43.29
 -15   7   4  133.20   61.59
 -15  -7   4  143.27   60.81
  15  -7  -4  121.45   62.21
  15  -7  -5   54.36   43.14
  15   7  -5   22.45   42.80
 -15   7   5   33.17   42.52
 -15  -7   5  -29.00   43.36
  15   7  -6   84.32   64.15
  15  -7  -6  -58.68   71.81
 -15   7   6   25.87   49.56
 -15  -7   6    6.83   64.77
  15  -7  -7   77.86   52.37
  15  -7  -7   80.98   52.85
 -15   7   7  107.97   51.12
  14   0  -1   -3.55   47.18
 -14   0   1  -17.08   46.98
  14   0  -2  611.89   52.02
 -14   0   2  640.07   38.43
  14   0  -3  -16.53   34.01
 -14   0   3   42.98   31.97
 -14   0   4  156.05   47.38
  14   0  -4  165.93   34.24
 -14   0   5    4.28   32.97
  14   0  -5   14.73   32.91
  14   0  -6   18.83   47.85
 -14   0   6   -0.13   47.83
  14   0  -7    5.78   33.01
 -14   0   7   -2.83   47.78
 -14   0   8  122.45   35.28
  14   0  -8  147.10   35.05
  14   0  -9   -8.67   58.11
 -14   0   9   18.68   57.32
 -14   0  10  126.49   58.63
  14   0 -10   95.11   42.16
 -14   0  11  -12.73   42.18
  14   0 -11   34.56   59.09
  14   0 -12   65.80   71.24
 -14   0  12  104.60   50.62
 -14  -2   1  239.03   35.74
 -14   2   1  278.77   49.39
  14   2  -1  214.84   49.86
  14  -2  -1  231.61   49.33
 -14   2   2   76.46   46.95
  14   2  -2   42.49   48.19
 -14  -2   2  103.46   46.99
  14  -2  -2  103.92   47.62
 -14  -2   3    8.83   33.73
  14   2  -3  -25.77   48.73
 -14   2   3    8.15   47.50
  14  -2  -3   26.97   34.12
 -14   2   4  124.33   47.73
 -14  -2   4  182.83   47.21
  14   2  -4  114.57   48.16
  14  -2  -4  139.56   47.89
  14   2  -5  834.45   54.23
 -14  -2   5  846.91   41.30
 -14   2   5  956.38   53.95
  14  -2  -5  913.24   53.89
  14  -2  -6  -22.81   34.42
 -14   2   6  -34.68   48.22
  14   2  -6    9.20   33.58
 -14  -2   6  -15.34   47.96
 -14  -2   7  150.09   35.12
  14  -2  -7  171.72   49.57
 -14   2   7  172.96   34.95
  14   2  -7  188.14   49.40
 -14   2   8  -35.84   34.51
  14   2  -8  -16.31   48.32
 -14  -2   8  116.78   51.42
  14  -2  -8   -7.01   47.97
 -14  -2   9   87.99   58.05
  14   2  -9   62.30   41.71
  14  -2  -9   65.29   41.27
 -14   2   9   54.58   41.27
 -14   2  10  -11.19   42.89
  14  -2 -10   62.02   59.04
  14   2 -10   13.07   60.13
 -14  -2  10   38.84   58.81
  14  -2 -11  217.85   61.43
  14   2 -11  200.71   43.83
 -14  -2  11  202.59   43.55
 -14   2  11  161.67   44.20
  14   2 -12    1.70   49.98
 -14  -2  12  -10.54   72.09
 -14  -4   1    3.97   33.07
  14  -4  -1   41.59   47.66
 -14   4   1   28.74   47.12
  14   4  -1  -16.83   48.28
 -14  -4   2   12.58   47.43
  14   4  -2   35.04   34.03
 -14   4   2   11.39   47.57
  14  -4  -2   23.50   48.76
  14  -4  -3  150.03   34.31
 -14   4   3  121.43   34.24
 -14  -4   3   94.41   34.87
  14   4  -3   97.91   35.35
  14   4  -4  563.18   38.97
  14  -4  -4  668.64   52.00
 -14  -4   4  591.23   51.13
 -14   4   4  615.83   50.99
 -14   4   5   45.37   48.27
  14   4  -5   85.92   48.63
  14  -4  -5   -5.28   49.41
 -14  -4   5   89.46   47.55
  14  -4  -6   59.27   48.32
 -14   4   6   66.47   34.02
 -14  -4   6  100.16   33.63
  14   4  -6   91.64   48.39
 -14  -4   7   49.69   51.68
  14   4  -7    6.14   48.04
  14  -4  -7   42.12   47.64
 -14   4   7  -38.59   48.66
  14   4  -8   24.20   58.23
 -14   4   8   54.27   57.26
  14  -4  -8   13.74   58.36
 -14  -4   8   12.89   41.92
 -14   4   9   56.00   58.37
 -14  -4   9   69.65   58.43
  14  -4  -9   20.81   41.94
  14   4  -9   32.12   59.20
 -14  -4  10  310.83   61.21
 -14   4  10  260.68   44.12
  14   4 -10  259.65   43.65
  14  -4 -10  280.54   60.55
 -14  -4  11   -2.82   50.34
 -14   4  11   -5.72   50.82
  14   4 -11   27.02   49.66
  14  -4 -11   87.17   65.04
  14   6  -1  373.79   51.80
  14  -6  -1  441.51   52.09
 -14   6   1  394.33   52.27
 -14  -6   1  405.86   37.62
 -14   6   2   31.90   47.62
 -14  -6   2   -4.85   47.04
  14   6  -2   42.67   34.26
  14  -6  -2    9.76   48.15
 -14   6   3   23.92   47.44
  14  -6  -3   62.63   48.04
  14   6  -3   75.13   47.24
 -14  -6   3   17.60   33.71
 -14   6   4   -6.24   48.20
  14   6  -4   -1.86   47.91
 -14  -6   4   20.98   47.79
  14  -6  -4    1.80   48.07
  14  -6  -5    2.95   54.11
 -14  -6   5   -7.09   40.71
  14   6  -5   -4.19   34.07
 -14   6   5   16.24   52.87
  14  -6  -6   46.47   41.50
 -14  -6   6    6.00   40.83
 -14   6   6   23.70   40.86
  14   6  -6    5.54   58.34
 -14  -6   7  146.45   58.61
  14   6  -7  136.53   59.64
  14  -6  -7   65.99   60.06
 -14   6   7  110.72   58.86
  14  -6  -8   69.56   58.50
  14   6  -8  -20.54   58.80
 -14  -6   8  -14.10   59.28
 -14   6   8   51.95   57.95
  14   6  -9   40.66   58.75
 -14   6   9    2.88   41.75
  14  -6  -9   -4.85   59.71
 -14  -6   9  -21.39   43.05
  14   6 -10   47.95   50.21
  14  -6 -10   19.89   70.32
 -14  -6  10   -2.38   66.58
 -14   6  10    3.00   70.58
  14  -6 -10    5.17   49.81
 -14   8   1   95.41   59.95
  14   8  -1  113.34   60.01
  14  -8  -1  100.63   60.22
  14  -8  -1  149.89   60.60
 -14  -8   1  146.90   40.67
 -14   8   2  183.68   60.43
  14   8  -2  154.44   59.57
  14  -8  -2  195.63   61.43
 -14  -8   2  190.00   58.75
  14  -8  -2  255.92   60.14
  14   8  -3  108.17   59.42
  14  -8  -3   88.22   61.24
 -14   8   3  112.63   59.94
 -14  -8   3  125.87   41.82
  14  -8  -3  104.92   60.07
  14  -8  -4  497.71   46.45
  14   8  -4  459.69   45.45
  14  -8  -4  532.87   61.86
 -14   8   4  417.52   46.72
 -14  -8   4  381.75   61.89
 -14  -8   5   26.52   41.67
 -14   8   5   29.04   59.31
  14   8  -5   -6.34   59.79
  14  -8  -5   22.89   60.62
  14  -8  -5   36.69   59.83
 -14  -8   6    5.65   60.02
 -14   8   6    1.63   59.42
  14  -8  -6   10.78   60.09
  14  -8  -6   91.45   59.41
  14   8  -6   54.01   58.94
  14  -8  -7  118.95   61.08
 -14   8   7  121.88   41.79
 -14  -8   7   97.75   60.24
  14  -8  -7   54.52   60.67
  14   8  -7   40.93   60.86
 -14  -8   8  126.28   44.06
  14  -8  -8  193.27   66.17
  14   8  -8  184.63   67.17
  14  -8  -8  160.73   44.53
 -14   8   8  184.30   50.39
 -14 -10   1   -0.29   42.27
 -14  10   1    8.98   60.17
  14 -10  -1   15.92   60.62
  14  10  -1   36.78   59.69
  14 -10  -1    0.53   74.92
  14  10  -2   -8.03   61.03
  14 -10  -2   17.64   61.03
 -14 -10   2   35.37   42.41
  14 -10  -2   21.13   60.68
 -14  10   2   23.13   73.48
  14  10  -3  122.32   42.61
 -14 -10   3   42.74   59.43
  14 -10  -3  100.77   61.06
 -14  10   3   69.15   60.59
  14 -10  -3   78.19   61.64
  14 -10  -4  105.85   51.27
 -14 -10   4   53.37   50.38
  14  10  -4   95.30   66.49
  14 -10  -4   75.64   67.02
 -14  10   4   69.97   66.70
  14 -10  -5  380.31   74.27
  14 -10  -5  359.39   75.67
 -14 -10   5  379.39   72.72
 -14  10   5  317.28   74.56
  14  10  -5  313.69   73.16
  13  -1  -1   33.18   27.98
 -13   1   1   70.50   37.53
 -13  -1   1   67.84   26.69
  13   1  -1   24.49   39.08
 -13   1   2  191.21   28.79
  13  -1  -2  199.14   28.92
 -13  -1   2  173.92   39.34
  13   1  -2  221.77   38.66
 -13   1   3  110.94   38.85
  13   1  -3  108.09   28.36
  13  -1  -3   99.19   28.77
 -13  -1   3   86.03   38.37
 -13   1   4   99.73   27.31
  13  -1  -4   95.00   38.87
  13   1  -4  113.66   38.89
 -13  -1   4   93.08   27.71
 -13   1   5  669.96   43.50
 -13  -1   5  622.71   32.68
  13  -1  -5  657.66   43.56
  13   1  -5  596.80   43.86
  13   1  -6   53.05   33.06
  13  -1  -6   59.88   32.66
 -13   1   6   51.38   32.97
 -13  -1   6   81.60   46.77
  13  -1  -7  165.73   46.89
  13   1  -7  161.70   47.71
 -13  -1   7  122.71   33.47
 -13   1   7  119.48   47.02
  13   1  -8  127.34   47.97
  13  -1  -8  152.81   47.20
 -13  -1   8   85.83   48.32
 -13   1   8  156.40   47.31
 -13  -1   9   41.43   47.31
 -13   1   9   23.78   33.63
  13  -1  -9   71.12   33.20
  13   1  -9   72.61   33.43
 -13  -1  10  -25.10   34.26
 -13   1  10    0.04   47.57
  13  -1 -10  -12.73   48.02
  13   1 -10   -1.02   47.73
  13   1 -11   45.31   41.65
  13  -1 -11   33.03   58.38
 -13  -1  11   87.89   57.95
 -13   1  11    8.58   58.50
 -13   1  12   46.56   59.35
 -13  -1  12   51.23   41.56
  13  -1 -12   83.39   58.29
  13   1 -12   51.91   41.48
 -13  -1  13   33.88   61.10
  13  -1 -13   34.60   61.54
 -13   1  13   31.67   42.73
  13   1 -13   54.84   42.60
  13  -3  -1   89.37   28.37
 -13   3   1   95.42   38.71
  13   3  -1  100.75   38.63
 -13  -3   1   67.00   28.12
  13  -3  -2   -9.41   38.70
  13   3  -2    5.03   26.75
 -13   3   2    3.92   37.09
 -13  -3   2    6.33   26.04
  13   3  -3   45.26   38.18
  13  -3  -3   18.02   38.00
 -13  -3   3   13.98   37.84
 -13   3   3   36.73   25.92
  13   3  -4 1105.27   50.13
  13  -3  -4 1065.73   38.81
 -13  -3   4 1185.27   49.53
 -13   3   4 1108.38   42.64
 -13  -3   5  839.15   50.69
  13  -3  -5  798.22   40.36
 -13   3   5  815.48   39.82
  13   3  -5  796.92   51.89
 -13  -3   6   20.37   32.30
 -13   3   6    3.61   32.57
  13  -3  -6   10.60   47.09
  13   3  -6   13.73   32.26
  13  -3  -7  105.31   33.75
  13   3  -7  126.18   33.47
 -13   3   7  123.63   34.93
 -13  -3   7  137.31   47.05
  13  -3  -8   16.49   33.76
 -13  -3   8   25.81   47.56
  13   3  -8   65.03   47.27
 -13   3   8   29.34   33.57
 -13  -3   9  -16.58   47.62
  13  -3  -9   21.66   46.78
  13   3  -9  -15.34   33.85
 -13   3   9    4.69   33.11
 -13  -3  10  319.97   36.89
 -13   3  10  264.33   55.09
  13  -3 -10  264.93   36.51
  13   3 -10  236.98   55.21
 -13   3  11  190.34   58.36
  13   3 -11  134.07   42.37
  13  -3 -11  170.22   42.15
 -13  -3  11  177.20   59.90
 -13   3  12   65.09   59.00
 -13  -3  12   10.60   59.50
  13  -3 -12   41.83   41.70
  13   3 -12    9.04   43.41
  13  -3 -13  102.85   67.01
 -13  -3  13  129.58   51.69
 -13   3  13  137.41   51.40
  13   3 -13  165.32   51.35
  13  -5  -1  284.71   49.41
 -13   5   1  325.83   48.51
 -13  -5   1  325.12   48.52
  13   5  -1  304.23   35.18
  13  -5  -2   30.50   46.23
  13   5  -2    7.00   46.69
 -13   5   2   10.39   45.69
 -13  -5   2   -6.59   33.27
  13  -5  -3    6.65   33.16
  13   5  -3   21.81   46.31
 -13   5   3  -17.47   47.43
 -13  -5   3   66.64   31.93
  13   5  -4  371.99   48.69
 -13  -5   4  374.03   48.33
  13  -5  -4  325.08   50.03
 -13   5   4  381.11   49.24
  13   5  -5   -0.02   32.97
 -13   5   5   -6.37   46.24
 -13  -5   5  -33.77   46.61
  13  -5  -5   24.68   46.45
  13  -5  -6   -8.12   33.44
 -13  -5   6    6.87   45.98
  13   5  -6  -23.91   47.12
 -13   5   6   -7.70   32.76
  13  -5  -7   52.04   48.43
 -13  -5   7   92.25   47.08
 -13   5   7   87.39   47.48
  13   5  -7   42.62   34.87
  13   5  -8   -3.60   34.85
 -13  -5   8  100.97   33.70
 -13   5   8   46.14   47.58
  13  -5  -8   43.92   34.19
  13   5  -9  -31.39   54.54
  13  -5  -9  -23.97   47.92
 -13   5   9   18.47   33.83
 -13  -5   9   26.58   33.97
  13   5 -10   92.32   59.51
 -13  -5  10   76.10   41.90
  13  -5 -10   80.74   41.75
 -13   5  10   38.05   58.85
 -13   5  11   93.15   58.92
 -13  -5  11    9.32   59.42
  13   5 -11   93.44   59.25
  13  -5 -11    6.21   41.65
  13  -5 -12   88.15   59.14
  13  -5 -12   55.35   41.72
 -13   5  12    7.10   41.92
 -13  -5  12   44.28   60.19
  13   5 -12   40.00   42.37
  13   7  -1  360.70   50.16
  13  -7  -1  411.39   50.95
 -13   7   1  369.87   50.81
 -13  -7   1  402.35   35.65
 -13   7   2  181.69   48.69
  13  -7  -2  167.35   49.18
 -13  -7   2  130.80   48.20
  13   7  -2  152.51   34.78
  13   7  -3   42.13   33.78
 -13  -7   3   50.62   46.97
 -13   7   3   49.49   47.94
  13  -7  -3   52.83   34.36
  13  -7  -4  202.52   48.80
 -13   7   4  203.13   49.16
  13   7  -4  205.22   48.68
 -13  -7   4  182.00   35.28
 -13   7   5   17.77   46.83
  13  -7  -5   -5.23   48.16
 -13  -7   5  -15.87   33.81
  13   7  -5  -21.57   34.42
 -13   7   6   56.74   46.87
  13  -7  -6    6.51   34.21
 -13  -7   6  -14.34   47.41
  13   7  -6  -40.51   47.22
  13   7  -7  164.23   50.05
  13  -7  -7  224.24   36.53
 -13  -7   7  155.82   50.55
 -13   7   7  228.16   49.24
  13  -7  -7  234.03   50.21
 -13  -7   8  164.03   59.02
  13  -7  -8  178.37   59.01
  13   7  -8  183.15   58.39
  13  -7  -8  179.68   41.75
 -13   7   8  141.73   58.87
  13  -7  -9    9.87   58.94
  13   7  -9  117.87   58.36
 -13   7   9    6.60   41.53
 -13  -7   9  -53.16   59.69
  13  -7  -9   41.78   40.72
  13   7 -10  125.69   43.05
 -13  -7  10  120.59   60.09
  13  -7 -10  103.06   60.33
 -13   7  10  126.89   60.47
  13  -7 -10  140.00   60.55
  13  -7 -11   21.41   59.90
 -13  -7  11   16.07   66.47
 -13   7  11  -26.41   65.67
  13  -7 -11   43.68   64.88
  13   7 -11   71.84   59.97
  13  -9  -1   18.22   59.55
  13  -9  -1   13.60   49.47
  13   9  -1   33.85   48.24
 -13  -9   1   50.77   52.56
 -13   9   1   38.67   48.13
 -13   9   2  129.58   49.03
  13   9  -2  127.25   48.84
 -13  -9   2  132.78   34.53
  13  -9  -2  116.40   49.32
  13  -9  -2   92.05   50.09
 -13   9   3  231.48   50.31
  13  -9  -3  218.26   51.58
 -13  -9   3  244.18   54.02
  13  -9  -3  185.88   51.11
  13   9  -3  177.95   35.75
 -13   9   4  455.97   62.11
  13  -9  -4  477.70   61.64
  13   9  -4  447.36   56.02
 -13  -9   4  448.17   60.97
  13  -9  -4  471.09   57.04
  13  -9  -5  286.21   60.65
 -13  -9   5  264.70   42.87
  13  -9  -5  211.14   44.37
  13   9  -5  201.28   43.40
 -13   9   5  226.14   60.89
 -13   9   6   28.21   58.11
 -13  -9   6   45.01   40.56
  13   9  -6   43.89   57.70
  13  -9  -6  -35.30   59.60
  13  -9  -6    9.40   58.64
 -13   9   7  -18.11   59.09
  13   9  -7    1.29   59.43
  13  -9  -7   19.94   58.92
  13  -9  -7   25.44   59.44
 -13  -9   7  -12.71   59.14
 -13  -9   8  117.34   60.00
  13  -9  -8   66.01   43.67
  13  -9  -8   97.11   60.65
  13   9  -8  114.05   59.98
 -13   9   8  161.82   58.79
 -13  -9   9   31.71   60.83
  13   9  -9  -17.85   42.74
  13  -9  -9   15.79   60.71
  13  -9  -9  -38.22   60.87
 -13   9   9   46.63   59.78
 -13   9  10  172.79   50.73
  13  11  -1   77.62   58.21
 -13 -11   1   -8.33   58.61
  13 -11  -1  -14.85   60.10
  13 -11  -1   -1.85   73.18
 -13 -11   2  -41.08   42.05
  13 -11  -2   50.37   58.55
  13  11  -2  -19.27   42.22
  13 -11  -2  -23.09   73.72
  13  11  -3   79.52   60.17
  13 -11  -3  135.31   60.78
 -13 -11   3   68.46   60.30
  13 -11  -3  130.54   60.22
  13  11  -4   24.69   43.07
  13 -11  -4   42.58   60.84
 -13 -11   4   61.09   59.62
  13 -11  -4   39.77   42.92
  13 -11  -5  123.43   62.97
 -13 -11   5  198.74   41.93
  13 -11  -5  188.98   61.10
  13  11  -5  143.84   43.20
  13 -11  -6   39.27   60.47
 -13 -11   6   14.20   43.13
  13 -11  -6   67.80   65.53
  13  11  -6  -17.99   43.64
 -13 -11   7  -13.90   71.87
  13 -11  -7   -0.38   49.91
  13  11  -7  -19.04   50.10
  13 -11  -7  -35.27   71.52
 -12   0   1   -6.52   25.58
  12   0  -1  -20.81   26.49
 -12   0   2  404.36   30.10
  12   0  -2  389.72   41.18
  12   0  -3   -4.83   36.97
 -12   0   3    1.86   36.38
 -12   0   4  188.79   38.14
  12   0  -4  159.79   38.70
  12   0  -5    2.81   37.57
 -12   0   5   18.93   37.58
 -12   0   6  674.40   32.75
  12   0  -6  678.78   42.91
  12   0  -7  -10.18   26.96
 -12   0   7    2.87   37.02
  12   0  -8  467.56   31.38
 -12   0   8  480.39   41.05
  12   0  -9    5.62   45.82
 -12   0   9    5.55   33.05
  12   0 -10    2.36   33.23
 -12   0  10  -40.75   47.39
 -12   0  11  -33.06   33.36
  12   0 -11   36.31   47.24
  12   0 -12  137.13   48.53
 -12   0  12  116.05   50.08
 -12   0  13   36.32   41.29
  12   0 -13  -13.08   41.22
 -12   0  14   82.55   60.35
  12   0 -14   41.33   60.82
  12   2  -1  127.30   38.35
 -12   2   1  120.70   38.19
  12  -2  -1  107.61   28.64
 -12  -2   1  108.66   27.57
  12  -2  -2   23.71   37.16
 -12   2   2    5.00   37.19
  12   2  -2   10.46   37.00
 -12  -2   2   18.41   26.06
  12   2  -3  122.03   27.28
  12  -2  -3  106.44   38.19
 -12   2   3  115.77   26.71
 -12  -2   3   87.01   27.17
  12   2  -4   79.62   37.40
 -12   2   4   50.27   37.60
 -12  -2   4   73.39   26.02
  12  -2  -4   55.38   27.39
 -12   2   5  599.62   42.32
  12  -2  -5  627.20   33.10
  12   2  -5  621.60   41.84
 -12  -2   5  617.39   32.57
  12  -2  -6   47.96   26.45
  12   2  -6   52.65   27.50
 -12   2   6   80.97   37.67
 -12  -2   6   49.23   26.72
 -12  -2   7  371.16   40.22
 -12   2   7  391.02   41.08
  12  -2  -7  383.81   30.23
  12   2  -7  393.93   40.31
  12   2  -8  -10.57   38.37
 -12   2   8  -10.06   27.07
  12  -2  -8   20.79   26.36
 -12  -2   8   12.69   37.13
 -12   2   9   11.82   32.63
  12  -2  -9  -26.84   46.96
  12   2  -9  -18.87   33.22
 -12  -2   9    3.52   45.70
 -12   2  10    3.99   46.96
  12   2 -10  -30.37   46.59
  12  -2 -10   26.55   33.06
 -12  -2  10   10.57   46.79
 -12  -2  11   52.40   35.49
  12   2 -11   72.50   35.26
  12  -2 -11  111.36   34.86
 -12   2  11  108.64   48.33
 -12  -2  12   39.41   52.74
  12   2 -12   23.59   41.48
 -12   2  12   41.06   40.73
  12  -2 -12   25.99   41.04
 -12   2  13  167.36   43.25
 -12  -2  13  178.38   61.43
  12  -2 -13  180.58   60.64
  12   2 -13  156.36   44.57
  12   2 -14  -12.18   60.44
  12  -2 -14   58.38   40.73
 -12   2  14  -67.88   60.44
 -12  -2  14   -1.82   42.60
 -12   4   1   46.40   36.79
 -12  -4   1   11.61   37.08
  12   4  -1   41.96   37.44
  12  -4  -1   24.10   38.09
 -12   4   2  109.20   38.21
  12  -4  -2  135.02   38.65
  12   4  -2  104.91   27.41
 -12  -4   2   94.97   38.20
  12   4  -3   27.13   37.44
  12  -4  -3   24.59   37.64
 -12  -4   3   25.56   37.62
 -12   4   3  -10.14   38.19
  12  -4  -4 1661.88   51.48
  12   4  -4 1634.86   40.39
 -12   4   4 1707.48   50.67
 -12  -4   4 1747.10   49.74
  12   4  -5  286.55   39.95
 -12  -4   5  298.14   39.83
  12  -4  -5  281.06   39.87
 -12   4   5  265.68   40.12
  12   4  -6   14.58   37.54
 -12   4   6   -3.69   26.99
 -12  -4   6  -18.10   37.48
  12  -4  -6   -2.49   27.03
  12  -4  -7   -5.31   26.93
  12   4  -7   42.38   37.95
 -12  -4   7   39.20   36.67
 -12   4   7   -9.21   27.21
 -12   4   8  201.44   33.91
  12   4  -8  184.86   47.57
 -12  -4   8  219.35   47.07
  12  -4  -8  188.13   35.44
  12  -4  -9   -1.57   46.33
 -12  -4   9   14.72   47.20
 -12   4   9    8.29   32.57
  12   4  -9   -0.30   46.33
 -12  -4  10  404.21   49.71
  12  -4 -10  358.25   49.46
 -12   4  10  347.36   36.71
  12   4 -10  404.25   50.65
 -12  -4  11  137.23   48.88
  12   4 -11   74.41   49.26
 -12   4  11   95.69   48.81
  12  -4 -11   93.65   48.41
 -12  -4  12    4.26   59.20
 -12   4  12   -2.90   57.82
  12  -4 -12    3.72   41.39
  12   4 -12   -6.51   41.10
  12  -4 -13   -8.32   59.27
 -12  -4  13   -3.84   42.27
 -12   4  13   82.71   58.04
  12   4 -13   92.74   59.23
  12  -4 -13  -15.08   59.97
 -12  -4  14   98.76   51.48
  12  -4 -14  205.82   49.12
 -12   4  14  126.73   70.56
  12   4 -14  127.60   67.24
  12  -4 -14  121.25   70.62
  12  -6  -1  886.20   48.01
 -12  -6   1  916.56   35.51
  12   6  -1  846.03   35.75
 -12   6   1  933.06   47.87
 -12   6   2   69.90   38.19
  12   6  -2   76.42   38.21
 -12  -6   2   72.18   27.10
  12  -6  -2   77.65   38.93
 -12   6   3    8.94   37.56
 -12  -6   3    4.24   26.38
  12  -6  -3  -13.14   38.40
  12   6  -3   15.92   37.38
  12   6  -4   11.88   37.58
  12  -6  -4    4.46   27.05
 -12  -6   4  -18.94   27.03
 -12   6   4   23.16   25.78
 -12   6   5  226.65   44.98
  12   6  -5  233.92   29.39
 -12  -6   5  247.63   29.64
  12  -6  -5  211.59   29.83
  12  -6  -6   26.28   46.07
 -12  -6   6   33.69   46.22
  12   6  -6   19.71   45.91
 -12   6   6   25.66   46.29
  12   6  -7  408.90   38.04
  12  -6  -7  479.47   49.17
 -12  -6   7  515.17   49.65
 -12   6   7  455.40   36.37
 -12  -6   8    9.44   46.50
 -12   6   8   12.19   46.09
  12   6  -8    3.84   33.66
  12  -6  -8   27.66   32.60
 -12  -6   9  -30.35   48.45
 -12   6   9   14.00   33.60
  12  -6  -9  -29.90   47.04
  12  -6  -9   20.55   32.61
  12   6  -9  -36.74   33.86
  12  -6 -10  130.46   47.04
 -12   6  10   18.41   48.33
  12  -6 -10   85.65   47.84
 -12  -6  10   24.54   48.45
  12   6 -10   11.26   49.50
  12  -6 -11  -15.83   40.93
  12  -6 -11  -23.59   58.11
  12   6 -11  -19.39   41.57
 -12  -6  11    3.04   58.79
 -12   6  11  -10.68   40.25
  12   6 -12  -34.43   43.23
 -12   6  12   21.14   58.54
  12  -6 -12   -5.66   42.67
  12  -6 -12   -3.04   59.13
 -12  -6  12  -53.81   59.83
 -12   6  13  312.54   68.77
  12  -6 -13  374.65   63.72
 -12  -6  13  383.94   69.96
  12   6 -13  318.98   64.27
  12  -6 -13  394.99   69.20
  12  -8  -1  351.56   51.34
 -12  -8   1  336.65   36.00
  12  -8  -1  342.69   50.60
 -12   8   1  339.57   49.70
  12   8  -1  323.62   49.12
  12  -8  -2  164.35   47.38
  12   8  -2  168.03   46.42
 -12  -8   2   85.02   33.96
 -12   8   2  167.03   46.85
  12  -8  -2  155.33   48.28
  12   8  -3  131.02   46.92
  12  -8  -3  110.66   48.32
 -12   8   3  112.32   47.28
  12  -8  -3  113.90   48.15
 -12  -8   3   76.37   33.24
  12  -8  -4  377.83   49.93
 -12   8   4  387.69   50.17
 -12  -8   4  421.49   48.13
  12  -8  -4  379.34   51.08
  12   8  -4  397.47   36.02
  12   8  -5   33.83   45.96
  12  -8  -5    5.94   33.77
  12  -8  -5    5.61   34.12
 -12   8   5   15.21   46.89
 -12  -8   5   16.54   33.20
  12   8  -6   55.29   33.57
 -12   8   6   95.69   46.21
 -12  -8   6   48.36   33.37
  12  -8  -6   76.86   47.13
  12  -8  -6   41.53   48.00
  12   8  -7   70.19   46.85
 -12   8   7   83.50   46.39
 -12  -8   7   53.76   34.48
  12  -8  -7   16.05   48.37
  12  -8  -7   55.81   47.74
 -12   8   8  249.59   49.98
  12  -8  -8  287.58   50.31
 -12  -8   8  223.49   36.50
  12   8  -8  236.15   50.02
  12  -8  -8  248.85   36.64
  12  -8  -9    9.51   41.44
 -12  -8   9   41.94   41.08
  12   8  -9   21.54   41.27
  12  -8  -9   11.87   58.10
 -12   8   9   26.21   57.91
  12  -8 -10  146.53   43.06
  12   8 -10   89.56   43.53
  12  -8 -10  160.43   59.07
 -12  -8  10  145.99   59.90
 -12   8  10  153.34   59.50
 -12  -8  11   14.44   60.31
  12  -8 -11   35.90   59.37
 -12   8  11  -12.07   58.93
  12   8 -11   28.37   42.09
  12  -8 -11   56.10   59.14
 -12   8  12   26.55   49.47
  12  -8 -12   41.81   49.51
  12   8 -12  100.72   65.73
  12  -8 -12   35.42   49.90
 -12  -8  12  -40.00   72.39
 -12  10   1    0.40   47.31
 -12 -10   1   -1.11   33.40
  12  10  -1   35.83   32.97
  12 -10  -1    1.84   47.60
  12 -10  -1  -17.85   47.98
 -12 -10   2   18.55   48.27
  12 -10  -2   64.49   48.98
  12 -10  -2   48.88   48.97
  12  10  -2  107.41   47.20
 -12  10   2   87.82   58.52
  12  10  -3  218.00   49.39
  12 -10  -3  295.26   50.83
  12 -10  -3  326.20   49.94
 -12 -10   3  261.62   49.27
 -12  10   3  254.59   49.54
 -12 -10   4   55.08   47.50
  12  10  -4    5.81   34.97
 -12  10   4   33.60   48.58
  12 -10  -4   32.34   49.24
  12 -10  -4    8.47   49.46
  12 -10  -5  107.94   49.24
 -12 -10   5   84.29   48.81
  12 -10  -5   77.86   49.31
  12  10  -5  146.53   47.83
 -12  10   5  118.22   48.96
  12  10  -6    8.17   53.55
  12 -10  -6   39.85   57.98
 -12  10   6   16.68   52.52
  12 -10  -6   38.98   53.22
 -12 -10   6  -42.81   58.86
  12  10  -7  149.45   58.21
  12 -10  -7  112.72   42.60
 -12 -10   7  188.48   58.50
 -12  10   7  101.57   42.05
  12 -10  -7  129.34   59.78
 -12 -10   8  -29.97   59.62
  12 -10  -8  -19.61   42.07
 -12  10   8   20.89   58.10
  12  10  -8  -10.45   59.21
  12 -10  -8   14.56   58.46
  12  10  -9   66.64   59.27
 -12 -10   9   17.48   60.74
  12 -10  -9    1.60   42.14
  12 -10  -9   88.93   41.08
 -12  10   9   24.66   41.94
  12 -10 -10    1.40   65.58
 -12 -10  10   79.65   66.14
  12 -10 -10   10.80   65.78
 -12  10  10   23.18   59.99
  12  10 -10   72.55   42.13
  12 -12  -1  -43.13   72.79
  12  12  -1  -89.84   59.75
 -12 -12   1   11.49   58.35
  12 -12  -1   -3.16   72.35
  12 -12  -2  176.43   61.72
  12 -12  -2  202.27   60.06
 -12 -12   2  169.24   60.87
  12  12  -2  162.16   43.31
  12 -12  -3   95.14   60.79
 -12 -12   3   43.81   43.14
  12  12  -3   19.44   60.00
  12 -12  -3  117.53   59.19
 -12 -12   4  106.96   59.78
  12 -12  -4  145.93   60.27
  12 -12  -4  108.09   61.49
  12  12  -4  159.43   41.82
  12 -12  -5   55.31   59.34
 -12 -12   5   19.58   59.09
  12  12  -5   31.40   41.71
  12 -12  -5  -31.33   60.41
 -12 -12   6   56.33   61.23
  12  12  -6   84.01   59.23
  12 -12  -6   86.09   61.76
  12 -12  -6   88.53   61.44
  12 -12  -7  -47.59   61.50
  12  12  -7  -25.53   43.25
 -12 -12   7  -80.90   66.49
  12 -12  -7    7.45   42.61
  12  12  -8  171.37   53.12
  12 -12  -8  195.79   73.87
  11   1  -1  113.36   34.21
 -11  -1   1  112.17   37.05
 -11   1   1  107.10   27.53
  11  -1  -1   96.78   34.91
 -11   1   2  432.29   29.68
  11   1  -2  421.00   30.97
 -11  -1   2  434.12   39.24
  11  -1  -2  439.25   40.03
  11  -1  -3   79.76   26.63
  11   1  -3   64.75   26.80
 -11   1   3   72.03   26.06
 -11  -1   3   41.30   26.21
  11   1  -4   33.31   37.40
  11  -1  -4   29.81   36.68
 -11   1   4   34.99   36.95
 -11  -1   4   37.29   26.10
 -11  -1   5  185.12   38.16
  11  -1  -5  191.94   38.04
  11   1  -5  208.84   38.66
 -11   1   5  219.57   37.95
  11   1  -6  594.49   41.32
 -11   1   6  549.50   41.20
  11  -1  -6  612.40   41.14
 -11  -1   6  582.14   41.02
 -11  -1   7  194.22   38.62
 -11   1   7  174.74   28.12
  11   1  -7  154.77   28.00
  11  -1  -7  170.68   27.91
 -11   1   8  232.66   29.05
  11  -1  -8  254.53   29.13
 -11  -1   8  245.98   38.76
  11   1  -8  234.26   29.09
 -11  -1   9   -7.00   37.68
  11   1  -9   15.03   26.57
  11  -1  -9   31.63   37.31
 -11   1   9   24.67   37.64
 -11  -1  10   54.88   27.11
  11   1 -10   45.54   37.29
  11  -1 -10   36.73   27.36
 -11   1  10   45.87   27.70
 -11  -1  11   54.52   33.40
 -11   1  11  116.00   46.38
  11   1 -11    1.13   48.12
  11  -1 -11   99.04   32.63
 -11  -1  12  184.39   48.17
  11   1 -12  137.02   49.46
  11  -1 -12  227.90   47.62
 -11   1  12  191.20   35.53
 -11   1  13   69.73   47.80
  11   1 -13   30.63   47.73
  11  -1 -13  -26.30   48.07
 -11  -1  13   17.20   34.38
 -11  -1  14   -4.35   59.03
 -11   1  14   -5.55   58.67
  11   1 -14    1.68   40.92
  11  -1 -14   41.19   58.34
  11  -1 -15   -0.02   42.53
 -11  -1  15    9.24   59.76
  11   1 -15  -26.67   59.42
 -11   1  15  -13.33   42.23
  11   3  -1   19.42   36.37
 -11  -3   1   25.47   36.27
  11  -3  -1   15.26   37.13
 -11   3   1   32.66   36.82
 -11   3   2    1.97   36.77
  11   3  -2   -3.38   36.74
 -11  -3   2   19.53   24.79
  11  -3  -2   -4.10   36.60
 -11  -3   3   -9.80   36.11
  11   3  -3  -14.79   37.45
 -11   3   3   -1.36   35.87
  11  -3  -3  -10.25   37.17
  11  -3  -4  228.16   38.96
 -11   3   4  225.82   38.36
  11   3  -4  238.77   38.62
 -11  -3   4  249.88   37.51
 -11   3   5  361.75   30.16
 -11  -3   5  383.94   29.76
  11  -3  -5  377.37   40.01
  11   3  -5  412.21   40.53
  11  -3  -6  136.25   38.00
 -11  -3   6   87.19   37.89
 -11   3   6  112.21   37.73
  11   3  -6  116.38   37.79
 -11   3   7  287.42   39.19
  11  -3  -7  248.54   39.40
 -11  -3   7  274.58   39.39
  11   3  -7  249.84   29.92
 -11   3   8  103.93   27.76
  11   3  -8   96.66   27.79
  11  -3  -8  152.55   37.57
 -11  -3   8  136.24   38.06
  11   3  -9  -12.82   26.86
  11  -3  -9   23.19   36.75
 -11   3   9   -5.90   26.52
 -11  -3   9   47.36   37.52
 -11   3  10   23.33   46.53
  11   3 -10  138.71   46.28
  11  -3 -10   76.48   33.20
 -11  -3  10   42.66   33.10
  11   3 -11   90.53   34.38
 -11  -3  11  109.01   34.08
  11  -3 -11   58.83   47.47
 -11   3  11   91.57   47.43
  11  -3 -12   75.68   46.65
 -11  -3  12   16.41   47.49
 -11   3  12   50.90   47.09
  11   3 -12   42.08   34.13
 -11  -3  13  186.03   53.46
  11   3 -13  106.69   35.17
 -11   3  13  160.79   53.08
  11  -3 -13  102.93   34.46
 -11  -3  14   44.77   59.55
  11   3 -14   16.34   59.62
  11  -3 -14   86.64   40.48
  11  -3 -14   64.52   59.15
 -11   3  14   54.31   58.61
 -11  -3  15    7.38   42.50
  11  -3 -15   -5.03   42.63
 -11   3  15   22.32   59.79
  11  -3 -15   82.98   58.29
  11   3 -15   12.96   42.46
 -11   5   1  440.77   41.48
 -11  -5   1  444.41   40.03
  11   5  -1  451.19   40.71
  11  -5  -1  446.29   41.99
 -11   5   2  230.63   38.97
  11  -5  -2  205.21   39.29
 -11  -5   2  201.92   27.95
  11   5  -2  188.47   28.18
  11   5  -3   62.97   37.74
  11  -5  -3   78.01   37.41
 -11   5   3   67.02   37.97
 -11  -5   3   94.03   26.53
  11   5  -4  657.29   41.99
  11  -5  -4  659.64   33.77
 -11   5   4  666.91   43.63
 -11  -5   4  706.48   41.07
  11   5  -5  108.63   37.87
 -11  -5   5   73.34   27.45
 -11   5   5   79.48   37.27
  11  -5  -5   93.50   27.10
  11  -5  -6   -2.11   37.70
 -11   5   6   27.83   26.80
  11   5  -6   18.97   37.94
 -11  -5   6   25.85   26.83
 -11   5   7  570.06   42.61
 -11  -5   7  583.62   41.85
  11  -5  -7  557.40   42.30
  11   5  -7  517.53   43.10
  11   5  -8  128.38   28.25
 -11   5   8  156.08   38.08
  11  -5  -8  133.42   27.91
 -11  -5   8  146.15   28.19
  11  -5  -9   40.51   45.26
 -11  -5   9   -4.74   32.62
  11   5  -9  -19.29   33.57
 -11   5   9   35.44   45.21
 -11   5  10  188.35   34.94
  11  -5 -10  221.65   47.65
  11   5 -10  146.24   48.05
 -11  -5  10  196.06   48.17
 -11  -5  11   65.78   47.35
  11   5 -11   60.32   33.69
 -11   5  11   22.71   47.42
  11  -5 -11   96.33   33.16
  11  -5 -11   31.52   33.61
  11  -5 -12  100.79   48.16
 -11   5  12   36.85   48.16
  11  -5 -12   79.32   48.24
 -11  -5  12   79.19   47.90
  11   5 -12   84.90   34.65
  11  -5 -13  151.31   42.84
  11   5 -13  164.63   42.64
  11  -5 -13  223.39   59.38
 -11   5  13  147.43   59.42
 -11  -5  13  218.68   59.99
  11   5 -14  -14.33   42.84
 -11  -5  14   -3.03   59.76
  11  -5 -14   28.24   42.32
  11  -5 -14   12.51   42.06
 -11   5  14   32.21   42.31
  11   5 -15  -49.96   73.53
  11  -5 -15  -33.73   50.45
 -11   7   1  351.39   41.50
 -11  -7   1  373.49   28.79
  11  -7  -1  373.12   41.95
  11   7  -1  392.18   39.90
 -11  -7   2   29.20   25.82
 -11   7   2   30.06   36.49
  11   7  -2    6.23   37.82
  11  -7  -2   34.93   36.94
  11   7  -3   -2.43   26.69
 -11  -7   3   16.80   36.90
  11  -7  -3   26.33   37.24
 -11   7   3   16.89   37.16
  11   7  -4  135.69   27.49
 -11  -7   4  101.67   38.41
 -11   7   4  122.13   28.72
  11  -7  -4  108.99   28.70
  11   7  -5  100.25   38.04
 -11  -7   5  118.57   27.90
  11  -7  -5  134.66   39.03
  11  -7  -5  110.75   28.28
 -11   7   5  113.45   27.96
 -11   7   6   55.67   27.01
  11  -7  -6   39.11   37.99
 -11  -7   6   23.02   27.29
  11   7  -6   29.08   38.40
  11  -7  -6   48.98   38.24
 -11  -7   7 1025.52   49.22
  11   7  -7 1001.12   49.11
 -11   7   7  990.17   50.38
  11  -7  -7 1061.00   51.21
  11  -7  -7 1057.46   37.35
 -11  -7   8  167.85   34.49
  11   7  -8  177.09   34.62
  11  -7  -8  200.32   47.57
  11  -7  -8  195.51   47.82
 -11   7   8  151.26   47.89
  11  -7  -9   12.26   46.83
  11   7  -9   33.22   46.99
 -11  -7   9   18.07   33.34
 -11   7   9   44.89   46.02
  11  -7  -9    6.87   33.80
  11  -7 -10   43.64   32.93
  11  -7 -10    3.40   47.90
 -11   7  10   10.58   33.23
 -11  -7  10    8.90   47.71
  11   7 -10   29.06   47.40
  11   7 -11  -58.63   35.13
 -11  -7  11   66.82   47.94
  11  -7 -11  -21.53   34.81
 -11   7  11  -11.39   47.22
  11  -7 -11    7.12   47.15
  11  -7 -12   11.22   57.78
 -11  -7  12    9.04   41.51
  11   7 -12   15.21   41.90
  11  -7 -12   41.68   40.61
 -11   7  12  -34.32   59.21
  11  -7 -13  172.12   60.24
  11  -7 -13  188.12   60.41
 -11  -7  13  134.05   43.73
 -11   7  13  120.00   43.41
  11   7 -13  129.28   44.14
  11  -7 -14   40.85   70.59
  11  -7 -14   -8.41   70.62
 -11  -7  14   -8.50   50.61
  11   7 -14  -16.47   50.02
 -11   7  14    3.15   70.30
 -11   9   1   14.98   38.68
 -11  -9   1   46.21   41.66
  11  -9  -1   18.74   39.27
  11   9  -1   32.87   39.30
  11  -9  -1    8.72   43.86
 -11   9   2  116.27   39.83
  11   9  -2  142.39   38.79
 -11  -9   2  133.56   43.18
  11  -9  -2  134.19   39.17
  11  -9  -2  164.76   44.62
 -11  -9   3   46.27   46.64
  11  -9  -3   49.27   33.36
  11  -9  -3   28.40   42.74
 -11   9   3   71.36   41.88
  11   9  -3   14.95   42.80
 -11  -9   4  291.85   48.43
  11  -9  -4  297.36   49.16
  11   9  -4  269.29   47.92
  11  -9  -4  344.46   49.73
 -11   9   4  287.09   48.40
 -11  -9   5   31.30   33.22
  11  -9  -5   64.31   33.26
  11   9  -5   69.07   32.62
 -11   9   5   47.49   33.02
  11  -9  -5   33.05   34.05
  11   9  -6   13.11   46.41
 -11  -9   6   32.84   32.57
  11  -9  -6   18.14   33.23
 -11   9   6    3.87   46.73
  11  -9  -6  -38.22   47.89
  11  -9  -7   42.04   47.71
  11  -9  -7   97.79   33.83
  11   9  -7   29.68   47.94
 -11  -9   7   80.36   47.42
 -11   9   7   61.61   46.67
 -11   9   8   81.30   48.52
  11  -9  -8  106.54   34.81
  11  -9  -8  102.62   48.31
 -11  -9   8  131.23   48.29
  11   9  -8   92.74   48.47
  11  -9  -9  116.50   48.68
  11  -9  -9   91.94   35.05
 -11   9   9  133.00   48.31
 -11  -9   9   80.22   35.04
  11   9  -9  148.23   48.56
 -11  -9  10   83.84   58.99
  11  -9 -10  120.35   58.63
 -11   9  10  102.77   41.82
  11  -9 -10  117.95   58.95
  11   9 -10  122.37   42.06
 -11  -9  11  -56.66   59.86
  11  -9 -11   19.60   40.65
  11  -9 -11    8.72   42.07
  11   9 -11   61.10   58.37
 -11   9  11   -1.00   41.29
 -11  -9  12    0.15   43.31
  11   9 -12  -22.56   42.81
  11  -9 -12    6.87   59.16
 -11   9  12   -5.68   42.01
  11  -9 -12   55.11   59.35
  11   9 -13   73.75   49.86
  11 -11  -1  202.99   50.24
  11  11  -1  170.98   48.67
 -11 -11   1  169.42   34.86
  11 -11  -1  175.04   49.57
  11 -11  -2   97.64   48.17
  11  11  -2   79.33   48.42
 -11 -11   2   94.00   48.47
  11 -11  -2  119.93   49.05
  11 -11  -3  370.53   51.36
  11  11  -3  370.06   49.27
 -11 -11   3  366.23   49.46
  11 -11  -3  333.81   50.88
 -11 -11   4  -32.70   48.27
  11 -11  -4   16.58   34.56
  11  11  -4   51.81   33.06
  11 -11  -4   12.84   47.55
  11 -11  -5   94.10   48.69
  11  11  -5  143.62   47.54
 -11 -11   5  113.37   48.39
  11 -11  -5  107.74   48.29
  11  11  -6   90.41   49.81
  11 -11  -6  127.87   49.63
 -11 -11   6  130.32   34.73
  11 -11  -6  140.05   49.48
 -11 -11   7  140.64   42.85
  11 -11  -7  134.57   59.73
  11 -11  -7  146.02   59.07
  11  11  -7  114.83   59.72
  11 -11  -8   56.83   60.19
  11 -11  -8   64.78   58.04
  11  11  -8   57.31   58.50
 -11 -11   8  106.10   59.02
  11  11  -9  134.29   60.22
  11 -11  -9  178.25   42.61
 -11 -11   9  259.42   60.19
  11 -11  -9  176.71   61.16
  11  11 -10    2.86   42.86
  11 -11 -10  -38.72   60.46
 -11 -11  10   -8.29   42.91
  11 -11 -10    1.31   59.02
  11 -11 -11   62.26   49.26
  11  11 -11   74.03   70.79
  11 -11 -11   15.50   71.47
 -11 -11  11  -69.96   72.59
  11 -13  -1   64.64   60.15
 -11 -13   1   79.77   41.35
  11  13  -1   61.23   57.80
  11 -13  -1   56.57   59.43
  11 -13  -2  159.20   61.41
  11  13  -2  213.28   42.14
  11 -13  -2  213.25   61.56
 -11 -13   2  290.57   59.07
  11  13  -3    1.29   59.04
  11 -13  -3   45.32   58.93
  11 -13  -3   23.55   59.80
 -11 -13   3    5.68   58.36
  11  13  -4  -21.71   59.04
  11 -13  -4   51.09   58.48
  11 -13  -4    3.08   59.29
 -11 -13   4    6.99   58.84
  11 -13  -5   47.64   41.18
  11  13  -5   31.77   41.35
  11 -13  -5    9.01   59.54
 -11 -13   5   16.18   59.66
  11 -13  -6  150.43   59.48
  11  13  -6  100.20   42.25
  11 -13  -6   53.17   61.08
 -11 -13   6   98.54   59.27
  11 -13  -7   72.86   44.47
 -11 -13   7  114.39   61.43
  11  13  -7   94.83   43.26
  11 -13  -7  113.88   43.09
 -11 -13   8  171.87   73.20
  11 -13  -8  184.42   52.65
  11  13  -8  202.50   71.45
  11 -13  -8  240.95   72.29
  10   0  -1   -3.83   29.32
 -10   0   1    3.56   28.63
 -10   0   2 1677.37   43.85
  10   0  -2 1754.87   44.53
 -10   0   3    4.47   20.22
  10   0  -3   -7.65   20.61
  10   0  -4  277.06   31.33
 -10   0   4  282.08   31.02
 -10   0   5    4.78   27.91
  10   0  -5   -0.92   20.54
 -10   0   6 1099.49   38.36
  10   0  -6 1099.24   32.95
  10   0  -7   32.14   36.46
 -10   0   7   -4.49   25.94
 -10   0   8  739.36   32.49
  10   0  -8  738.16   42.21
  10   0  -9   15.15   26.19
 -10   0   9   -0.63   36.72
 -10   0  10  101.14   38.46
  10   0 -10  125.29   38.04
 -10   0  11   -0.51   38.03
  10   0 -11  -29.38   37.42
 -10   0  12  389.05   36.31
  10   0 -12  403.63   36.68
  10   0 -13  -54.92   47.01
 -10   0  13  -67.90   47.71
 -10   0  14   74.02   35.07
  10   0 -14   78.76   34.47
 -10   0  15  -16.60   58.76
  10   0 -15    7.86   58.15
  10   0 -16  210.97   60.31
 -10   0  16  202.77   42.36
 -10  -2   1  280.66   31.73
 -10   2   1  264.16   24.92
  10   2  -1  245.41   31.82
  10  -2  -1  263.29   24.61
 -10  -2   2  294.41   32.11
  10   2  -2  325.10   24.62
 -10   2   2  333.45   32.18
  10  -2  -2  325.87   25.25
 -10   2   3   13.37   28.87
  10   2  -3   26.48   29.32
 -10  -2   3   34.82   20.89
  10  -2  -3   38.48   28.97
  10   2  -4   10.57   20.09
 -10  -2   4   14.91   27.99
  10  -2  -4    3.44   28.33
 -10   2   4  -12.33   28.08
  10  -2  -5  113.80   30.49
  10   2  -5  123.63   30.48
 -10   2   5  107.67   22.34
 -10  -2   5  142.00   29.79
  10   2  -6  157.76   23.11
 -10  -2   6  166.26   30.50
 -10   2   6  180.12   30.86
  10  -2  -6  195.72   30.48
  10  -2  -7  463.90   40.18
  10   2  -7  523.54   40.57
 -10  -2   7  467.62   30.13
 -10   2   7  474.97   39.78
  10  -2  -8   75.20   36.28
 -10  -2   8   14.68   37.06
  10   2  -8   23.38   26.23
 -10   2   8   17.01   26.54
 -10  -2   9   17.11   36.90
  10   2  -9   28.00   37.16
 -10   2   9   -8.02   37.41
  10  -2  -9    8.86   36.74
 -10   2  10   -7.17   26.43
 -10  -2  10   20.06   37.12
  10   2 -10   -8.32   26.25
  10  -2 -10   -6.85   26.71
  10   2 -11  123.44   39.14
 -10   2  11  176.08   38.89
  10  -2 -11  188.50   38.80
 -10  -2  11  223.95   38.32
  10  -2 -12   60.93   46.58
 -10  -2  12   73.39   46.17
  10   2 -12   30.08   48.06
 -10   2  12   98.39   46.23
  10   2 -13  106.10   34.34
 -10  -2  13   90.89   48.00
 -10   2  13  100.92   35.25
  10  -2 -13   96.29   34.59
  10   2 -14  -41.15   48.27
 -10  -2  14    1.11   47.93
  10  -2 -14   -5.36   33.78
 -10   2  14  -11.85   33.60
  10  -2 -15   29.09   58.76
 -10   2  15  106.08   58.37
 -10  -2  15   17.73   42.13
  10  -2 -15   11.51   41.10
  10   2 -15   59.21   41.35
 -10   2  16   19.29   58.92
  10  -2 -16    1.42   42.33
 -10  -2  16   -2.23   42.59
  10  -2 -16   39.46   59.83
  10   2 -16   64.88   59.71
 -10   4   1  160.07   30.83
 -10  -4   1  167.08   30.25
  10   4  -1  166.34   22.71
  10  -4  -1  143.42   31.35
  10  -4  -2  131.96   30.33
  10   4  -2  112.24   22.12
 -10  -4   2   96.32   22.56
 -10   4   2  154.68   29.79
 -10  -4   3   -6.77   20.21
  10  -4  -3    1.67   28.57
  10   4  -3   -4.77   20.56
 -10   4   3  -10.74   20.53
 -10  -4   4  786.13   35.83
 -10   4   4  829.27   37.39
  10   4  -4  811.95   36.25
  10  -4  -4  798.54   37.54
 -10  -4   5  118.17   37.29
 -10   4   5  152.84   37.41
  10  -4  -5  127.41   34.15
  10   4  -5  148.63   34.63
  10  -4  -6   77.07   37.28
  10   4  -6   94.49   36.54
 -10  -4   6   53.22   37.02
 -10   4   6   70.74   37.81
  10   4  -7  270.13   28.98
 -10  -4   7  264.32   38.92
 -10   4   7  287.13   38.12
  10  -4  -7  295.12   38.52
 -10   4   8   40.04   36.55
  10  -4  -8   26.99   26.13
  10   4  -8    5.49   27.05
 -10  -4   8   29.57   26.30
 -10   4   9    6.97   37.12
 -10  -4   9   -6.19   26.73
  10   4  -9  -15.05   26.65
  10  -4  -9    5.80   26.21
 -10  -4  10  197.50   38.95
  10  -4 -10  160.89   28.09
 -10   4  10  199.58   39.02
  10   4 -10  139.72   40.16
  10  -4 -11   -6.82   46.03
 -10   4  11    8.49   45.97
 -10  -4  11   47.52   32.00
  10   4 -11    2.97   32.50
  10  -4 -12  -10.80   32.77
 -10   4  12  -22.53   46.80
 -10  -4  12   -7.73   33.18
  10  -4 -12   36.46   45.93
  10   4 -12    5.72   46.64
  10  -4 -13   68.56   47.72
 -10   4  13   22.08   47.97
  10   4 -13   27.12   48.40
  10  -4 -13  102.43   47.86
 -10  -4  13  115.67   33.47
  10   4 -14   -9.66   41.25
  10  -4 -14    2.21   56.95
  10  -4 -14    5.06   58.55
 -10   4  14   18.52   57.66
 -10  -4  14   -3.75   41.13
 -10   4  15   47.00   59.17
  10   4 -15   56.44   58.94
  10  -4 -15   46.90   58.21
 -10  -4  15   19.82   42.87
  10  -4 -15   59.52   59.21
  10   4 -16  147.05   71.26
  10  -4 -16  147.33   71.81
  10  -4 -16   48.59   52.04
 -10   4  16  130.74   70.93
 -10  -4  16  126.24   51.08
  10  -6  -1 1341.20   51.15
 -10  -6   1 1359.40   37.81
  10   6  -1 1403.57   47.12
 -10   6   1 1416.47   51.14
  10  -6  -2   27.90   36.46
 -10  -6   2  -22.62   36.93
  10   6  -2   -4.27   26.34
 -10   6   2   25.95   36.31
 -10   6   3   76.68   36.16
  10   6  -3   25.03   37.15
  10  -6  -3   59.74   37.42
 -10  -6   3   59.92   26.28
  10   6  -4  102.65   26.10
  10  -6  -4   80.37   37.45
 -10  -6   4   61.85   27.17
 -10   6   4  102.48   26.58
  10   6  -5  175.75   27.86
  10  -6  -5  190.24   38.28
 -10  -6   5  178.52   37.92
 -10   6   5  174.38   38.17
  10  -6  -6   27.69   37.91
 -10  -6   6   53.09   26.72
 -10   6   6   24.36   37.51
  10   6  -6   59.50   26.72
  10  -6  -7 1946.85   50.73
 -10  -6   7 1839.94   49.55
  10   6  -7 1890.44   50.18
 -10   6   7 1919.60   51.61
  10   6  -8    4.98   37.58
  10  -6  -8   18.41   37.49
 -10  -6   8   14.56   25.95
  10  -6  -8   -8.15   37.17
 -10   6   8  -11.95   37.71
  10   6  -9    0.87   37.76
  10  -6  -9    4.13   37.47
 -10  -6   9   13.53   37.22
  10  -6  -9   12.28   37.27
 -10   6   9    7.12   37.37
 -10   6  10   44.98   46.08
  10  -6 -10   50.79   45.34
  10   6 -10   -3.32   47.39
 -10  -6  10   23.80   33.09
  10  -6 -10   36.37   32.82
 -10  -6  11   10.91   46.15
  10  -6 -11  -35.21   46.67
  10   6 -11   55.10   45.57
  10  -6 -11   -8.11   32.74
 -10   6  11   -2.05   46.14
  10  -6 -12   -7.87   33.05
  10   6 -12    1.07   33.71
 -10   6  12   11.56   33.12
 -10  -6  12   -4.65   33.46
  10  -6 -12   -5.43   47.54
  10   6 -13   99.93   35.01
 -10  -6  13   96.95   42.09
  10  -6 -13  135.38   52.48
  10  -6 -13  107.43   54.76
 -10   6  13   99.63   53.55
  10  -6 -14   40.04   40.94
 -10  -6  14   25.99   59.71
  10  -6 -14   36.34   58.40
 -10   6  14   34.93   40.95
  10   6 -14   26.51   59.24
 -10   6  15   37.73   59.68
  10  -6 -15   87.00   42.11
  10   6 -15   20.95   61.55
  10  -6 -15   63.30   59.88
 -10  -6  15   69.03   66.27
  10  -8  -1   28.70   38.05
  10  -8  -1   54.25   37.31
 -10   8   1   25.31   37.17
 -10  -8   1   34.25   26.63
  10   8  -1   43.24   26.63
 -10   8   2  313.38   41.57
  10  -8  -2  423.75   42.60
 -10  -8   2  359.46   39.88
  10  -8  -2  376.00   41.58
  10   8  -2  391.30   39.39
  10  -8  -3  387.22   42.14
 -10  -8   3  440.57   39.94
 -10   8   3  383.93   41.28
  10   8  -3  345.45   30.66
  10  -8  -3  410.74   42.07
  10   8  -4  384.07   29.82
  10  -8  -4  410.91   41.15
 -10   8   4  355.71   31.87
 -10  -8   4  337.64   30.40
  10  -8  -4  379.05   30.64
  10  -8  -5   21.23   37.49
  10  -8  -5   61.26   36.63
 -10   8   5   36.50   37.76
 -10  -8   5   57.76   36.88
  10   8  -5   62.10   36.68
  10   8  -6  148.92   39.02
 -10  -8   6  153.73   38.53
  10  -8  -6  169.34   38.68
 -10   8   6  179.23   38.05
  10  -8  -6  178.45   38.09
  10   8  -7   91.41   38.66
  10  -8  -7  103.25   37.84
 -10   8   7   86.77   27.87
  10  -8  -7  126.08   26.71
 -10  -8   7   87.30   27.55
 -10  -8   8  296.43   44.42
  10   8  -8  252.39   29.32
  10  -8  -8  214.54   30.32
 -10   8   8  284.62   34.79
  10  -8  -8  306.67   35.36
 -10   8   9  101.03   33.02
  10   8  -9   42.28   34.71
  10  -8  -9   49.96   47.50
 -10  -8   9   87.23   33.51
  10  -8  -9   78.28   33.84
  10  -8 -10  143.22   35.23
 -10  -8  10  140.76   48.37
 -10   8  10  143.46   34.56
  10  -8 -10  120.24   48.48
  10   8 -10  144.99   48.24
 -10  -8  11  -10.68   34.61
  10   8 -11  -14.06   33.52
  10  -8 -11   12.35   33.47
 -10   8  11    3.12   33.77
  10  -8 -11   -1.46   47.69
  10  -8 -12  -29.48   57.67
 -10  -8  12   13.85   58.44
  10  -8 -12    4.34   57.15
  10   8 -12  -20.32   57.79
 -10   8  12    4.12   57.13
  10  -8 -13   55.25   57.71
 -10  -8  13    5.65   58.95
 -10   8  13   21.04   57.70
  10  -8 -13   39.92   58.49
  10   8 -13  -31.18   60.12
  10  -8 -14  -32.04   42.68
  10   8 -14   -4.88   60.94
 -10  -8  14    0.09   43.06
  10  -8 -14   39.06   59.52
 -10   8  14    1.63   42.44
 -10 -10   1  861.62   34.46
  10  10  -1  776.77   44.42
  10 -10  -1  819.05   56.58
  10 -10  -1  896.15   49.32
  10 -10  -2   -5.07   37.49
  10  10  -2   -2.40   37.79
 -10 -10   2   24.13   25.86
  10 -10  -2  -11.91   37.81
  10 -10  -3  267.85   40.68
  10 -10  -3  242.37   41.09
  10  10  -3  213.50   29.32
 -10 -10   3  294.77   39.08
 -10 -10   4   47.13   38.58
  10 -10  -4   37.32   37.84
  10  10  -4   40.23   27.48
 -10  10   4   20.24   27.26
  10 -10  -4   40.81   27.14
  10 -10  -5  208.05   46.96
 -10 -10   5  198.55   34.58
  10 -10  -5  243.23   47.26
 -10  10   5  199.59   47.63
  10  10  -5  150.69   47.66
  10  10  -6  102.73   33.37
  10 -10  -6   92.29   47.05
 -10 -10   6  138.61   46.88
  10 -10  -6  103.27   33.68
 -10  10   6  107.13   46.44
 -10  10   7  404.15   50.55
  10 -10  -7  515.63   50.62
 -10 -10   7  458.87   37.58
  10  10  -7  500.53   49.26
  10 -10  -7  447.42   50.15
 -10  10   8  -13.35   32.97
  10 -10  -8   18.33   47.34
 -10 -10   8   28.36   46.85
  10 -10  -8  -11.34   33.60
  10  10  -8   23.33   46.69
 -10 -10   9  180.04   36.15
  10 -10  -9  161.75   36.26
  10 -10  -9  210.59   49.25
  10  10  -9  184.88   49.41
 -10 -10  10  -18.96   54.08
  10 -10 -10  -53.62   48.95
  10  10 -10    8.24   33.83
  10 -10 -10   18.67   52.07
  10  10 -11   35.69   59.23
  10 -10 -11  123.63   58.34
 -10 -10  11  -13.09   43.10
  10 -10 -11   38.27   41.66
 -10 -10  12   48.12   60.40
  10 -10 -12    4.96   59.07
  10 -10 -12   43.52   59.83
  10  10 -12   46.14   43.28
 -10 -10  13   73.68   52.97
  10  10 -13  128.84   51.89
  10 -10 -13  188.15   70.87
  10 -10 -13  164.90   71.36
 -10 -12   1    3.81   33.68
  10 -12  -1   12.08   47.47
  10  12  -1   28.70   46.39
  10 -12  -1  -19.25   48.25
  10 -12  -2  460.79   51.98
  10 -12  -2  420.94   51.59
  10  12  -2  369.98   36.12
 -10 -12   2  408.05   36.05
  10 -12  -3   88.22   34.63
  10  12  -3  108.79   33.40
  10 -12  -3   96.47   48.84
 -10 -12   3   94.75   34.07
  10 -12  -4   66.33   47.50
 -10 -12   4   59.93   34.09
  10 -12  -4   24.52   48.68
  10  12  -4   76.68   46.48
 -10 -12   5  139.34   48.72
  10 -12  -5  145.44   48.74
  10  12  -5   66.45   48.62
  10 -12  -5   90.92   49.45
 -10 -12   6  307.54   50.77
  10  12  -6  282.87   37.57
  10 -12  -6  290.53   37.89
  10 -12  -6  309.74   51.12
  10 -12  -7   54.15   47.59
  10  12  -7   47.11   48.46
  10 -12  -7    9.99   34.73
 -10 -12   7   15.94   34.17
  10 -12  -8  130.18   42.30
  10 -12  -8  105.41   60.45
  10  12  -8  146.23   42.14
 -10 -12   8  128.77   59.40
  10  12  -9   75.41   42.40
 -10 -12   9   93.18   42.62
  10 -12  -9   59.40   59.89
  10 -12  -9   95.53   59.35
  10 -12 -10   -1.61   59.23
 -10 -12  10   57.37   60.53
  10  12 -10   66.75   59.02
  10 -12 -10   18.00   60.57
 -10 -12  11  -14.19   51.78
  10  12 -11   24.15   50.16
  10 -12 -11   18.25   71.82
  10 -12 -11   33.18   70.32
  10 -14  -1  109.48   60.28
 -10 -14   1  148.30   59.03
  10 -14  -1   58.54   61.69
  10  14  -1  103.77   59.54
 -10 -14   2   37.04   59.08
  10  14  -2   61.92   40.91
  10 -14  -2   88.58   59.03
  10 -14  -2   99.46   59.62
 -10 -14   3   -7.53   59.15
  10 -14  -3    6.21   58.90
  10 -14  -3  -12.19   59.34
  10  14  -3    3.54   58.55
 -10 -14   4   50.29   58.12
  10  14  -4   35.92   41.86
  10 -14  -4  -11.52   59.79
  10 -14  -4   34.14   59.73
  10 -14  -5   -3.56   60.12
  10 -14  -5  -11.28   59.61
  10  14  -5   -7.63   41.53
 -10 -14   5   62.08   60.15
 -10 -14   6  -36.08   61.32
  10 -14  -6   56.51   58.51
  10 -14  -6  -39.28   60.42
  10  14  -6  -25.21   59.33
  10 -14  -7  153.49   43.71
 -10 -14   7  120.70   44.64
  10 -14  -7  119.20   61.54
  10  14  -7  135.35   43.24
  10 -14  -8   45.66   50.78
 -10 -14   8  100.30   71.66
  10  14  -8   33.66   50.71
  10 -14  -8   45.05   72.11
  -9   1   1  641.71   35.17
   9   1  -1  596.72   35.19
  -9  -1   1  599.22   34.85
   9  -1  -1  626.62   35.91
  -9  -1   2 1371.79   40.91
   9  -1  -2 1332.48   36.50
   9   1  -2 1455.69   41.95
  -9   1   2 1432.68   42.53
   9   1  -3  156.21   21.81
   9  -1  -3  151.05   30.42
  -9  -1   3  152.04   22.08
  -9   1   3  129.26   21.96
   9  -1  -4  150.21   30.52
  -9  -1   4  165.49   29.54
  -9   1   4  152.10   30.32
   9   1  -4  169.49   22.59
   9   1  -5  243.01   31.53
   9  -1  -5  283.52   23.92
  -9  -1   5  269.76   31.14
  -9   1   5  291.45   24.13
  -9   1   6  847.73   36.77
   9  -1  -6  839.89   30.15
   9   1  -6  848.00   36.73
  -9  -1   6  872.97   29.93
  -9  -1   7  445.43   32.71
   9  -1  -7  448.16   25.86
   9   1  -7  449.25   25.94
  -9   1   7  457.25   33.03
   9  -1  -8  713.78   28.92
  -9   1   8  733.16   29.14
  -9  -1   8  760.82   29.08
   9   1  -8  713.49   29.14
  -9  -1   9  190.11   37.82
  -9   1   9  173.92   27.62
   9   1  -9  190.04   27.74
   9  -1  -9  192.79   38.48
   9  -1 -10  266.47   37.91
  -9  -1  10  228.86   38.72
  -9   1  10  252.20   38.65
   9   1 -10  226.81   37.95
   9  -1 -11   61.55   37.21
  -9   1  11   64.41   37.47
   9   1 -11   79.21   37.00
  -9  -1  11   90.84   37.07
  -9  -1  12  125.42   39.23
   9   1 -12  153.23   28.81
   9  -1 -12  131.03   28.07
  -9   1  12  140.36   28.48
   9  -1 -13   49.65   45.80
   9   1 -13   20.78   33.09
  -9  -1  13   14.81   32.72
  -9   1  13   24.23   45.65
   9  -1 -14    3.08   47.37
   9   1 -14   44.15   33.10
  -9   1  14    6.19   32.90
  -9  -1  14   37.10   32.87
  -9   1  15   52.43   53.24
  -9  -1  15    9.73   48.78
   9  -1 -15   77.68   48.99
   9  -1 -15   53.48   54.06
   9   1 -15  108.90   48.09
  -9   1  16  225.18   58.98
   9  -1 -16  251.77   58.95
  -9  -1  16  155.09   42.39
   9  -1 -16  208.43   59.58
   9   1 -16  153.55   59.62
  -9   1  17   75.72   48.50
   9   1 -17   30.17   50.61
  -9  -1  17   32.08   65.63
   9   1 -17   21.41   65.51
   9  -1 -17    5.65   50.75
   9  -1 -17    3.97   65.74
  -9  -3   1  142.58   22.67
   9  -3  -1  132.79   30.64
  -9   3   1  144.44   29.92
   9   3  -1  150.65   22.53
  -9   3   2    0.30   27.69
   9  -3  -2   -4.04   28.51
   9   3  -2   11.12   28.46
  -9  -3   2   14.20   27.84
   9  -3  -3   75.26   29.33
  -9  -3   3   91.32   29.00
  -9   3   3   67.65   28.85
   9   3  -3   84.30   21.41
   9   3  -4  366.19   32.81
  -9  -3   4  386.27   32.07
   9  -3  -4  391.92   26.03
  -9   3   4  402.92   25.88
   9  -3  -5    5.86   20.26
  -9   3   5    9.05   28.65
  -9  -3   5   20.86   28.01
   9   3  -5    2.84   20.81
  -9   3   6   48.57   20.86
  -9  -3   6   37.09   28.91
   9  -3  -6   44.79   29.01
   9   3  -6   58.65   20.47
  -9  -3   7   26.84   20.22
   9  -3  -7   14.39   29.12
  -9   3   7   20.49   28.56
   9   3  -7   14.89   29.51
   9   3  -8    3.47   25.71
  -9  -3   8   20.63   36.38
  -9   3   8   14.50   25.67
   9  -3  -8  -11.67   36.60
  -9   3   9   34.34   37.08
   9  -3  -9   22.29   37.10
  -9  -3   9   73.71   25.98
   9   3  -9   40.50   26.40
  -9  -3  10  411.57   39.85
   9  -3 -10  394.89   40.55
   9   3 -10  367.14   40.31
  -9   3  10  438.83   39.56
  -9  -3  11   39.73   26.42
  -9   3  11   18.03   27.18
   9   3 -11   20.31   26.48
   9  -3 -11   35.58   26.54
  -9   3  12   72.39   26.60
  -9  -3  12   25.37   27.81
   9   3 -12   52.47   26.75
   9  -3 -12   27.12   37.68
   9  -3 -13   -7.45   46.30
   9   3 -13   23.49   45.73
   9  -3 -13   -9.53   46.41
  -9  -3  13  -16.65   32.56
  -9   3  13   12.83   32.48
   9  -3 -14  -21.67   47.88
   9   3 -14   59.49   47.43
  -9  -3  14    7.46   34.13
  -9   3  14   43.18   46.92
   9  -3 -14   61.22   47.60
  -9  -3  15   11.64   40.52
   9  -3 -15  -40.08   57.81
   9   3 -15   18.98   57.66
  -9   3  15   46.52   57.45
   9  -3 -15   34.55   57.87
  -9   3  16  119.77   57.87
   9   3 -16  -11.10   42.81
  -9  -3  16   41.54   42.20
   9  -3 -16   71.52   59.13
   9  -3 -16   70.02   40.90
  -9  -3  17   56.98   50.19
   9   3 -17   14.30   49.75
   9   5  -1 2890.50   45.82
  -9   5   1 3060.66   60.59
   9  -5  -1 3076.04   60.58
  -9  -5   1 3138.90   51.15
   9  -5  -2   -0.40   28.58
  -9  -5   2    8.79   28.51
  -9   5   2   -2.61   28.65
   9   5  -2   -9.54   20.77
   9   5  -3  112.05   22.28
  -9  -5   3  115.82   29.62
   9  -5  -3  127.46   30.45
  -9   5   3  145.02   29.52
  -9  -5   4  630.24   34.41
   9   5  -4  656.56   34.55
   9  -5  -4  612.95   29.00
  -9   5   4  585.41   29.01
   9  -5  -5   31.85   28.98
  -9   5   5   40.38   20.43
   9   5  -5   28.77   20.76
  -9  -5   5   47.84   28.22
   9  -5  -6  107.14   21.93
  -9   5   6  116.50   29.76
   9   5  -6  108.96   21.99
  -9  -5   6  119.63   30.09
   9  -5  -7 1435.98   47.62
  -9   5   7 1434.02   48.04
   9   5  -7 1478.49   47.15
  -9  -5   7 1461.41   47.14
   9  -5  -8   17.50   25.57
  -9   5   8   29.05   25.05
  -9  -5   8   10.61   25.84
   9   5  -8   24.96   25.87
   9  -5  -9   48.44   36.40
  -9   5   9   37.08   26.39
   9  -5  -9   -7.62   26.50
  -9  -5   9   35.60   25.33
   9   5  -9    7.22   26.78
  -9  -5  10  289.35   39.62
  -9   5  10  250.64   39.66
   9  -5 -10  274.12   39.30
   9  -5 -10  276.63   29.56
   9   5 -10  217.45   40.32
  -9   5  11   51.28   38.13
   9   5 -11   39.32   27.66
   9  -5 -11   55.34   38.65
  -9  -5  11   41.47   27.14
   9  -5 -11   74.37   26.14
  -9  -5  12   46.07   45.24
   9  -5 -12   11.43   32.15
   9  -5 -12   24.20   45.63
  -9   5  12    7.49   45.60
   9   5 -12    0.01   32.53
  -9   5  13  103.51   34.45
   9   5 -13   96.17   34.84
   9  -5 -13   90.67   34.43
  -9  -5  13   58.25   48.27
   9  -5 -13  125.18   33.86
   9  -5 -14   45.45   33.27
  -9  -5  14   31.00   33.46
   9  -5 -14   -8.34   33.45
   9   5 -14  -12.14   34.64
  -9   5  14   29.98   47.47
   9   5 -15   95.92   59.14
  -9   5  15  131.25   57.72
   9  -5 -15   99.13   58.56
  -9  -5  15   46.59   42.68
   9  -5 -15   63.18   58.42
   9  -5 -16   58.88   43.02
   9  -5 -16   71.95   60.41
  -9   5  16  -38.10   61.53
  -9  -5  16  143.96   60.26
   9   5 -16   -2.58   61.60
   9  -7  -1 1699.88   50.34
  -9  -7   1 1730.51   43.16
   9  -7  -1 1892.78   53.02
   9   7  -1 1695.42   38.02
  -9   7   1 1667.65   50.54
   9  -7  -2  359.97   33.62
   9  -7  -2  381.64   34.79
   9   7  -2  339.88   24.43
  -9   7   2  321.69   33.74
  -9  -7   2  343.06   32.27
   9  -7  -3   35.05   21.48
  -9  -7   3   35.76   28.91
   9   7  -3   75.62   29.56
  -9   7   3   35.80   29.10
   9  -7  -3   59.75   20.44
  -9   7   4    9.91   35.56
   9   7  -4   13.92   32.54
   9  -7  -4   10.74   36.25
   9  -7  -4   22.71   25.29
  -9  -7   4   20.88   25.49
  -9  -7   5   86.89   26.80
   9  -7  -5  119.99   36.90
   9  -7  -5  100.47   36.52
  -9   7   5   93.38   36.36
   9   7  -5   76.05   27.11
   9  -7  -6   62.30   37.32
   9   7  -6   52.51   37.28
   9  -7  -6   52.01   37.03
  -9  -7   6   61.73   26.30
  -9   7   6   67.06   37.34
   9  -7  -7  905.99   44.39
  -9  -7   7  901.08   34.56
   9   7  -7  927.95   43.97
   9  -7  -7 1017.31   44.57
  -9   7   7  933.83   44.45
  -9   7   8   83.60   37.88
  -9  -7   8   75.21   37.77
   9  -7  -8   72.80   37.76
   9  -7  -8   44.26   38.41
   9   7  -8   74.46   38.21
  -9   7   9   57.07   37.30
   9  -7  -9   20.65   37.62
   9  -7  -9   42.73   37.67
   9   7  -9   68.25   38.46
  -9  -7   9   60.27   37.66
  -9  -7  10   61.60   38.58
   9  -7 -10   82.70   37.84
   9  -7 -10   86.82   27.43
  -9   7  10   93.70   26.74
   9   7 -10   65.00   39.12
   9  -7 -11   20.18   45.82
  -9   7  11   13.82   45.58
   9   7 -11  -37.21   33.77
   9  -7 -11    0.05   32.07
  -9  -7  11  -22.49   33.16
   9   7 -12  -29.81   47.52
  -9  -7  12  -11.05   47.39
  -9   7  12  -20.06   46.85
   9  -7 -12   -2.35   46.56
   9  -7 -12   11.99   32.65
  -9   7  13   72.13   34.08
   9   7 -13   17.74   49.14
   9  -7 -13   15.77   48.45
  -9  -7  13   75.16   34.34
   9  -7 -13   63.49   34.27
   9  -7 -14  -38.07   58.08
   9   7 -14  -27.28   42.23
   9  -7 -14    4.52   57.36
  -9  -7  14    8.19   58.90
  -9   7  14   40.82   57.35
   9  -7 -15   41.20   42.08
   9  -7 -15  -22.13   42.94
  -9  -7  15   36.85   61.08
  -9   7  15   61.00   41.89
   9   7 -15   40.88   60.42
  -9  -9   1  190.15   38.71
   9   9  -1  233.18   38.74
  -9   9   1  208.96   39.10
   9  -9  -1  221.67   40.49
   9  -9  -1  236.90   40.28
   9   9  -2   55.53   26.02
  -9   9   2   48.10   44.80
   9  -9  -2   61.21   37.47
   9  -9  -2   47.61   38.05
  -9  -9   2   63.85   36.65
  -9   9   3  406.88   41.04
   9  -9  -3  445.74   40.94
   9   9  -3  443.99   40.41
  -9  -9   3  405.81   40.14
   9  -9  -3  440.30   41.52
  -9  -9   4  180.76   27.46
  -9   9   4  177.49   38.04
   9  -9  -4  175.70   38.89
   9  -9  -4  143.83   38.47
   9   9  -4  172.87   37.98
  -9  -9   5  348.28   29.18
  -9   9   5  350.00   40.21
   9  -9  -5  368.50   40.29
   9  -9  -5  354.84   39.49
   9   9  -5  309.20   39.39
   9  -9  -6   17.61   36.45
   9   9  -6  -13.55   26.62
  -9   9   6   10.34   26.01
   9  -9  -6    7.25   26.04
  -9  -9   6  -12.55   37.55
   9   9  -7  199.60   39.73
  -9  -9   7  211.76   38.97
   9  -9  -7  209.56   39.87
   9  -9  -7  228.47   39.63
  -9   9   7  218.25   39.40
   9  -9  -8  -12.40   26.93
  -9  -9   8  -37.59   38.69
   9   9  -8   -6.89   38.36
  -9   9   8  -43.36   37.64
   9  -9  -8  -21.92   38.17
   9   9  -9  217.87   47.21
   9  -9  -9  164.41   34.98
   9  -9  -9  225.37   47.49
  -9  -9   9  179.44   34.12
  -9   9   9  162.58   47.28
  -9   9  10   25.76   46.63
   9   9 -10    3.20   48.07
   9  -9 -10   65.56   33.23
  -9  -9  10   44.49   33.80
   9  -9 -10   24.08   46.86
  -9   9  11  112.43   33.85
   9  -9 -11  135.71   33.00
  -9  -9  11  128.47   48.53
   9  -9 -11   82.86   34.81
   9   9 -11   67.55   35.58
   9   9 -12  -40.16   48.72
   9  -9 -12   -2.27   34.28
  -9  -9  12   33.72   34.85
   9  -9 -12   24.18   33.07
   9  -9 -13   30.22   41.20
   9  -9 -13    4.87   58.79
  -9  -9  13   17.60   59.74
   9   9 -13   31.62   59.14
   9  -9 -14   15.79   59.59
  -9  -9  14   24.39   60.83
   9  -9 -14   52.19   59.07
   9   9 -14   81.60   59.32
   9 -11  -1  266.23   41.98
   9 -11  -1  314.76   41.95
   9  11  -1  216.86   40.67
  -9 -11   1  294.67   29.22
   9 -11  -2  254.67   42.06
  -9 -11   2  279.77   28.94
   9  11  -2  256.14   39.98
   9 -11  -2  286.00   48.94
   9 -11  -3  125.32   28.56
   9  11  -3  117.57   39.45
  -9 -11   3  148.13   39.64
   9 -11  -3  142.47   29.00
   9  11  -4   99.09   27.07
   9 -11  -4  103.19   38.93
   9 -11  -4  103.25   38.82
  -9 -11   4   68.23   28.95
   9 -11  -5  366.06   41.67
   9  11  -5  314.08   30.84
   9 -11  -5  320.82   42.11
  -9 -11   5  336.06   41.61
  -9 -11   6  375.48   49.00
   9 -11  -6  339.81   36.77
   9 -11  -6  379.87   49.60
   9  11  -6  298.21   49.35
  -9 -11   7  105.20   34.76
   9 -11  -7  141.06   34.03
   9  11  -7  141.61   47.49
   9 -11  -7  110.09   34.49
   9  11  -8   24.63   46.92
   9 -11  -8   24.14   33.69
  -9 -11   8   24.96   47.58
   9 -11  -8   36.30   46.69
   9  11  -9  128.46   48.13
  -9 -11   9  138.54   49.24
   9 -11  -9  142.35   47.98
   9 -11  -9  113.34   47.56
   9 -11 -10   74.27   34.73
   9 -11 -10   87.70   47.87
   9  11 -10   84.13   49.00
  -9 -11  10   71.39   49.33
   9 -11 -11   98.47   59.60
  -9 -11  11  154.93   42.40
   9  11 -11   92.41   43.00
   9 -11 -11  130.22   41.78
  -9 -11  12  103.05   59.83
   9 -11 -12   48.35   59.59
   9  11 -12   25.15   59.71
   9 -11 -12   94.95   58.48
  -9 -11  13   77.00   73.63
   9 -11 -13   68.17   51.80
   9  11 -13  141.78   71.46
   9 -11 -13   66.78   71.88
   9  13  -1  158.00   47.38
   9 -13  -1  147.37   49.29
   9 -13  -1  147.66   60.01
  -9 -13   1  144.71   48.39
  -9 -13   2  205.45   48.85
   9 -13  -2  273.05   49.97
   9  13  -2  198.99   49.11
   9 -13  -2  237.64   49.89
  -9 -13   3   23.59   47.38
   9 -13  -3  -17.98   48.21
   9  13  -3   -1.50   33.56
   9 -13  -3   24.80   46.86
   9 -13  -4    3.60   47.42
   9  13  -4   12.68   47.00
   9 -13  -4   30.37   46.43
  -9 -13   4   14.72   33.23
  -9 -13   5   84.73   48.14
   9 -13  -5   25.67   47.46
   9 -13  -5   47.66   47.92
   9  13  -5   37.07   33.15
   9 -13  -6  230.21   49.41
   9 -13  -6  181.47   35.93
  -9 -13   6  218.25   50.21
   9  13  -6  195.96   35.10
  -9 -13   7   81.13   49.09
   9  13  -7   60.98   34.79
   9 -13  -7   56.58   49.05
   9 -13  -7   52.99   48.99
   9  13  -8  113.85   43.77
   9 -13  -8  237.72   58.51
   9 -13  -8  207.28   60.14
  -9 -13   8  189.89   42.56
   9 -13  -9   13.89   58.09
   9  13  -9  -18.69   41.76
   9 -13  -9   11.62   58.91
  -9 -13   9    1.07   60.17
   9 -13 -10  -31.35   60.64
   9  13 -10   36.82   59.77
  -9 -13  10    1.76   61.04
   9 -13 -10   70.02   59.56
  -9 -13  11   12.10   50.46
   9 -13 -11   12.05   71.24
   9 -13 -11  -26.64   70.61
   9  13 -11  -17.86   50.47
   9 -15  -1   88.97   60.30
   9 -15  -1   97.75   60.32
  -9 -15   1   50.51   59.34
   9  15  -1   87.34   58.22
   9 -15  -2   13.50   59.22
   9 -15  -2   -8.86   60.12
  -9 -15   2   10.81   58.63
   9  15  -2   30.92   41.11
   9  15  -3  -36.26   58.56
   9 -15  -3  -27.99   59.66
  -9 -15   3  -31.60   60.63
   9 -15  -3   15.01   58.99
   9 -15  -4   93.90   44.14
   9 -15  -4  119.72   60.92
  -9 -15   4   87.49   61.10
   9  15  -4   77.31   43.43
   9 -15  -5    5.35   42.03
   9 -15  -5  -28.03   59.62
   9  15  -5    3.63   41.77
  -9 -15   5  -33.16   59.28
   9 -15  -6   23.50   59.38
  -9 -15   6   -8.26   42.91
   9 -15  -6   -5.63   42.39
   9  15  -6   56.26   40.86
   9 -15  -7  125.65   60.43
   9  15  -7  112.35   42.72
  -9 -15   7  182.41   60.55
   9 -15  -7  110.53   61.10
   9  15  -8  -59.56   71.90
  -9 -15   8    2.92   50.57
   9 -15  -8    5.85   49.81
   9 -15  -8   38.08   70.21
  -8   0   1   -0.35   19.76
   8   0  -1    2.85   28.40
   8   0  -2 2319.29   49.80
  -8   0   2 2322.98   49.47
  -8   0   3   -1.89   20.11
   8   0  -3    4.45   28.38
  -8   0   4  366.05   25.10
   8   0  -4  369.07   32.30
  -8   0   5   -4.79   19.80
   8   0  -5    6.62   19.58
   8   0  -6 2171.30   41.82
  -8   0   6 2206.71   46.61
  -8   0   7    3.35   27.87
   8   0  -7   -9.52   28.82
   8   0  -8  556.28   27.03
  -8   0   8  492.09   33.98
   8   0  -9    0.76   29.49
  -8   0   9   -4.28   20.40
  -8   0  10  610.33   41.26
   8   0 -10  545.42   31.85
   8   0 -11  -13.00   36.62
  -8   0  11  -16.18   36.36
  -8   0  12   69.13   38.14
   8   0 -12   95.70   37.88
  -8   0  13   -3.59   37.10
   8   0 -13   26.33   37.21
  -8   0  14    9.11   32.76
   8   0 -14   19.31   32.80
   8   0 -15  -22.79   33.70
  -8   0  15  -36.96   47.35
   8   0 -16  163.06   58.50
  -8   0  16  101.59   41.71
   8   0 -16  109.00   41.31
   8   0 -17   27.29   58.92
  -8   0  17    7.11   59.06
   8   0 -17   -0.13   59.37
  -8   2   1  648.60   36.23
   8  -2  -1  660.01   36.63
  -8  -2   1  634.00   34.62
   8   2  -1  633.38   35.45
  -8  -2   2  560.56   27.37
  -8   2   2  581.48   34.90
   8   2  -2  537.33   27.60
   8  -2  -2  569.04   29.07
   8  -2  -3  326.63   25.34
  -8  -2   3  346.40   31.22
  -8   2   3  349.85   32.44
   8   2  -3  335.97   24.99
   8  -2  -4  235.77   23.23
  -8  -2   4  213.54   30.84
   8   2  -4  229.52   23.56
  -8   2   4  226.44   30.78
   8  -2  -5  289.71   24.33
   8   2  -5  288.25   31.48
  -8  -2   5  326.27   31.05
  -8   2   5  295.76   23.76
   8  -2  -6  102.48   28.78
   8   2  -6   94.10   28.84
  -8   2   6   88.01   21.40
  -8  -2   6   94.20   28.62
  -8  -2   7  192.91   30.37
   8  -2  -7  156.31   30.62
  -8   2   7  198.06   30.28
   8   2  -7  201.89   30.47
   8   2  -8  176.93   29.81
   8  -2  -8  172.02   30.15
  -8   2   8  147.80   30.34
  -8  -2   8  191.78   29.86
  -8   2   9  445.10   26.26
   8   2  -9  502.25   33.33
   8  -2  -9  439.93   33.75
  -8  -2   9  441.62   25.52
   8  -2 -10  -16.04   36.28
  -8  -2  10    4.57   36.46
  -8   2  10    7.73   36.46
   8   2 -10    7.50   25.50
   8   2 -11   46.26   26.93
   8  -2 -11   31.04   27.00
  -8  -2  11   60.63   37.14
  -8   2  11   53.93   35.97
   8  -2 -12  -33.06   37.34
  -8  -2  12  -15.52   26.86
   8   2 -12   -5.92   26.47
  -8   2  12   34.78   36.47
   8  -2 -13   12.63   36.60
   8  -2 -13   23.57   25.87
   8   2 -13  -18.02   37.52
  -8   2  13    1.07   26.42
  -8  -2  13   -6.02   26.63
   8  -2 -14   78.11   45.28
  -8   2  14   44.10   46.64
   8   2 -14   56.14   32.81
   8  -2 -14   30.29   47.23
  -8  -2  14   59.33   32.94
  -8   2  15  142.57   47.94
  -8  -2  15   67.45   35.00
   8   2 -15   96.18   34.88
   8  -2 -15   65.76   48.35
   8  -2 -15  126.92   34.49
  -8  -2  16   29.12   57.40
  -8   2  16   49.80   57.50
   8  -2 -16   24.86   57.17
   8   2 -16   12.43   40.99
   8  -2 -16   14.11   57.62
   8   2 -17   83.33   58.99
   8  -2 -17   16.92   58.36
   8   2 -17   11.13   42.05
   8  -2 -17   51.23   40.97
  -8  -2  17  -46.37   60.58
  -8   2  17   -4.80   42.35
   8   4  -1   62.97   29.54
  -8   4   1   87.65   28.95
  -8  -4   1   69.74   28.84
   8  -4  -1   81.35   29.52
  -8   4   2  377.37   34.13
  -8  -4   2  371.63   24.77
   8   4  -2  387.86   32.55
   8  -4  -2  398.54   33.38
  -8  -4   3  388.61   31.52
   8  -4  -3  405.42   33.29
   8   4  -3  363.23   25.35
  -8   4   3  373.73   33.18
  -8  -4   4 2062.42   40.56
   8   4  -4 1978.54   40.16
   8  -4  -4 2014.98   43.32
  -8   4   4 2034.69   43.13
  -8   4   5   16.98   28.17
   8  -4  -5    7.44   28.35
   8   4  -5   14.88   28.90
  -8  -4   5    4.80   28.35
  -8  -4   6  114.84   22.01
   8  -4  -6  136.97   21.68
  -8   4   6  117.91   29.93
   8   4  -6  134.06   29.76
   8   4  -7  158.60   30.32
  -8  -4   7  155.70   22.02
  -8   4   7  157.82   22.09
   8  -4  -7  192.63   30.34
  -8   4   8   45.58   20.47
  -8  -4   8   20.75   21.26
   8   4  -8   20.99   29.68
   8  -4  -8   67.97   28.46
   8   4  -9    3.90   37.02
  -8   4   9   10.12   25.73
   8  -4  -9   11.08   36.41
  -8  -4   9    1.48   26.61
   8  -4 -10 1077.33   35.76
   8   4 -10 1022.19   44.30
  -8   4  10  953.33   34.94
  -8  -4  10 1050.27   44.50
   8  -4 -10  911.84   34.95
   8  -4 -11    7.81   25.86
  -8  -4  11   10.69   36.81
   8   4 -11   48.44   37.00
   8  -4 -11   38.47   36.28
  -8   4  11   12.89   26.06
  -8  -4  12   22.56   37.44
   8  -4 -12   29.25   26.22
   8  -4 -12   18.81   36.93
   8   4 -12   15.70   26.71
  -8   4  12   30.35   26.44
   8   4 -13   52.18   45.84
   8  -4 -13   -7.36   46.05
  -8   4  13  -12.88   32.90
   8  -4 -13   53.31   31.90
  -8  -4  13   32.37   32.80
  -8  -4  14   -5.71   47.13
   8   4 -14   40.52   46.48
   8  -4 -14  -23.30   33.04
   8  -4 -14   34.36   32.79
  -8   4  14   -3.12   46.43
   8   4 -15   -2.03   47.68
  -8  -4  15  -21.07   47.78
   8  -4 -15  -35.73   47.30
  -8   4  15   16.46   47.19
   8  -4 -15   19.35   47.39
  -8   4  16  143.86   58.25
  -8  -4  16   67.82   60.65
   8  -4 -16  133.34   58.68
   8   4 -16  127.40   42.49
   8  -4 -16  159.52   59.09
   8   4 -17   19.59   42.27
   8  -4 -17  -16.61   64.80
  -8  -4  17   48.88   64.76
  -8   4  17   -7.94   65.55
   8  -4 -17   72.56   64.25
   8   6  -1 5912.07   63.36
  -8   6   1 6095.04   84.78
   8  -6  -1 5879.40   79.07
  -8  -6   1 5881.78   62.37
  -8  -6   2   43.91   21.53
   8  -6  -2   57.24   29.51
   8   6  -2   58.92   29.07
  -8   6   2   50.19   21.36
  -8   6   3   12.77   19.59
  -8  -6   3    4.45   28.14
   8  -6  -3    2.94   20.73
   8   6  -3   17.23   29.01
  -8   6   4  100.42   29.79
   8  -6  -4   88.81   21.76
  -8  -6   4  107.24   29.71
   8   6  -4   82.31   21.97
  -8  -6   5   -3.47   20.24
   8   6  -5   11.38   28.63
   8  -6  -5  -18.29   28.94
   8  -6  -5    9.00   28.14
  -8   6   5   10.21   28.01
   8  -6  -6   12.05   20.13
  -8  -6   6   -5.29   28.08
  -8   6   6   -0.36   28.62
   8   6  -6    2.06   29.06
   8  -6  -6   16.25   28.34
  -8   6   7 1398.57   36.48
   8  -6  -7 1395.97   41.94
  -8  -6   7 1471.81   41.31
   8  -6  -7 1540.83   37.13
   8   6  -7 1477.33   41.86
  -8  -6   8   26.39   36.60
   8  -6  -8   20.57   25.83
   8  -6  -8   42.54   36.03
   8   6  -8   28.44   26.04
  -8   6   8   17.59   36.72
  -8  -6   9  211.23   37.48
   8   6  -9  149.19   28.44
   8  -6  -9  126.37   38.67
  -8   6   9  167.19   27.78
   8  -6  -9  173.86   28.08
   8  -6 -10   12.49   26.82
   8  -6 -10   59.55   36.82
  -8   6  10   32.75   37.12
  -8  -6  10   20.06   37.72
   8   6 -10   27.33   37.64
  -8  -6  11  126.75   39.14
  -8   6  11  156.93   38.12
   8  -6 -11  159.29   27.52
   8  -6 -11  113.81   28.50
   8   6 -11  120.95   38.48
   8  -6 -12   16.37   45.83
  -8  -6  12   25.33   45.45
   8  -6 -12   31.37   32.17
  -8   6  12   -0.79   45.65
   8   6 -12   -1.78   42.51
  -8   6  13  187.69   34.07
   8  -6 -13  205.25   34.41
  -8  -6  13  135.20   35.79
   8  -6 -13  206.47   47.32
   8   6 -13  163.78   49.03
   8  -6 -14   26.28   33.23
  -8  -6  14   25.07   47.83
  -8   6  14  -14.06   47.85
   8  -6 -14   -8.87   46.81
   8   6 -14  -22.51   48.44
   8   6 -15    9.92   42.45
  -8   6  15   34.29   41.85
   8  -6 -15   71.66   41.00
   8  -6 -15   45.40   58.18
  -8  -6  15    5.54   59.78
  -8  -6  16    8.97   42.54
  -8   6  16  -35.98   59.92
   8  -6 -16   72.13   58.95
   8  -6 -16   37.53   41.60
   8   6 -16   64.23   59.20
  -8  -8   1  322.04   31.35
   8   8  -1  323.29   24.14
  -8   8   1  317.98   34.06
   8  -8  -1  340.50   40.50
   8  -8  -1  331.16   34.57
   8  -8  -2    2.73   28.89
  -8  -8   2   16.37   28.79
   8  -8  -2  -11.85   29.04
   8   8  -2  -10.52   20.56
  -8   8   2   14.17   28.33
  -8   8   3   36.35   20.51
   8  -8  -3   26.34   21.32
   8   8  -3   44.28   29.01
  -8  -8   3   40.06   28.96
   8  -8  -3   38.74   29.11
  -8  -8   4   34.87   20.95
  -8   8   4   39.89   29.17
   8  -8  -4   48.99   21.16
   8  -8  -4   35.66   20.89
   8   8  -4   24.01   21.58
   8  -8  -5  369.20   30.25
  -8  -8   5  347.44   29.10
   8  -8  -5  294.96   25.49
   8   8  -5  317.25   24.86
  -8   8   5  289.07   25.43
   8  -8  -6  181.79   37.76
   8   8  -6  169.30   27.77
  -8  -8   6  187.16   37.94
   8  -8  -6  188.26   37.65
  -8   8   6  167.06   37.35
   8  -8  -7  116.77   26.86
  -8  -8   7  118.28   37.31
   8   8  -7  119.64   37.54
  -8   8   7  125.71   26.94
   8  -8  -7  114.59   27.61
   8   8  -8   28.00   26.36
  -8  -8   8   14.87   37.91
  -8   8   8   35.02   36.85
   8  -8  -8   53.81   25.85
   8  -8  -8   46.00   37.00
   8  -8  -9    8.66   37.10
   8   8  -9  -22.73   37.95
  -8  -8   9    6.30   37.40
  -8   8   9   -2.10   37.20
   8  -8  -9    6.05   26.44
   8  -8 -10  165.54   28.74
  -8  -8  10  200.96   39.36
  -8   8  10  192.62   39.45
   8   8 -10  173.48   28.88
   8  -8 -10  189.57   38.74
   8  -8 -11   36.71   46.82
  -8   8  11   38.45   45.69
  -8  -8  11   68.20   46.51
   8  -8 -11   72.52   32.44
   8   8 -11   84.76   46.00
  -8   8  12   46.27   45.42
  -8  -8  12   18.24   46.84
   8  -8 -12   31.40   46.02
   8  -8 -12   -3.08   32.59
   8   8 -12   -0.96   33.03
   8  -8 -13   32.01   33.11
  -8  -8  13   52.56   33.41
   8   8 -13  -28.45   48.21
   8  -8 -13   23.36   33.28
   8  -8 -14  -11.72   58.36
  -8  -8  14   16.46   58.77
   8  -8 -14   -9.63   41.01
   8   8 -14   29.40   40.36
   8   8 -15  -15.38   59.79
   8  -8 -15  -44.03   42.16
  -8  -8  15   39.48   60.28
   8  -8 -15   42.74   57.52
   8 -10  -1  417.15   43.36
   8 -10  -1  402.00   43.15
   8  10  -1  338.68   40.36
  -8 -10   1  414.18   29.70
   8  10  -2   69.46   26.37
   8 -10  -2   74.56   37.91
  -8 -10   2  106.20   37.07
   8 -10  -2   84.06   37.85
  -8 -10   3  366.60   39.85
   8 -10  -3  347.83   41.27
   8  10  -3  347.73   29.01
   8 -10  -3  344.31   41.43
   8 -10  -4  128.97   38.32
   8 -10  -4  124.61   38.12
   8  10  -4  137.55   37.49
  -8 -10   4   90.36   27.13
  -8 -10   5  193.11   28.78
   8 -10  -5  238.40   38.70
   8  10  -5  207.07   27.76
   8 -10  -5  187.27   38.39
  -8 -10   6  -15.05   37.70
   8  10  -6   -9.23   26.27
   8 -10  -6   19.52   25.50
   8 -10  -6  -14.45   36.82
   8 -10  -7  113.03   27.57
   8 -10  -7  124.98   37.92
   8  10  -7  147.26   37.92
  -8 -10   7  143.24   38.80
  -8 -10   8   64.28   38.37
   8 -10  -8   72.76   26.82
   8 -10  -8   52.94   27.56
   8  10  -8   54.11   38.72
   8 -10  -9  145.07   33.65
   8 -10  -9  169.27   47.12
  -8 -10   9  159.24   48.15
   8  10  -9  108.50   47.98
  -8 -10  10   22.59   46.96
   8 -10 -10    3.51   32.68
   8 -10 -10    3.51   33.13
   8  10 -10   17.17   46.66
  -8 -10  11  140.64   48.94
   8 -10 -11  120.01   47.88
   8  10 -11   99.50   48.91
   8 -10 -11  136.07   48.52
   8  10 -12   -7.78   48.18
   8 -10 -12  -10.48   52.59
  -8 -10  12   35.03   48.77
   8 -10 -12   29.44   47.51
  -8 -10  13   79.07   42.05
   8  10 -13  106.95   58.92
   8 -10 -13   75.94   58.37
   8 -10 -13   91.54   41.19
   8 -10 -14   18.13   42.13
   8  10 -14   52.40   59.49
  -8 -10  14   -5.73   43.75
   8 -10 -14   -5.68   42.72
   8 -12  -1   40.66   37.68
   8  12  -1   58.98   37.19
   8 -12  -1   15.76   38.76
  -8 -12   1   36.73   26.80
   8  12  -2  591.66   43.43
   8 -12  -2  659.28   46.33
   8 -12  -2  658.16   45.89
  -8 -12   2  627.48   43.10
   8  12  -3   57.93   27.86
   8 -12  -3   97.95   38.52
   8 -12  -3   73.21   38.65
  -8 -12   3   80.25   27.78
   8  12  -4  160.70   29.25
  -8 -12   4  247.67   39.80
   8 -12  -4  203.91   39.85
   8 -12  -4  200.37   40.33
   8 -12  -5  296.98   41.19
   8  12  -5  305.42   40.86
   8 -12  -5  323.93   41.22
  -8 -12   5  340.82   40.38
   8  12  -6  429.07   36.67
   8 -12  -6  459.49   37.56
  -8 -12   6  439.64   50.55
   8 -12  -6  458.62   37.03
   8  12  -7  -10.50   47.19
   8 -12  -7    7.09   46.40
   8 -12  -7   -3.17   46.70
  -8 -12   7   17.63   32.96
   8 -12  -8    8.13   48.34
   8  12  -8  101.87   47.59
   8 -12  -8   80.74   34.06
  -8 -12   8   90.84   33.47
   8  12  -9   25.55   48.01
  -8 -12   9   33.82   35.18
   8 -12  -9   61.96   46.91
   8 -12  -9   74.28   47.71
   8 -12 -10  152.82   35.57
  -8 -12  10  181.10   35.05
   8  12 -10  145.47   35.66
   8 -12 -10  190.03   49.60
   8 -12 -11   44.90   41.70
   8 -12 -11   17.33   40.93
   8  12 -11   34.21   58.26
  -8 -12  11    2.32   42.49
  -8 -12  12   35.10   43.57
   8 -12 -12   51.63   59.24
   8 -12 -12   42.37   60.28
   8  12 -12   25.19   42.90
  -8 -12  13   37.16   72.63
   8 -12 -13  -28.22   71.73
   8 -12 -13   19.36   49.70
   8  12 -13   54.81   70.29
   8  14  -1  220.96   49.02
   8 -14  -1  264.11   51.44
   8 -14  -1  266.24   50.60
  -8 -14   1  286.34   35.62
   8 -14  -2   38.58   48.17
   8  14  -2   14.58   34.10
   8 -14  -2   29.75   49.45
  -8 -14   2   74.91   33.39
   8  14  -3   10.52   47.78
  -8 -14   3   20.44   48.15
   8 -14  -3   19.95   48.15
   8 -14  -3   35.29   47.31
   8 -14  -4   55.35   47.38
   8  14  -4   40.77   33.43
   8 -14  -4   30.08   48.26
  -8 -14   4    5.08   34.94
  -8 -14   5  -14.01   48.15
   8  14  -5   -1.54   47.79
   8 -14  -5    3.76   47.80
   8 -14  -5   -5.19   47.96
   8 -14  -6  117.31   35.85
   8 -14  -6  113.33   49.94
   8  14  -6  116.23   49.53
  -8 -14   6   91.77   35.09
   8  14  -7  149.85   54.46
   8 -14  -7  163.62   55.02
   8 -14  -7  176.86   59.48
  -8 -14   7  148.15   42.91
  -8 -14   8   54.72   58.71
   8 -14  -8  -16.83   59.65
   8 -14  -8   33.86   57.90
   8  14  -8   47.06   58.23
  -8 -14   9  132.80   61.13
   8 -14  -9  109.93   43.25
   8  14  -9  102.03   60.60
   8 -14  -9   88.60   43.66
   8 -14 -10   39.07   59.41
   8 -14 -10   94.23   59.73
  -8 -14  10   -8.26   61.79
   8  14 -10   18.82   43.13
   8 -14 -11   33.73   72.12
   8  14 -11  -13.90   72.39
   8  16  -1   24.81   57.92
   8 -16  -1   15.96   59.91
   8 -16  -1    0.92   59.70
  -8 -16   1   -0.30   59.51
   8 -16  -2  110.58   61.08
  -8 -16   2  137.12   60.14
   8 -16  -2  149.80   59.91
   8  16  -2  155.62   58.83
   8 -16  -3   34.48   60.89
   8  16  -3    0.41   42.03
  -8 -16   3   42.67   59.71
   8 -16  -3   99.55   59.46
  -8 -16   4  478.96   47.04
   8  16  -4  481.59   62.55
   8 -16  -4  508.93   65.05
   8 -16  -4  552.66   65.57
   8 -16  -5  -16.37   60.19
   8  16  -5  -31.72   59.79
  -8 -16   5   68.40   60.08
   8 -16  -5   13.59   42.85
   8  16  -6   -9.50   60.14
   8 -16  -6   26.01   60.96
  -8 -16   6  -28.64   61.70
   8 -16  -6   35.71   42.07
   8  16  -7   70.78   64.82
  -8 -16   7   21.09   72.72
   8 -16  -7  -20.24   51.59
   8 -16  -7   27.76   70.86
  -7   1   1  921.91   36.28
   7   1  -1  899.37   34.78
  -7  -1   1  912.36   35.08
   7  -1  -1  881.44   36.27
  -7  -1   2 1826.03   43.39
   7   1  -2 1843.64   44.10
  -7   1   2 1867.42   45.23
   7  -1  -2 1782.54   44.77
  -7  -1   3 1035.92   35.64
  -7   1   3 1078.84   33.33
   7  -1  -3 1047.35   37.08
   7   1  -3 1041.36   32.12
  -7   1   4   -3.46   27.77
   7  -1  -4   -2.10   19.87
  -7  -1   4    8.69   27.42
   7   1  -4    8.59   28.16
   7   1  -5    0.21   19.80
  -7   1   5    8.48   19.78
  -7  -1   5   -4.97   19.87
   7  -1  -5   -1.63   27.92
   7   1  -6  737.52   35.56
   7  -1  -6  725.43   29.11
  -7   1   6  752.15   35.12
  -7  -1   6  723.10   35.15
  -7  -1   7   45.31   28.66
  -7   1   7   47.15   20.82
   7  -1  -7   25.48   29.12
   7   1  -7   57.38   20.66
  -7   1   8  116.85   29.30
   7   1  -8  132.64   21.52
   7  -1  -8  119.60   21.85
  -7  -1   8  116.79   21.55
   7   1  -9  502.26   34.25
   7  -1  -9  478.86   26.81
  -7  -1   9  513.94   33.39
  -7   1   9  450.35   33.72
   7   1 -10  271.58   32.03
  -7  -1  10  294.08   24.13
  -7   1  10  303.48   24.24
   7  -1 -10  281.29   24.22
   7   1 -11   -2.31   35.78
   7  -1 -11   29.72   35.60
  -7  -1  11    0.19   36.35
  -7   1  11  -14.80   25.85
  -7   1  12   54.93   37.20
   7  -1 -12   48.19   26.10
  -7  -1  12   57.38   36.76
   7   1 -12   41.60   37.37
   7  -1 -13   -4.26   26.73
  -7  -1  13   14.33   36.87
   7   1 -13   13.82   36.81
  -7   1  13   15.67   26.08
   7   1 -14   -2.95   42.80
  -7   1  14   70.67   41.87
  -7  -1  14   40.37   45.88
   7  -1 -14   40.39   41.98
   7  -1 -14   32.21   26.68
   7  -1 -15   40.37   33.25
   7   1 -15   13.29   47.47
   7  -1 -15   14.94   46.67
  -7  -1  15   39.32   32.75
  -7   1  15   -9.11   33.45
   7   1 -16   20.94   48.16
   7   1 -16   11.16   34.09
  -7  -1  16  -19.49   47.95
  -7   1  16  -26.77   48.04
   7  -1 -16   44.26   32.97
   7  -1 -16   -4.05   48.26
   7  -1 -17   33.39   58.14
   7  -1 -17  -48.79   59.05
  -7   1  17  -41.22   59.56
   7   1 -17   -1.44   42.43
  -7  -1  17  -37.31   58.80
   7   1 -17   -8.80   58.86
   7   1 -18   91.19   65.18
   7  -1 -18   -1.00   49.92
   7  -1 -18   30.76   51.09
   7   1 -18   60.15   49.72
  -7  -1  18   43.82   49.74
  -7   1  18   45.60   50.29
  -7   3   1  302.21   32.85
   7   3  -1  305.07   24.97
   7  -3  -1  305.58   32.98
  -7  -3   1  314.86   31.47
   7  -3  -2   43.31   21.26
  -7   3   2   51.34   20.78
   7   3  -2   61.21   29.14
  -7  -3   2   44.45   28.94
  -7  -3   3 1712.97   43.76
   7  -3  -3 1700.97   45.97
  -7   3   3 1745.06   46.77
   7   3  -3 1675.27   43.57
   7  -3  -4 1247.47   41.13
  -7  -3   4 1281.67   39.71
   7   3  -4 1224.55   34.34
  -7   3   4 1240.19   40.95
   7   3  -5   43.08   20.41
  -7  -3   5   38.29   28.47
   7  -3  -5   59.77   28.53
  -7   3   5   46.76   20.80
  -7   3   6   38.24   20.28
  -7  -3   6   49.36   28.31
   7  -3  -6   28.79   28.46
   7   3  -6   19.64   20.91
   7   3  -7   13.36   20.47
  -7   3   7   13.20   28.05
   7  -3  -7   10.37   20.09
  -7  -3   7   22.41   27.69
  -7   3   8   18.61   20.50
   7  -3  -8   42.19   20.38
  -7  -3   8   23.36   20.79
   7   3  -8   26.37   28.90
   7   3  -9  694.97   35.87
   7  -3  -9  622.51   28.27
  -7  -3   9  661.39   28.09
  -7   3   9  678.74   28.29
  -7   3  10  413.50   33.14
  -7  -3  10  447.55   33.17
   7   3 -10  419.57   26.61
   7  -3 -10  457.80   32.93
   7  -3 -11   13.36   36.44
   7  -3 -11   -8.09   37.14
   7   3 -11   -0.76   25.64
  -7  -3  11   32.03   36.02
  -7   3  11  -10.65   36.33
   7   3 -12   19.58   26.00
  -7  -3  12   23.42   37.21
  -7   3  12   10.68   25.97
   7  -3 -12    4.20   26.74
   7  -3 -12   60.28   36.04
  -7  -3  13   42.44   27.13
  -7   3  13   52.17   26.89
   7   3 -13   11.77   37.94
   7  -3 -13   48.77   27.18
   7  -3 -13   91.05   37.01
   7   3 -14   14.47   32.63
  -7   3  14  -26.64   33.30
  -7  -3  14   30.69   46.23
   7  -3 -14   -4.47   32.84
   7  -3 -14   20.84   31.47
   7   3 -15  156.16   48.59
   7  -3 -15  117.44   48.79
  -7  -3  15  125.65   49.33
   7  -3 -15  168.50   34.98
  -7   3  15  174.00   34.12
  -7   3  16   42.99   34.26
  -7  -3  16   83.43   52.99
   7   3 -16   37.31   53.43
   7  -3 -16   12.95   34.33
   7  -3 -16   62.49   40.48
  -7  -3  17   17.06   58.77
   7   3 -17   14.33   41.86
   7  -3 -17   51.13   59.02
   7   3 -17   -3.24   59.71
  -7   3  17   11.50   41.68
   7  -3 -17   11.74   41.92
  -7   3  18   -8.55   50.22
   7  -3 -18  -15.49   70.51
   7  -5  -1 3298.86   65.06
  -7  -5   1 3249.07   49.39
   7   5  -1 3247.19   53.51
  -7   5   1 3329.41   65.62
   7   5  -2   28.58   29.11
   7  -5  -2   33.86   29.30
  -7  -5   2   35.27   20.41
  -7   5   2   47.91   28.79
  -7  -5   3   11.90   20.24
   7  -5  -3   12.63   28.40
  -7   5   3   21.83   27.60
   7   5  -3   22.43   19.76
  -7  -5   4 1752.09   38.20
  -7   5   4 1723.20   41.20
   7  -5  -4 1640.22   40.29
   7   5  -4 1772.55   38.93
   7  -5  -5    6.06   19.76
   7   5  -5   21.39   20.04
  -7  -5   5   -4.29   20.23
  -7   5   5   19.57   28.24
   7   5  -6   11.75   28.10
  -7  -5   6    9.31   28.20
   7  -5  -6    3.97   28.21
  -7   5   6   -2.24   28.21
   7  -5  -7  403.06   25.70
  -7  -5   7  378.12   32.36
   7  -5  -7  343.29   32.47
  -7   5   7  370.68   25.61
   7   5  -7  358.64   25.46
   7  -5  -8   -3.38   28.97
   7   5  -8   12.52   28.95
   7  -5  -8   12.07   28.06
  -7   5   8   32.51   27.61
  -7  -5   8   22.88   27.93
   7  -5  -9   41.58   29.43
  -7  -5   9   52.38   20.97
  -7   5   9   63.40   28.90
   7  -5  -9   52.97   20.67
   7   5  -9   29.04   21.54
  -7   5  10  549.33   31.30
   7  -5 -10  570.36   32.45
   7  -5 -10  602.94   32.04
  -7  -5  10  573.89   32.39
   7   5 -10  604.69   41.74
  -7   5  11   34.15   37.36
   7  -5 -11   44.35   37.25
  -7  -5  11   41.86   25.86
   7  -5 -11   49.16   26.49
   7   5 -11   34.10   26.71
   7   5 -12   26.15   37.79
   7  -5 -12   51.76   37.10
  -7   5  12  -18.76   38.04
   7  -5 -12   14.66   37.21
  -7  -5  12   45.06   37.30
  -7  -5  13  230.00   39.73
   7  -5 -13  169.22   40.14
   7   5 -13  200.69   29.04
   7  -5 -13  197.10   29.63
  -7   5  13  201.11   28.67
   7   5 -14   -6.10   33.15
   7  -5 -14   22.56   46.40
  -7  -5  14   26.69   46.19
   7  -5 -14   60.87   45.73
  -7   5  14   -8.74   45.70
   7   5 -15   14.16   47.66
  -7   5  15  -27.80   47.63
   7  -5 -15  -21.69   33.35
  -7  -5  15   39.17   47.74
   7  -5 -15    8.58   47.51
   7  -5 -16   20.60   42.05
   7  -5 -16   45.86   57.32
  -7   5  16   31.76   41.33
  -7  -5  16   82.26   58.44
   7   5 -16    3.76   58.54
   7   5 -17  -56.62   60.37
  -7  -5  17   29.48   59.62
   7  -5 -17    9.63   58.85
   7  -5 -17   40.65   41.04
  -7   7   1 1871.46   52.66
   7  -7  -1 2075.31   54.79
   7   7  -1 1888.58   44.67
  -7  -7   1 1924.71   44.72
   7  -7  -1 1900.52   52.88
   7   7  -2  144.81   21.85
   7  -7  -2  130.40   30.78
   7  -7  -2  133.16   30.56
  -7  -7   2  154.44   30.05
  -7   7   2  130.74   30.61
   7  -7  -3   -1.70   28.57
   7  -7  -3   -2.35   28.81
   7   7  -3   -1.28   20.24
  -7  -7   3   15.70   28.51
  -7   7   3    2.46   19.91
  -7  -7   4  285.93   24.35
   7  -7  -4  303.92   25.64
   7  -7  -4  329.78   32.74
  -7   7   4  349.20   32.37
   7   7  -4  308.90   24.70
   7  -7  -5    5.89   28.15
   7   7  -5    2.32   28.70
   7  -7  -5    5.58   28.56
  -7  -7   5    0.82   28.79
  -7   7   5   25.55   27.88
  -7   7   6  166.82   30.41
  -7  -7   6  186.21   30.68
   7   7  -6  174.68   30.83
   7  -7  -6  153.56   30.89
   7  -7  -6  215.68   30.17
   7  -7  -7  808.51   36.05
   7  -7  -7  733.30   36.32
  -7  -7   7  763.74   30.02
  -7   7   7  730.51   36.30
   7   7  -7  714.06   35.76
  -7   7   8  111.35   27.08
   7  -7  -8  121.67   33.61
   7   7  -8  128.28   27.12
   7  -7  -8  131.58   27.12
  -7  -7   8  130.16   37.12
  -7  -7   9  181.94   27.79
   7   7  -9  200.01   38.54
   7  -7  -9  197.18   37.76
   7  -7  -9  248.44   37.12
  -7   7   9  162.04   27.67
   7  -7 -10  258.28   39.03
  -7  -7  10  218.79   29.03
   7  -7 -10  247.06   37.85
  -7   7  10  251.67   38.41
   7   7 -10  235.09   39.53
   7  -7 -11   16.15   37.37
   7   7 -11   22.66   26.94
  -7  -7  11   14.35   37.61
  -7   7  11   11.09   37.36
   7  -7 -11   20.49   36.86
   7  -7 -12  112.73   37.35
   7  -7 -12  113.86   37.82
   7   7 -12   68.07   37.94
  -7   7  12   47.84   37.86
  -7  -7  12   94.25   37.90
  -7   7  13  247.10   34.55
  -7  -7  13  211.37   35.24
   7  -7 -13  242.14   34.41
   7   7 -13  201.88   48.40
   7  -7 -13  202.44   34.62
   7  -7 -14   35.94   47.08
   7  -7 -14   58.61   46.43
  -7  -7  14   24.01   33.26
   7   7 -14  -11.72   33.71
   7  -7 -15   53.42   57.60
   7   7 -15   27.39   57.89
  -7  -7  15   54.90   58.06
   7  -7 -15   -2.05   57.04
  -7  -7  16    4.09   42.24
   7  -7 -16  -39.21   59.45
   7   7 -16  -12.80   59.65
   7  -7 -16   34.80   41.37
   7   9  -1   26.69   29.49
   7  -9  -1   27.31   29.38
   7  -9  -1   40.93   29.44
  -7  -9   1   29.82   20.43
   7   9  -2   29.34   28.96
   7  -9  -2   29.90   29.15
   7  -9  -2   45.74   29.10
  -7  -9   2   32.36   21.21
   7   9  -3  208.22   23.75
   7  -9  -3  238.29   31.84
  -7  -9   3  211.20   31.38
   7  -9  -3  211.54   31.86
   7  -9  -4  400.87   33.98
   7   9  -4  384.67   33.13
   7  -9  -4  416.63   34.01
  -7  -9   4  433.08   32.66
  -7  -9   5  596.79   27.64
   7  -9  -5  711.73   35.74
   7   9  -5  631.66   35.21
   7  -9  -5  624.17   36.11
  -7  -9   6  174.52   37.92
   7   9  -6  159.26   38.22
   7  -9  -6  149.37   38.16
   7  -9  -6  193.03   36.86
   7  -9  -7    6.00   36.14
   7   9  -7   -6.69   37.58
  -7  -9   7  -13.22   26.46
   7  -9  -7    1.96   35.84
   7   9  -8  116.93   27.53
  -7  -9   8  101.63   38.67
   7  -9  -8  141.89   36.87
   7  -9  -8  112.20   37.48
   7  -9  -9  187.33   38.64
   7  -9  -9  182.47   28.28
  -7  -9   9  167.08   28.88
   7   9  -9  187.40   28.95
  -7  -9  10  240.34   39.86
   7   9 -10  217.07   29.82
   7  -9 -10  265.93   38.98
   7  -9 -10  206.38   28.65
   7  -9 -11  157.21   46.12
  -7  -9  11  137.51   47.67
   7  -9 -11  199.51   45.80
   7   9 -11  142.66   47.81
  -7  -9  12   42.22   48.88
   7  -9 -12   48.72   33.40
   7  -9 -12   53.68   33.39
   7   9 -12   95.42   46.87
  -7  -9  13    3.69   48.11
   7  -9 -13  -26.51   48.26
   7  -9 -13   29.73   32.35
   7   9 -13  -13.88   48.17
   7  -9 -14   73.07   58.28
   7  -9 -14   60.26   41.30
  -7  -9  14   55.07   60.09
   7   9 -14   72.75   59.30
  -7  -9  15   65.06   60.08
   7  -9 -15   31.97   58.81
   7  -9 -15   25.32   42.31
   7   9 -15   22.09   43.30
   7  11  -1  379.76   30.41
   7 -11  -1  432.93   49.89
   7 -11  -1  365.30   42.15
  -7 -11   1  397.37   40.07
   7  11  -2  120.56   38.02
   7 -11  -2  149.05   38.69
   7 -11  -2  130.85   38.65
  -7 -11   2  156.02   38.12
  -7 -11   3  714.27   43.40
   7 -11  -3  797.19   45.40
   7  11  -3  858.39   42.43
   7 -11  -3  745.68   45.27
  -7 -11   4   -1.53   37.41
   7 -11  -4   14.25   36.86
   7  11  -4   43.28   36.74
   7 -11  -4   11.78   37.26
   7  11  -5  230.95   38.72
   7 -11  -5  197.80   28.62
  -7 -11   5  184.79   39.36
   7 -11  -5  228.72   28.56
  -7 -11   6   10.43   27.05
   7  11  -6   56.68   37.16
   7 -11  -6   19.50   36.84
   7 -11  -6    9.27   36.96
   7 -11  -7  181.56   38.50
   7  11  -7  145.26   38.91
   7 -11  -7  142.12   38.74
  -7 -11   7  148.36   38.91
   7  11  -8   14.56   27.08
  -7 -11   8   21.74   38.87
   7 -11  -8   38.66   37.53
   7 -11  -8   26.28   37.20
   7 -11  -9  153.65   34.17
  -7 -11   9  132.23   34.81
   7 -11  -9  181.32   46.66
   7  11  -9  146.15   33.40
  -7 -11  10   57.84   48.94
   7 -11 -10  103.71   47.88
   7  11 -10  138.37   33.91
   7 -11 -10  131.31   47.44
   7 -11 -11   95.13   33.98
  -7 -11  11   53.01   49.39
   7  11 -11   92.51   48.30
   7 -11 -11   98.53   34.00
   7  11 -12   -3.16   48.39
   7 -11 -12  -21.61   52.41
   7 -11 -12   12.59   52.24
  -7 -11  12   -6.38   54.66
  -7 -11  13  -30.29   61.09
   7 -11 -13  113.29   57.83
   7  11 -13   25.86   58.59
   7 -11 -13   51.34   40.81
   7 -11 -14   -0.02   59.34
   7 -11 -14   -2.72   59.82
  -7 -11  14  -26.87   60.87
   7  11 -14   -1.88   60.64
   7 -13  -1  302.60   43.29
   7  13  -1  297.59   40.43
   7 -13  -1  320.99   42.88
  -7 -13   1  290.22   40.70
   7 -13  -2  453.24   43.62
   7 -13  -2  488.86   43.91
  -7 -13   2  452.90   31.89
   7  13  -2  466.13   41.21
   7 -13  -3   25.24   38.05
  -7 -13   3    6.61   38.90
   7  13  -3   52.14   37.42
   7 -13  -3   -6.79   38.79
   7  13  -4   25.39   26.92
   7 -13  -4   35.79   27.60
   7 -13  -4   38.40   38.27
  -7 -13   4   63.46   37.90
  -7 -13   5   45.81   47.76
   7 -13  -5   39.40   33.15
   7 -13  -5  110.74   45.88
   7  13  -5   58.69   46.47
  -7 -13   6  331.46   49.42
   7 -13  -6  383.39   48.92
   7 -13  -6  297.58   50.06
   7  13  -6  326.36   36.01
   7 -13  -7  -13.96   46.69
   7 -13  -7   10.64   47.18
   7  13  -7   30.48   45.99
  -7 -13   7   25.52   47.45
  -7 -13   8   35.83   48.30
   7 -13  -8   50.84   33.21
   7 -13  -8   17.48   48.49
   7  13  -8   56.49   47.20
   7  13  -9   71.21   48.54
   7 -13  -9   93.49   34.46
   7 -13  -9  105.32   47.93
  -7 -13   9   80.99   35.71
   7  13 -10  134.57   57.49
  -7 -13  10   31.30   59.93
   7 -13 -10   66.81   57.65
   7 -13 -10   52.63   59.01
   7 -13 -11  -47.19   58.61
  -7 -13  11  -11.02   60.89
   7  13 -11    4.10   41.40
   7 -13 -11  -11.11   59.53
   7  13 -12  161.46   60.44
   7 -13 -12  164.55   59.79
  -7 -13  12  131.66   62.06
   7 -13 -12  104.98   44.34
   7 -15  -1  348.48   52.43
  -7 -15   1  359.86   38.34
   7  15  -1  345.09   49.27
   7 -15  -1  368.31   53.15
   7 -15  -2   -5.14   47.72
  -7 -15   2   20.77   47.70
   7 -15  -2   -2.60   47.95
   7  15  -2   31.81   33.08
   7  15  -3   87.29   48.13
   7 -15  -3  127.00   48.84
  -7 -15   3  104.00   49.27
   7 -15  -3  115.18   35.10
   7  15  -4  322.85   36.76
   7 -15  -4  344.03   52.16
  -7 -15   4  333.73   50.76
   7 -15  -4  363.39   51.35
   7  15  -5   11.76   47.12
   7 -15  -5  -25.18   48.47
   7 -15  -5  -26.74   48.65
  -7 -15   5   -6.01   35.29
   7 -15  -6   34.68   34.94
   7 -15  -6   28.50   53.68
  -7 -15   6   38.77   54.49
   7  15  -6   55.54   47.60
  -7 -15   7  124.19   59.41
   7 -15  -7   89.55   41.68
   7  15  -7  170.75   57.88
   7 -15  -7  122.55   59.62
   7 -15  -8   67.53   58.89
  -7 -15   8   23.27   59.56
   7 -15  -8   16.71   57.69
   7  15  -8   94.40   57.48
   7  15  -9  143.76   60.60
   7 -15  -9  183.88   43.19
   7 -15  -9  143.47   60.15
  -7 -15   9  121.24   61.68
   7  15 -10  188.92   51.70
  -7 -15  10  197.14   52.24
   7 -15 -10  203.46   50.65
   7 -15 -10  277.75   67.05
   7 -17  -1  204.52   62.04
   7 -17  -1  179.51   61.70
   7  17  -1  128.23   60.25
  -7 -17   1  182.60   43.04
   7 -17  -2   35.74   60.18
   7 -17  -2    4.25   59.65
  -7 -17   2   10.22   42.11
   7  17  -2    8.78   41.86
  -7 -17   3   59.25   60.69
   7 -17  -3    2.39   61.21
   7 -17  -3   29.09   61.49
   7  17  -3   43.14   59.33
   7 -17  -4  397.98   65.32
   7 -17  -4  418.38   66.03
  -7 -17   4  458.98   63.83
   7  17  -4  427.16   62.51
   7  17  -5    8.79   59.62
   7 -17  -5  -22.90   61.67
   7 -17  -5    9.48   61.03
  -7 -17   5  -21.51   43.87
   7  17  -6   66.54   64.22
  -7 -17   6   29.72   71.90
   7 -17  -6    9.37   71.40
   7 -17  -6   56.55   70.82
  -6   0   1   -2.29   15.94
   6   0  -1    4.80   15.87
  -6   0   2 1204.03   36.17
   6   0  -2 1186.83   35.76
   6   0  -3   -4.46   16.92
  -6   0   3   -1.00   22.37
   6   0  -4 1667.96   42.20
  -6   0   4 1638.97   39.04
   6   0  -5    5.95   15.45
  -6   0   5   10.51   22.06
  -6   0   6  787.96   35.85
   6   0  -6  762.31   30.35
   6   0  -7    9.28   27.88
  -6   0   7    9.22   27.75
   6   0  -8   74.27   21.05
  -6   0   8  103.87   28.94
  -6   0   9   10.46   28.50
   6   0  -9    6.43   28.78
   6   0 -10  325.26   24.74
  -6   0  10  343.56   24.78
   6   0 -11  -16.87   29.04
  -6   0  11   14.71   19.87
  -6   0  12   46.96   36.51
   6   0 -12   38.25   26.69
   6   0 -13   26.20   25.24
  -6   0  13    3.83   36.80
   6   0 -14  255.04   29.06
  -6   0  14  224.86   29.09
   6   0 -14  290.33   39.97
   6   0 -15   26.19   32.86
  -6   0  15   -9.53   32.97
   6   0 -15    6.40   46.05
   6   0 -16   -7.29   33.34
  -6   0  16    0.99   47.27
   6   0 -16  -50.84   47.52
  -6   0  17  -12.38   57.86
   6   0 -17   17.64   40.43
   6   0 -17  -77.11   58.56
   6   0 -18  144.55   60.02
  -6   0  18   95.03   42.70
   6   0 -18   75.19   60.98
   6   2  -1  631.63   32.56
   6  -2  -1  644.28   34.06
  -6  -2   1  626.82   27.82
  -6   2   1  687.31   34.69
  -6  -2   2 1437.72   40.52
  -6   2   2 1390.23   43.08
   6  -2  -2 1380.96   42.81
   6   2  -2 1303.75   36.61
   6  -2  -3 4337.31   66.16
  -6   2   3 4335.03   66.14
   6   2  -3 4242.94   61.58
  -6  -2   3 4297.34   61.66
   6  -2  -4   31.72   22.73
  -6  -2   4   24.13   16.25
  -6   2   4   36.25   22.82
   6   2  -4   22.70   22.79
   6   2  -5  142.35   24.03
   6  -2  -5  152.30   24.47
  -6  -2   5  155.60   24.13
  -6   2   5  129.93   18.40
   6   2  -6  144.56   22.21
  -6  -2   6  129.81   21.85
  -6   2   6  153.61   29.73
   6  -2  -6  135.91   29.86
   6   2  -7  256.51   31.18
  -6  -2   7  225.52   30.70
   6  -2  -7  222.24   23.48
  -6   2   7  240.13   30.77
   6  -2  -8  105.80   29.11
   6   2  -8   97.06   21.57
  -6   2   8   70.88   21.45
  -6  -2   8   93.06   21.38
   6  -2  -9 2073.80   41.16
   6   2  -9 2196.04   47.35
  -6  -2   9 2085.42   41.09
  -6   2   9 2096.36   46.18
   6   2 -10   15.70   20.96
  -6  -2  10   18.79   20.11
  -6   2  10   -7.47   29.04
   6  -2 -10    6.42   28.44
   6  -2 -11   27.03   28.38
   6   2 -11   16.66   19.64
  -6   2  11    7.65   28.43
  -6  -2  11   -1.33   28.78
   6  -2 -12   75.09   36.76
   6   2 -12   97.65   36.36
  -6   2  12   40.08   26.78
  -6  -2  12   57.13   37.26
   6  -2 -12   68.83   26.35
  -6  -2  13  171.94   27.30
   6  -2 -13  175.39   38.55
   6   2 -13  167.49   27.85
   6  -2 -13  201.45   37.91
  -6   2  13  184.74   38.24
   6   2 -14   -1.76   26.94
  -6  -2  14    8.71   26.44
  -6   2  14   -7.34   37.64
   6  -2 -14   -2.44   37.07
   6  -2 -14    5.56   26.32
   6  -2 -15  209.95   34.94
  -6   2  15  148.40   35.28
   6   2 -15  189.16   34.66
  -6  -2  15  141.67   35.36
   6  -2 -15  169.28   48.22
  -6   2  16  -15.29   34.56
   6   2 -16  -19.84   34.47
   6  -2 -16   16.81   33.56
   6  -2 -16    5.35   47.26
  -6  -2  16    5.70   34.04
   6   2 -16   -1.45   33.99
   6  -2 -17   86.10   40.72
   6   2 -17   47.80   58.40
  -6   2  17   17.45   41.67
   6  -2 -17   23.13   41.15
   6   2 -17   13.26   59.22
  -6  -2  17   34.27   59.00
   6  -2 -18  -38.05   59.94
   6   2 -18   19.13   60.25
  -6   2  18  -10.62   59.43
  -6  -2  18   45.20   59.80
   6   2 -18  -28.90   41.84
   6  -2 -18   -3.38   42.02
  -6  -4   1    8.52   15.74
  -6   4   1   24.43   21.81
   6   4  -1   11.44   15.88
   6  -4  -1    5.95   22.20
  -6   4   2  177.67   26.23
   6  -4  -2  172.72   25.89
   6   4  -2  190.73   19.81
  -6  -4   2  177.21   19.17
   6  -4  -3  776.61   34.87
  -6  -4   3  810.50   32.48
  -6   4   3  774.40   34.70
   6   4  -3  813.10   32.64
  -6  -4   4 4766.15   63.52
   6  -4  -4 4748.74   68.45
  -6   4   4 4606.24   64.15
   6   4  -4 4629.11   59.96
  -6   4   5    9.29   19.97
   6  -4  -5   18.18   28.59
  -6  -4   5   12.30   19.78
   6   4  -5   12.87   19.80
  -6  -4   6  389.10   25.26
   6  -4  -6  417.46   25.61
   6   4  -6  401.80   32.89
  -6   4   6  445.66   25.87
  -6   4   7   32.69   20.79
  -6  -4   7   54.92   20.41
   6  -4  -7   47.19   20.42
   6   4  -7   47.17   20.67
   6  -4  -8  245.90   30.97
   6  -4  -8  254.75   23.20
   6   4  -8  225.96   31.57
  -6  -4   8  227.24   31.41
  -6   4   8  248.81   23.12
   6  -4  -9  189.62   22.30
  -6  -4   9  161.23   22.42
   6  -4  -9  151.13   30.40
   6   4  -9  137.03   30.85
  -6   4   9  167.24   22.27
   6   4 -10  571.37   28.70
   6  -4 -10  652.40   34.47
   6  -4 -10  673.57   28.44
  -6   4  10  620.84   28.27
  -6  -4  10  649.10   35.20
  -6  -4  11   -5.87   37.34
   6  -4 -11   16.08   37.00
   6   4 -11    1.04   37.14
   6  -4 -11   48.48   36.00
  -6   4  11    9.28   36.31
   6  -4 -12  146.45   26.91
   6   4 -12  134.06   38.10
   6  -4 -12  180.49   38.15
  -6  -4  12  169.18   27.15
  -6   4  12  194.18   37.48
  -6  -4  13    7.64   37.32
   6  -4 -13   -8.75   37.27
   6  -4 -13   14.94   37.69
   6   4 -13  -11.73   37.34
  -6   4  13  -45.35   37.49
   6   4 -14  -26.00   42.45
   6  -4 -14   30.49   31.91
  -6   4  14   46.37   44.52
  -6  -4  14   -7.40   32.06
   6  -4 -14    7.71   45.31
  -6   4  15   86.01   33.48
  -6  -4  15   95.77   47.10
   6  -4 -15   93.21   33.41
   6   4 -15   72.10   33.16
   6  -4 -15   62.07   33.70
   6  -4 -16   15.66   33.98
   6  -4 -16   14.20   48.29
   6   4 -16    8.72   33.91
  -6   4  16   35.30   33.14
  -6  -4  16   67.93   47.55
   6  -4 -17   38.10   57.84
  -6  -4  17   49.26   58.00
   6  -4 -17   16.26   58.53
   6   4 -17   31.60   58.09
   6   4 -17   23.24   58.95
   6   4 -18   43.09   70.52
   6  -4 -18   39.19   69.88
  -6  -4  18   93.25   70.36
   6  -4 -18    4.34   66.11
   6   4 -18   78.61   71.07
   6  -6  -1 2758.16   62.34
   6  -6  -1 2980.19   63.94
  -6   6   1 2783.64   62.55
  -6  -6   1 2763.84   46.82
   6   6  -1 2794.33   51.78
   6   6  -2   10.59   28.40
   6  -6  -2   12.15   28.45
  -6   6   2    6.26   20.51
  -6  -6   2    2.49   28.19
   6  -6  -2   10.43   28.34
   6  -6  -3   47.17   28.38
  -6   6   3   56.29   28.80
   6   6  -3   42.85   20.45
  -6  -6   3   46.86   28.32
   6  -6  -3   40.28   28.23
  -6  -6   4    6.46   19.92
  -6   6   4   14.66   19.67
   6  -6  -4    5.71   28.47
   6   6  -4   -9.25   28.91
   6  -6  -4    8.80   19.57
  -6  -6   5  106.72   29.05
   6  -6  -5  109.24   21.66
  -6   6   5  104.76   29.44
   6  -6  -5  105.71   21.73
   6   6  -5   82.15   29.63
   6  -6  -6    9.32   28.34
  -6  -6   6   14.05   28.43
   6  -6  -6   19.05   27.93
  -6   6   6   -1.57   28.37
   6   6  -6    1.15   20.26
  -6   6   7  805.88   36.40
  -6  -6   7  774.89   37.25
   6   6  -7  740.83   37.45
   6  -6  -7  790.58   36.45
   6  -6  -7  849.04   37.23
  -6  -6   8   34.68   29.42
  -6   6   8   46.64   20.58
   6  -6  -8   52.95   28.66
   6  -6  -8   49.85   21.04
   6   6  -8   37.01   21.53
  -6  -6   9   39.64   29.46
  -6   6   9   62.30   21.01
   6  -6  -9   50.10   29.44
   6   6  -9   64.98   21.04
   6  -6  -9   70.41   20.75
   6   6 -10   44.96   27.26
  -6  -6  10   44.38   38.04
  -6   6  10   45.90   36.99
   6  -6 -10   39.04   26.77
   6  -6 -10   48.46   36.71
  -6   6  11   13.46   36.92
   6   6 -11   15.27   37.08
   6  -6 -11   23.57   36.57
   6  -6 -11   26.86   36.64
  -6  -6  11   12.38   26.22
  -6   6  12    3.34   26.81
   6  -6 -12   -2.69   26.06
  -6  -6  12    7.72   26.18
   6  -6 -12  -29.49   26.75
   6   6 -12  -12.96   26.69
   6  -6 -13  423.97   40.94
   6  -6 -13  340.23   30.26
  -6  -6  13  383.97   31.28
  -6   6  13  372.25   40.78
   6   6 -13  338.69   31.64
  -6  -6  14  -18.31   46.54
   6  -6 -14  -17.36   32.67
   6  -6 -14   24.20   45.81
   6   6 -14   25.83   46.03
   6  -6 -15  -30.03   47.46
   6  -6 -15  -22.40   46.79
  -6  -6  15  -45.57   47.90
   6   6 -15   12.39   47.25
   6   6 -16  -16.63   57.99
   6  -6 -16  -86.55   57.82
  -6  -6  16   19.47   41.26
   6  -6 -16   -8.12   40.92
   6  -6 -17    4.08   59.71
   6  -6 -17    2.85   41.86
  -6  -6  17  -21.56   60.24
   6   6 -17   20.58   59.67
   6   8  -1 1023.32   38.20
   6  -8  -1  967.18   42.85
  -6  -8   1 1032.69   31.90
   6  -8  -1 1118.81   44.23
  -6  -8   2    2.43   28.53
   6  -8  -2   -9.22   28.94
   6  -8  -2   -1.92   27.98
   6   8  -2   14.02   19.74
   6  -8  -3  200.58   31.42
   6   8  -3  189.63   23.00
   6  -8  -3  191.34   31.78
  -6  -8   3  182.02   31.25
  -6  -8   4 1672.90   43.45
   6   8  -4 1680.79   38.25
   6  -8  -4 1813.92   41.99
   6  -8  -4 1712.90   41.26
   6  -8  -5   16.92   28.24
   6  -8  -5   27.26   28.34
   6   8  -5   15.54   29.14
  -6  -8   5    0.72   29.41
   6  -8  -6  423.46   32.90
   6   8  -6  372.26   25.28
  -6  -8   6  355.88   25.69
   6  -8  -6  362.61   25.91
  -6  -8   7  215.69   31.55
   6  -8  -7  198.62   23.47
   6   8  -7  231.16   23.82
   6  -8  -7  235.23   23.18
   6  -8  -8   61.35   32.52
   6   8  -8   39.02   29.80
  -6  -8   8   51.41   33.41
   6  -8  -8   45.11   20.64
   6  -8  -9   44.52   36.21
   6  -8  -9   11.87   25.48
  -6  -8   9   23.10   36.79
   6   8  -9   16.96   26.14
  -6  -8  10  509.70   32.15
   6  -8 -10  493.86   31.09
   6  -8 -10  532.32   41.03
   6   8 -10  510.04   42.33
   6   8 -11   23.45   26.96
   6  -8 -11   12.72   37.67
   6  -8 -11   44.71   37.13
  -6  -8  11   11.25   38.38
   6  -8 -12  405.35   41.05
  -6  -8  12  422.84   41.20
   6  -8 -12  315.74   41.84
   6   8 -12  380.77   42.40
  -6  -8  13   26.58   33.55
   6  -8 -13   28.65   46.52
   6  -8 -13   49.04   45.76
   6   8 -13   50.77   47.33
  -6  -8  14  -24.95   33.96
   6  -8 -14   39.28   46.84
   6  -8 -14    5.69   47.51
   6   8 -14  -74.10   48.83
   6  -8 -15   43.72   56.98
   6  -8 -15   79.85   56.90
  -6  -8  15   17.45   58.73
   6   8 -15   -7.62   41.25
   6  -8 -16   58.29   58.52
  -6  -8  16  -21.66   60.50
   6   8 -16   -2.30   59.91
   6  -8 -16    8.36   41.90
   6  10  -1   71.46   29.25
   6 -10  -1   59.70   29.52
   6 -10  -1   64.97   29.31
  -6 -10   1   46.00   29.38
   6 -10  -2   94.98   29.73
   6  10  -2   85.90   21.34
   6 -10  -2  103.15   29.69
  -6 -10   2   93.70   29.67
   6 -10  -3  514.46   35.22
   6 -10  -3  476.21   27.84
   6  10  -3  454.54   33.54
  -6 -10   3  436.09   34.33
   6  10  -4   93.58   30.09
   6 -10  -4   76.32   30.35
  -6 -10   4   94.69   21.69
   6 -10  -4  100.23   29.96
   6  10  -5  438.31   33.20
   6 -10  -5  414.81   26.73
   6 -10  -5  452.21   33.98
  -6 -10   5  414.80   33.24
  -6 -10   6   57.48   37.65
   6  10  -6   62.49   37.33
   6 -10  -6   25.72   26.64
   6 -10  -6   48.91   25.44
  -6 -10   7   51.91   38.19
   6 -10  -7   83.12   35.83
   6  10  -7   70.21   36.78
   6 -10  -7   87.74   37.02
  -6 -10   8  121.66   26.62
   6 -10  -8  125.15   37.43
   6 -10  -8  134.32   37.75
   6  10  -8  110.57   27.82
   6  10  -9  355.92   41.15
  -6 -10   9  383.26   41.25
   6 -10  -9  387.59   40.31
   6 -10  -9  371.20   39.77
   6 -10 -10   23.95   25.68
   6  10 -10    2.45   39.00
   6 -10 -10   22.21   36.90
  -6 -10  10   57.94   37.76
   6  10 -11   51.47   34.10
  -6 -10  11  124.59   46.94
   6 -10 -11  106.36   32.18
[truncated: 438,465 more chars]
