# Supplementary material for: Silver(I) nitrate complexes of three tetra­kis-thio­ether-substituted pyrazine ligands: metal–organic chain, network and framework structures
Source: Acta Crystallogr E Crystallogr Commun. 2017 Feb 24;73(Pt 3):434–40. doi: 10.1107/S2056989017002791 (PMC5347071; doi:10.1107/S2056989017002791)
Supplement: Supplementary file 2 [file e-73-00434-Isup2.hkl]

data_I                                                                          
_shelx_title ' TA_L3AG   STADI4  RT, DIFABAS'                                   
_shelx_refln_list_code          4                                               
_shelx_F_calc_maximum      289.48                                               
_exptl_crystal_F_000       992.00                                               
_reflns_d_resolution_high  0.8234                                               
                                                                                
loop_                                                                           
 _space_group_symop_operation_xyz                                               
 'x, y, z'                                                                      
 '-x+1/2, y+1/2, -z+1/2'                                                        
 '-x, -y, -z'                                                                   
 'x-1/2, -y-1/2, z-1/2'                                                         
                                                                                
_cell_length_a    10.1669                                                       
_cell_length_b    13.4820                                                       
_cell_length_c    13.3770                                                       
_cell_angle_alpha  90.000                                                       
_cell_angle_beta  100.838                                                       
_cell_angle_gamma  90.000                                                       
                                                                                
_shelx_F_squared_multiplier     1.000                                           
                                                                                
loop_                                                                           
 _refln_index_h                                                                 
 _refln_index_k                                                                 
 _refln_index_l                                                                 
 _refln_F_squared_calc                                                          
 _refln_F_squared_meas                                                          
 _refln_F_squared_sigma                                                         
 _refln_observed_status                                                         
   2   0   0       9971.17      10442.32        49.31 o                         
   4   0   0      14587.07      13895.36        80.87 o                         
   6   0   0      49477.48      49426.96       204.03 o                         
   8   0   0       2408.01       2198.79        48.76 o                         
  10   0   0       2109.41       2132.96        56.28 o                         
  12   0   0        314.60        304.87        29.40 o                         
   1   1   0        493.69        455.46         8.18 o                         
   2   1   0       2119.52       2026.07        21.61 o                         
   3   1   0       5549.74       5407.60        42.46 o                         
   4   1   0      12799.14      12889.81        76.47 o                         
   5   1   0        500.47        498.58        18.15 o                         
   6   1   0         11.95         39.50        10.22 o                         
   7   1   0       1016.26        991.85        30.04 o                         
   8   1   0         53.71         60.19        13.63 o                         
   9   1   0       3535.00       3144.91        62.67 o                         
  10   1   0        943.65        930.58        38.38 o                         
  11   1   0        351.27        306.46        27.58 o                         
  12   1   0         11.27          6.69        18.01 o                         
   0   2   0      47664.45      50407.61       199.13 o                         
   1   2   0       1108.12       1223.11        15.54 o                         
   2   2   0      16380.88      15336.80        66.01 o                         
   3   2   0        921.98        898.09        18.49 o                         
   4   2   0       5649.04       5242.69        49.19 o                         
   5   2   0       1645.82       1562.38        30.70 o                         
   6   2   0       6539.43       6534.89        68.38 o                         
   7   2   0        404.19        355.30        19.97 o                         
   8   2   0       5238.11       5080.88        72.91 o                         
   9   2   0         99.69         53.87        16.56 o                         
  10   2   0         57.13         73.77        16.80 o                         
  11   2   0         75.97         90.26        18.81 o                         
  12   2   0         16.23        -17.65        17.65 o                         
   1   3   0        151.10        181.64         8.34 o                         
   2   3   0        140.76         65.21         7.12 o                         
   3   3   0        359.80        420.84        13.95 o                         
   4   3   0        117.85         82.73         9.07 o                         
   5   3   0        882.44       1028.43        25.72 o                         
   6   3   0        695.24        621.68        23.09 o                         
   7   3   0       2293.85       2165.16        44.25 o                         
   8   3   0          5.43         24.89        12.60 o                         
   9   3   0       1969.26       1888.66        48.91 o                         
  10   3   0        163.85        146.51        19.05 o                         
  11   3   0       1135.42        961.85        42.64 o                         
   0   4   0      11890.22      12737.22        64.22 o                         
   1   4   0      12735.84      12661.63        65.27 o                         
   2   4   0      12554.31      11710.48        67.16 o                         
   3   4   0       3165.32       2896.46        36.33 o                         
   4   4   0       2805.20       2577.79        37.68 o                         
   5   4   0       1261.14       1169.92        28.11 o                         
   6   4   0       7855.25       7380.23        76.32 o                         
   7   4   0       2528.86       2354.02        47.25 o                         
   8   4   0       2829.84       2612.17        54.09 o                         
   9   4   0        308.70        324.36        23.80 o                         
  10   4   0        113.54         96.17        18.81 o                         
  11   4   0         27.69          7.49        18.02 o                         
   1   5   0       7240.81       7098.18        53.70 o                         
   2   5   0        205.97        106.98         9.50 o                         
   3   5   0        781.52        969.02        23.10 o                         
   4   5   0        201.21        128.09        11.38 o                         
   5   5   0        716.37        624.34        22.18 o                         
   6   5   0          2.12          7.18        10.10 o                         
   7   5   0       2689.26       2350.89        48.59 o                         
   8   5   0         11.13         18.87        13.57 o                         
   9   5   0        982.83        855.04        35.21 o                         
  10   5   0         12.13        -12.72        14.24 o                         
  11   5   0          2.64         30.73        17.47 o                         
   0   6   0      31136.09      30966.40       128.52 o                         
   1   6   0       4573.91       4345.13        46.17 o                         
   2   6   0      26762.72      25625.90       120.30 o                         
   3   6   0       3391.87       2998.62        42.23 o                         
   4   6   0       2410.91       2264.99        39.33 o                         
   5   6   0         69.26         93.31        11.63 o                         
   6   6   0       6899.95       6579.32        77.26 o                         
   7   6   0       1632.15       1528.81        40.91 o                         
   8   6   0       7693.56       7428.02        94.02 o                         
   9   6   0        178.18        147.49        20.82 o                         
  10   6   0         68.60         60.07        18.62 o                         
  11   6   0          0.67         -1.52        16.43 o                         
   1   7   0        568.01        556.79        19.37 o                         
   2   7   0       1783.39       1780.60        33.26 o                         
   3   7   0       2115.06       1821.54        35.65 o                         
   4   7   0        814.62        752.10        24.43 o                         
   5   7   0        166.95        211.84        16.13 o                         
   6   7   0       3374.61       3110.97        55.41 o                         
   7   7   0        543.45        460.79        24.97 o                         
   8   7   0        249.63        192.24        20.33 o                         
   9   7   0       1606.89       1366.77        46.20 o                         
  10   7   0         18.01         23.31        16.62 o                         
   0   8   0      16993.67      16769.58       106.51 o                         
   1   8   0        372.67        340.76        16.93 o                         
   2   8   0        365.87        359.20        17.78 o                         
   3   8   0       1185.14       1033.54        29.08 o                         
   4   8   0        340.15        318.68        18.75 o                         
   5   8   0         23.06         43.82        12.66 o                         
   6   8   0       2950.73       2663.14        53.61 o                         
   7   8   0        302.08        312.06        22.89 o                         
   8   8   0        323.28        341.47        24.47 o                         
   9   8   0          0.30        -16.13        16.13 o                         
  10   8   0        212.99        163.01        24.10 o                         
   1   9   0         50.42         41.02        11.14 o                         
   2   9   0        503.45        460.28        20.71 o                         
   3   9   0       1717.74       1471.00        36.59 o                         
   4   9   0       2441.52       2417.29        48.16 o                         
   5   9   0        113.45         85.58        15.22 o                         
   6   9   0         36.02         77.78        14.55 o                         
   7   9   0        366.40        360.66        24.17 o                         
   8   9   0         89.51         74.07        17.53 o                         
   9   9   0       1685.86       1557.33        52.54 o                         
  10   9   0        496.59        458.03        33.79 o                         
   0  10   0       1698.88       1854.66        41.10 o                         
   1  10   0       6872.87       6878.40        77.99 o                         
   2  10   0       1367.20       1440.14        37.18 o                         
   3  10   0        824.15        789.55        28.45 o                         
   4  10   0        439.39        397.42        23.20 o                         
   5  10   0       4060.94       3986.78        67.29 o                         
   6  10   0        501.09        461.97        27.89 o                         
   7  10   0        855.78        877.20        37.15 o                         
   8  10   0        905.51        874.09        38.92 o                         
   9  10   0        176.94        178.22        24.83 o                         
   1  11   0       3313.27       3136.29        56.81 o                         
   2  11   0        148.76        191.01        17.10 o                         
   3  11   0         30.51         27.45        13.51 o                         
   4  11   0         22.70        -10.59        11.93 o                         
   5  11   0        229.87        284.83        23.74 o                         
   6  11   0        361.47        388.84        25.69 o                         
   7  11   0        409.67        399.75        29.22 o                         
   8  11   0         87.04        105.72        20.39 o                         
   0  12   0       4405.61       4303.06        70.00 o                         
   1  12   0       1230.60       1213.32        39.55 o                         
   2  12   0        747.25        734.35        31.06 o                         
   3  12   0        281.55        214.53        22.34 o                         
   4  12   0        212.95        198.26        21.12 o                         
   5  12   0        267.65        243.68        23.19 o                         
   6  12   0       1499.54       1364.34        46.68 o                         
   7  12   0        230.62        218.47        25.51 o                         
   8  12   0        531.90        447.82        32.45 o                         
   1  13   0        721.10        708.72        32.40 o                         
   2  13   0          1.49         -2.01        13.27 o                         
   3  13   0         16.82         -4.44        14.73 o                         
   4  13   0        177.73        127.28        19.11 o                         
   5  13   0        125.96        102.50        19.05 o                         
   6  13   0        266.32        197.66        24.47 o                         
   7  13   0         23.38         35.91        18.44 o                         
   0  14   0         21.79        -11.87        15.15 o                         
   1  14   0          4.67         54.11        15.76 o                         
   2  14   0        463.30        439.90        29.10 o                         
   3  14   0        305.81        298.90        26.24 o                         
   4  14   0          5.49          4.20        14.48 o                         
   5  14   0         13.84        -16.01        16.01 o                         
   6  14   0         15.78        -16.07        16.07 o                         
   1  15   0         72.00         48.51        18.75 o                         
   2  15   0        423.57        390.92        29.95 o                         
   3  15   0         57.85         40.96        18.69 o                         
   4  15   0        218.76        211.53        24.65 o                         
   0  16   0       1325.43       1459.35        52.15 o                         
   1  16   0        572.09        645.84        37.81 o                         
   2  16   0         38.62         42.12        20.94 o                         
 -11   0   1        733.34        710.08        37.51 o                         
  -9   0   1         16.91         35.06        14.06 o                         
  -7   0   1      17438.47      17800.55       125.08 o                         
  -5   0   1      10969.71      11234.15        78.99 o                         
  -3   0   1        413.62        423.99        12.61 o                         
   1   0   1       9504.65       7038.62        37.58 o                         
   3   0   1      23066.20      19978.33        92.19 o                         
   5   0   1      22318.60      20752.32       117.31 o                         
   7   0   1       4231.45       3527.92        58.25 o                         
   9   0   1       7124.32       6226.75        91.21 o                         
  11   0   1        741.37        609.47        35.87 o                         
 -11   1   1        330.20        282.84        27.09 o                         
 -10   1   1        292.01        250.93        23.38 o                         
  -9   1   1         89.02        122.04        16.74 o                         
  -8   1   1       3501.58       3223.12        58.97 o                         
  -7   1   1         70.05         70.42        12.48 o                         
  -6   1   1        857.51        750.34        24.68 o                         
  -5   1   1         47.58         56.24         9.43 o                         
  -4   1   1       2995.38       3510.60        39.88 o                         
  -3   1   1        556.46        542.71        14.39 o                         
  -2   1   1       2123.39       2224.07        23.94 o                         
  -1   1   1         23.49         30.43         4.20 o                         
   0   1   1        154.11        146.49         5.12 o                         
   1   1   1        349.23        327.40         8.42 o                         
   2   1   1        749.97        724.40        14.65 o                         
   3   1   1        977.32        891.41        19.10 o                         
   4   1   1       5468.42       4657.11        47.70 o                         
   5   1   1         17.65         -0.97         7.79 o                         
   6   1   1          9.40         10.71         8.89 o                         
   7   1   1         19.24         44.86        11.87 o                         
   8   1   1        198.84        168.19        17.04 o                         
   9   1   1         64.94         39.93        15.34 o                         
  10   1   1       2295.91       1943.64        54.46 o                         
  11   1   1         15.91         19.90        17.71 o                         
 -11   2   1        408.51        327.54        28.49 o                         
 -10   2   1         71.02         86.98        18.26 o                         
  -9   2   1        101.40        115.46        17.77 o                         
  -8   2   1        770.98        632.95        28.45 o                         
  -7   2   1       2788.55       2506.89        49.72 o                         
  -6   2   1         61.92         70.00        12.54 o                         
  -5   2   1      12632.46      10270.67        86.17 o                         
  -4   2   1        451.78        544.00        22.66 o                         
  -3   2   1       1736.64       1988.41        27.64 o                         
  -2   2   1       9610.50      11329.47        55.53 o                         
  -1   2   1      25195.80      28209.64        94.25 o                         
   0   2   1         19.38         -0.55         4.32 o                         
   1   2   1      32808.27      31411.00       107.68 o                         
   2   2   1      28501.94      27365.08        99.54 o                         
   3   2   1       7748.70       7024.15        52.47 o                         
   4   2   1        928.45        794.28        20.61 o                         
   5   2   1       7765.26       7296.91        67.30 o                         
   6   2   1        280.32        308.68        17.23 o                         
   7   2   1       5855.27       5431.71        70.37 o                         
   8   2   1       1144.42       1014.54        34.00 o                         
   9   2   1       1713.46       1555.68        45.72 o                         
  10   2   1         16.20        -12.17        16.43 o                         
  11   2   1        218.48        223.15        24.41 o                         
 -11   3   1          2.21        -16.92        18.01 o                         
 -10   3   1       1282.17       1037.98        44.30 o                         
  -9   3   1        846.04        739.29        35.88 o                         
  -8   3   1       7116.87       5734.61        87.84 o                         
  -7   3   1        350.02        279.65        23.32 o                         
  -6   3   1       7825.86       9332.69       108.30 o                         
  -5   3   1        128.97        212.57        16.50 o                         
  -4   3   1        398.76        375.86        15.84 o                         
  -3   3   1       3947.03       4866.43        43.92 o                         
  -2   3   1      15827.32      17379.51        76.35 o                         
  -1   3   1      13787.58      15144.62        65.07 o                         
   0   3   1      28516.84      30089.89       101.46 o                         
   1   3   1      11830.64      11198.23        56.78 o                         
   2   3   1       8167.08       7354.35        50.21 o                         
   3   3   1          9.11         12.66         6.76 o                         
   4   3   1       1912.59       1560.93        28.95 o                         
   5   3   1       2613.98       2566.69        40.88 o                         
   6   3   1        460.79        384.64        19.37 o                         
   7   3   1       1705.54       1716.18        40.13 o                         
   8   3   1        654.08        619.20        28.14 o                         
   9   3   1        682.73        623.69        30.02 o                         
  10   3   1       1797.41       1495.32        48.83 o                         
  11   3   1          7.14         -7.61        16.43 o                         
 -11   4   1          0.68         17.04        18.87 o                         
 -10   4   1         37.61          4.81        19.05 o                         
  -9   4   1        143.17        214.50        25.93 o                         
  -8   4   1        413.30        510.91        36.35 o                         
  -7   4   1       8076.04      10614.72       122.10 o                         
  -6   4   1        242.12        234.82        18.63 o                         
  -5   4   1        315.24        337.82        17.48 o                         
  -4   4   1       1298.07       1630.84        30.32 o                         
  -3   4   1      16909.62      19449.35        95.94 o                         
  -2   4   1       1256.97       1300.69        22.47 o                         
  -1   4   1      30952.73      33194.48       118.09 o                         
   0   4   1      11913.72      12153.29        63.60 o                         
   1   4   1       5123.37       4591.43        39.79 o                         
   2   4   1       4161.93       3692.25        38.35 o                         
   3   4   1      26486.61      24298.70       111.66 o                         
   4   4   1       3830.36       3438.13        44.48 o                         
   5   4   1        898.22        745.01        23.40 o                         
   6   4   1       4643.43       4576.72        61.35 o                         
   7   4   1       4438.03       4237.59        64.11 o                         
   8   4   1        453.16        400.83        23.69 o                         
   9   4   1       2999.16       2959.08        62.81 o                         
  10   4   1        402.31        419.11        29.47 o                         
  11   4   1         17.38         13.94        18.38 o                         
 -11   5   1        122.34         36.95        27.76 o                         
 -10   5   1        158.07        194.42        30.19 o                         
  -9   5   1        440.72        482.40        39.21 o                         
  -8   5   1       2374.85       2600.77        66.08 o                         
  -7   5   1        632.05        704.00        31.06 o                         
  -6   5   1        259.32        158.90        16.32 o                         
  -5   5   1        386.85        391.67        18.33 o                         
  -4   5   1        327.39        545.30        19.30 o                         
  -3   5   1       1370.44       1797.04        30.94 o                         
  -2   5   1       1512.60       1353.48        25.40 o                         
  -1   5   1       2744.62       2846.93        34.42 o                         
   0   5   1       1014.58       1107.46        21.60 o                         
   1   5   1        815.65        664.77        17.56 o                         
   2   5   1       8886.51       8267.90        62.32 o                         
   3   5   1       1028.19        790.88        21.71 o                         
   4   5   1         29.24         63.18         9.80 o                         
   5   5   1         52.02         52.83        10.10 o                         
   6   5   1       1715.99       1630.47        38.00 o                         
   7   5   1        591.22        543.78        25.64 o                         
   8   5   1        300.34        295.02        21.61 o                         
   9   5   1          3.21          4.08        13.75 o                         
  10   5   1        275.35        236.99        23.92 o                         
  11   5   1          0.07        -16.19        16.19 o                         
 -11   6   1        264.56        231.01        37.38 o                         
 -10   6   1        191.34        119.85        27.76 o                         
  -9   6   1        617.54        598.30        36.23 o                         
  -8   6   1        683.13        848.49        36.42 o                         
  -7   6   1       4293.46       4771.34        73.56 o                         
  -6   6   1         20.20         31.53        12.54 o                         
  -5   6   1      13602.62      14204.05       106.22 o                         
  -4   6   1          3.12         -8.58         8.58 o                         
  -3   6   1       6516.78       6830.46        63.92 o                         
  -2   6   1       3850.12       4026.20        46.39 o                         
  -1   6   1      13717.35      14617.65        86.49 o                         
   0   6   1        510.49        562.73        17.85 o                         
   1   6   1      45659.67      45873.89       167.40 o                         
   2   6   1       2887.37       2396.09        36.52 o                         
   3   6   1       5439.12       4817.01        54.15 o                         
   4   6   1        819.56        663.87        22.42 o                         
   5   6   1       7719.93       7408.70        77.70 o                         
   6   6   1        320.94        289.87        18.93 o                         
   7   6   1       6775.53       6414.77        83.62 o                         
   8   6   1        513.69        433.49        26.55 o                         
   9   6   1       1143.60       1056.85        40.03 o                         
  10   6   1        110.95        110.29        19.78 o                         
 -11   7   1         98.31         47.23        26.42 o                         
 -10   7   1        209.73        150.11        25.32 o                         
  -9   7   1        746.69        756.89        38.12 o                         
  -8   7   1       1763.74       1752.63        50.30 o                         
  -7   7   1       2069.85       2125.27        50.62 o                         
  -6   7   1         84.80        118.02        16.07 o                         
  -5   7   1         73.52         26.84        11.08 o                         
  -4   7   1        115.26        153.82        13.27 o                         
  -3   7   1       1478.59       1360.00        30.74 o                         
  -2   7   1         13.28         38.83         8.95 o                         
  -1   7   1        767.65        816.09        22.61 o                         
   0   7   1       1011.70       1142.78        26.28 o                         
   1   7   1          0.62         -7.36         7.36 o                         
   2   7   1          0.18          3.65         8.40 o                         
   3   7   1          4.84          9.37         8.40 o                         
   4   7   1       1594.54       1419.07        33.67 o                         
   5   7   1       1175.38       1091.40        31.75 o                         
   6   7   1         96.46         89.17        15.40 o                         
   7   7   1         13.65         30.00        12.66 o                         
   8   7   1        125.01        107.49        17.53 o                         
   9   7   1         87.24         90.02        18.08 o                         
  10   7   1        675.58        582.21        35.93 o                         
 -10   8   1          7.52          1.70        21.18 o                         
  -9   8   1          3.97          1.89        17.22 o                         
  -8   8   1         86.58         78.58        19.17 o                         
  -7   8   1       2175.53       2396.89        54.35 o                         
  -6   8   1          4.72         35.42        12.60 o                         
  -5   8   1       4380.97       4474.04        65.27 o                         
  -4   8   1        387.77        419.23        20.70 o                         
  -3   8   1        885.20        984.44        28.09 o                         
  -2   8   1        667.84        780.79        24.55 o                         
  -1   8   1       2232.76       2322.70        39.93 o                         
   0   8   1        342.33        368.70        17.41 o                         
   1   8   1      10590.63      10156.66        83.37 o                         
   2   8   1         10.73          2.01         9.25 o                         
   3   8   1       1516.72       1327.36        32.69 o                         
   4   8   1        319.88        265.09        17.60 o                         
   5   8   1        456.64        433.92        22.35 o                         
   6   8   1        503.20        470.89        24.84 o                         
   7   8   1        907.10        837.83        33.93 o                         
   8   8   1          6.17         -6.57        13.51 o                         
   9   8   1        717.91        766.59        36.42 o                         
  10   8   1         87.15         63.97        21.49 o                         
 -10   9   1        661.97        450.42        35.80 o                         
  -9   9   1        106.90        144.13        23.31 o                         
  -8   9   1       1923.98       1896.97        54.50 o                         
  -7   9   1        208.59        188.40        21.12 o                         
  -6   9   1        149.92        158.32        18.99 o                         
  -5   9   1        132.06         67.87        16.25 o                         
  -4   9   1         74.18         81.99        13.33 o                         
  -3   9   1          4.80         25.38         9.62 o                         
  -2   9   1        986.79        942.53        28.70 o                         
  -1   9   1        280.77        290.17        17.05 o                         
   0   9   1        478.33        387.20        19.61 o                         
   1   9   1         55.14         88.44        12.60 o                         
   2   9   1          1.99          6.76         9.43 o                         
   3   9   1        203.84        163.33        16.07 o                         
   4   9   1       1729.99       1613.33        39.76 o                         
   5   9   1          3.06         12.23        11.50 o                         
   6   9   1         17.09         23.25        12.66 o                         
   7   9   1        262.44        235.83        22.22 o                         
   8   9   1         91.69         57.82        16.07 o                         
   9   9   1         83.62         76.51        19.78 o                         
  -9  10   1         68.44         23.80        20.02 o                         
  -8  10   1        198.24        240.14        25.81 o                         
  -7  10   1        506.38        481.39        29.17 o                         
  -6  10   1        688.43        818.21        34.10 o                         
  -5  10   1       4686.24       4805.95        73.87 o                         
  -4  10   1       1513.25       1634.17        42.92 o                         
  -3  10   1         83.84        119.30        15.46 o                         
  -2  10   1       2218.54       2192.92        45.52 o                         
  -1  10   1       2142.53       1878.06        41.74 o                         
   0  10   1       4529.24       4349.56        61.74 o                         
   1  10   1       5703.94       5316.98        69.61 o                         
   2  10   1        588.87        481.49        23.51 o                         
   3  10   1         25.40         23.01        12.42 o                         
   4  10   1       2677.20       2436.76        51.09 o                         
   5  10   1        804.99        783.00        32.53 o                         
   6  10   1       2123.83       1943.76        50.98 o                         
   7  10   1        617.58        606.14        32.46 o                         
   8  10   1        127.77        149.98        21.61 o                         
   9  10   1        180.09        135.49        23.19 o                         
  -9  11   1        325.72        251.91        29.89 o                         
  -8  11   1        923.22        878.04        41.78 o                         
  -7  11   1         61.82        108.64        20.39 o                         
  -6  11   1          0.25        -14.30        14.30 o                         
  -5  11   1        269.21        318.14        22.95 o                         
  -4  11   1        587.87        530.65        27.83 o                         
  -3  11   1        912.00        869.01        32.59 o                         
  -2  11   1       1662.12       1807.34        44.26 o                         
  -1  11   1       1992.76       1983.97        45.38 o                         
   0  11   1        281.28        303.18        20.76 o                         
   1  11   1         79.31         56.00        13.69 o                         
   2  11   1        141.57        164.23        17.83 o                         
   3  11   1         30.32         -9.07        13.33 o                         
   4  11   1         46.75         33.60        15.76 o                         
   5  11   1        981.75        920.71        36.00 o                         
   6  11   1        150.26        214.38        20.63 o                         
   7  11   1         82.86        103.84        18.87 o                         
   8  11   1         16.15         17.95        17.71 o                         
  -8  12   1         76.82         35.48        21.91 o                         
  -7  12   1       2054.39       2126.74        61.33 o                         
  -6  12   1        335.48        331.67        26.91 o                         
  -5  12   1        349.79        409.17        26.24 o                         
  -4  12   1        733.58        733.27        33.98 o                         
  -3  12   1       2653.78       2687.18        57.54 o                         
  -2  12   1        491.11        527.74        27.16 o                         
  -1  12   1       4114.78       4100.76        69.92 o                         
   0  12   1       1942.80       1910.75        47.26 o                         
   1  12   1       1080.95       1223.06        38.75 o                         
   2  12   1        436.05        433.33        25.57 o                         
   3  12   1       6523.13       6369.64        88.93 o                         
   4  12   1        641.01        628.52        31.24 o                         
   5  12   1        331.82        348.47        24.78 o                         
   6  12   1        386.95        377.40        27.94 o                         
   7  12   1        679.26        721.48        37.27 o                         
   8  12   1         36.71         -9.74        18.93 o                         
  -7  13   1       1148.18       1233.14        50.07 o                         
  -6  13   1        210.33        215.97        25.20 o                         
  -5  13   1         88.35        116.19        19.90 o                         
  -4  13   1        515.32        522.36        29.90 o                         
  -3  13   1          5.35         20.21        15.40 o                         
  -2  13   1        353.13        406.26        26.91 o                         
  -1  13   1       1664.36       1716.68        48.40 o                         
   0  13   1         28.97        -14.97        15.22 o                         
   1  13   1        115.35        133.24        18.38 o                         
   2  13   1        456.52        443.80        27.58 o                         
   3  13   1          6.80         22.21        15.09 o                         
   4  13   1         23.92         40.41        15.88 o                         
   5  13   1          0.13          6.15        13.21 o                         
   6  13   1         36.06         32.38        18.50 o                         
   7  13   1        379.96        436.20        32.51 o                         
  -6  14   1         53.43         83.81        20.51 o                         
  -5  14   1        647.05        742.10        38.00 o                         
  -4  14   1        200.38        201.73        24.41 o                         
  -3  14   1         16.76         10.71        15.15 o                         
  -2  14   1        920.03        953.85        39.10 o                         
  -1  14   1          6.85         -5.05        14.06 o                         
   0  14   1          3.19        -12.72        13.75 o                         
   1  14   1       1237.95       1248.72        44.11 o                         
   2  14   1        771.83        791.73        36.85 o                         
   3  14   1          7.43        -14.67        14.67 o                         
   4  14   1        114.24         74.62        19.84 o                         
   5  14   1          4.04        -10.53        15.70 o                         
   6  14   1          0.36        -12.72        16.25 o                         
  -4  15   1          1.38         33.84        15.95 o                         
  -3  15   1         89.21         58.67        19.48 o                         
  -2  15   1         95.58         15.70        18.32 o                         
  -1  15   1          7.48         15.88        15.52 o                         
   0  15   1         58.62         83.75        17.59 o                         
   1  15   1         48.41        -12.60        16.62 o                         
   2  15   1          8.06         27.27        16.92 o                         
   3  15   1          0.02        -15.15        15.15 o                         
   4  15   1        333.50        342.19        28.06 o                         
  -2  16   1        823.46        885.80        43.18 o                         
  -1  16   1         92.90         84.72        21.18 o                         
   0  16   1        590.32        697.00        38.97 o                         
   1  16   1        171.58        166.54        25.20 o                         
   2  16   1        403.24        329.00        30.14 o                         
 -10   0   2        570.80        585.06        30.14 o                         
  -8   0   2        146.77        188.09        17.17 o                         
  -6   0   2      10228.61      10926.27        86.76 o                         
  -4   0   2      24630.37      29324.79       118.92 o                         
  -2   0   2      10947.86      13411.64        61.53 o                         
   0   0   2      26967.04      30431.28       107.82 o                         
   2   0   2      72855.97      58499.66       205.41 o                         
   4   0   2      21300.30      18526.73       106.34 o                         
   6   0   2       9933.76       8396.04        85.20 o                         
   8   0   2       2221.97       2011.64        50.51 o                         
  10   0   2       4387.86       3931.29        81.14 o                         
 -11   1   2          6.57         45.34        16.68 o                         
 -10   1   2        206.08        238.01        23.01 o                         
  -9   1   2        984.12       1058.40        37.35 o                         
  -8   1   2       2220.37       2187.17        47.47 o                         
  -7   1   2       2018.56       2146.43        42.47 o                         
  -6   1   2         15.82          2.92         9.43 o                         
  -5   1   2        600.79        418.92        16.39 o                         
  -4   1   2       7021.86       7901.95        58.94 o                         
  -3   1   2      10352.64       9645.76        60.32 o                         
  -2   1   2      12466.20      18362.08        91.11 o                         
  -1   1   2        103.73        153.93         8.22 o                         
   0   1   2        448.52        396.93        10.43 o                         
   1   1   2       5286.92       4770.39        35.26 o                         
   2   1   2      17968.36      15423.61        74.74 o                         
   3   1   2        482.14        433.58        14.81 o                         
   4   1   2        286.26        371.70        15.71 o                         
   5   1   2       5527.12       5170.98        59.19 o                         
   6   1   2        161.84        166.31        14.37 o                         
   7   1   2        949.53        904.57        31.44 o                         
   8   1   2        329.70        302.64        21.73 o                         
   9   1   2       1091.85        928.75        37.41 o                         
  10   1   2        250.22        245.14        24.29 o                         
  11   1   2       1093.07       1023.27        45.08 o                         
 -11   2   2        133.13         73.22        21.06 o                         
 -10   2   2        114.90         97.45        20.09 o                         
  -9   2   2         10.25         29.94        13.69 o                         
  -8   2   2       1006.59       1051.10        34.49 o                         
  -7   2   2        335.66        391.50        20.64 o                         
  -6   2   2      11722.91      11982.76        94.46 o                         
  -5   2   2        197.84        266.78        14.49 o                         
  -4   2   2      11236.80      13104.67        84.05 o                         
  -3   2   2          1.37         44.43         8.03 o                         
  -2   2   2      22783.66      28097.57       103.25 o                         
  -1   2   2       1327.31       1597.71        20.37 o                         
   0   2   2       2366.99       2324.75        23.78 o                         
   1   2   2         33.47         27.51         6.33 o                         
   2   2   2      20859.25      19196.96        85.39 o                         
   3   2   2       3760.98       3612.70        40.08 o                         
   4   2   2      14279.92      13269.35        86.37 o                         
   5   2   2        323.24        255.62        15.34 o                         
   6   2   2         82.90         85.52        11.87 o                         
   7   2   2        596.18        469.51        24.18 o                         
   8   2   2       1587.53       1447.28        41.88 o                         
   9   2   2        108.77        104.39        17.96 o                         
  10   2   2       1710.76       1381.02        47.67 o                         
  11   2   2         17.62         22.52        19.48 o                         
 -11   3   2       1013.03        835.61        42.15 o                         
 -10   3   2        190.07        171.78        22.46 o                         
  -9   3   2        782.62        774.88        33.80 o                         
  -8   3   2        115.18         82.48        15.70 o                         
  -7   3   2       9096.38       7878.94        92.75 o                         
  -6   3   2        482.85        455.91        26.31 o                         
  -5   3   2       1738.38       2101.50        37.23 o                         
  -4   3   2        111.42         75.97         9.50 o                         
  -3   3   2        631.71        773.81        18.59 o                         
  -2   3   2         14.08         14.49         6.03 o                         
  -1   3   2       8158.97       8761.42        51.49 o                         
   0   3   2       5539.55       5614.18        40.64 o                         
   1   3   2       1383.82       1221.07        20.35 o                         
   2   3   2       1578.18       1555.11        24.93 o                         
   3   3   2        667.93        615.54        17.92 o                         
   4   3   2        542.48        515.55        18.40 o                         
   5   3   2        824.00        799.54        24.31 o                         
   6   3   2       1394.27       1293.03        33.60 o                         
   7   3   2        254.02        232.01        18.08 o                         
   8   3   2       1331.40       1255.72        39.43 o                         
   9   3   2        194.57        202.52        20.45 o                         
  10   3   2         29.34         29.52        15.82 o                         
  11   3   2       1268.41       1056.97        46.91 o                         
 -11   4   2          0.22         -3.41        18.81 o                         
 -10   4   2        305.12        235.53        26.24 o                         
  -9   4   2        149.78        111.76        22.58 o                         
  -8   4   2       2708.39       2457.99        67.81 o                         
  -7   4   2        778.50       1067.27        38.99 o                         
  -6   4   2       1670.83       1773.83        39.28 o                         
  -5   4   2       1186.74       1310.53        29.94 o                         
  -4   4   2      22390.75      25999.23       122.68 o                         
  -3   4   2       2038.90       2230.34        32.45 o                         
  -2   4   2       8788.47       8988.76        60.37 o                         
  -1   4   2       4457.57       4817.01        41.74 o                         
   0   4   2        736.98        704.91        16.59 o                         
   1   4   2        281.54        296.84        12.06 o                         
   2   4   2      19262.80      18618.02        92.52 o                         
   3   4   2       2615.78       2602.10        36.76 o                         
   4   4   2       4582.65       4676.07        53.90 o                         
   5   4   2       2530.22       2462.28        42.63 o                         
   6   4   2        837.66        854.11        27.96 o                         
   7   4   2         76.54         78.03        14.18 o                         
   8   4   2       1924.86       1811.99        47.02 o                         
   9   4   2        247.49        263.71        23.13 o                         
  10   4   2        689.43        672.61        34.89 o                         
  11   4   2        355.32        336.41        29.28 o                         
 -11   5   2        117.68         31.10        27.88 o                         
 -10   5   2        454.18        309.30        35.31 o                         
  -9   5   2         48.25         39.01        20.21 o                         
  -8   5   2          6.19          7.36        14.67 o                         
  -7   5   2       2179.28       2557.41        52.29 o                         
  -6   5   2        258.63        305.86        18.87 o                         
  -5   5   2        101.87        163.98        14.37 o                         
  -4   5   2       1767.37       1913.58        34.61 o                         
  -3   5   2        154.48        133.81        10.96 o                         
  -2   5   2         45.33         51.80         8.22 o                         
  -1   5   2       3020.59       3215.33        37.43 o                         
   0   5   2        511.65        487.06        15.66 o                         
   1   5   2       1472.62       1708.74        28.08 o                         
   2   5   2       1449.57       1670.26        29.48 o                         
   3   5   2          3.41         -4.38         7.42 o                         
   4   5   2        398.00        332.92        17.29 o                         
   5   5   2       1040.07        956.36        28.40 o                         
   6   5   2        276.68        297.52        18.57 o                         
   7   5   2        533.80        457.39        24.72 o                         
   8   5   2         37.47         31.04        14.55 o                         
   9   5   2          0.83        -10.04        15.58 o                         
  10   5   2          0.27         19.35        16.98 o                         
  11   5   2       1421.36       1373.48        52.70 o                         
 -11   6   2         82.99         42.85        31.53 o                         
 -10   6   2          0.98         75.41        19.90 o                         
  -9   6   2        290.65        285.70        26.30 o                         
  -8   6   2       1253.64        987.01        37.36 o                         
  -7   6   2        691.68        716.09        29.84 o                         
  -6   6   2       6158.49       6982.52        79.77 o                         
  -5   6   2         16.92         21.24        10.41 o                         
  -4   6   2       6556.90       7306.67        70.30 o                         
  -3   6   2       2460.48       2355.92        38.07 o                         
  -2   6   2      12820.66      13009.15        85.01 o                         
  -1   6   2        142.42        136.67        11.14 o                         
   0   6   2      13950.05      13508.73        83.92 o                         
   1   6   2       1644.01       1645.76        30.15 o                         
   2   6   2      14966.08      13242.47        88.53 o                         
   3   6   2       5729.63       5673.15        60.66 o                         
   4   6   2      25001.08      24922.32       138.53 o                         
   5   6   2          4.54         27.63        10.10 o                         
   6   6   2       1623.85       1521.26        39.45 o                         
   7   6   2         31.46         21.85        13.27 o                         
   8   6   2       2470.88       2208.50        54.60 o                         
   9   6   2        341.35        322.11        26.06 o                         
  10   6   2       4142.76       4047.08        83.91 o                         
 -11   7   2         31.11         50.58        23.61 o                         
 -10   7   2        325.47        118.10        23.99 o                         
  -9   7   2        486.25        382.19        29.77 o                         
  -8   7   2        174.73        137.39        19.36 o                         
  -7   7   2        361.31        362.32        22.83 o                         
  -6   7   2       2337.91       2811.58        53.09 o                         
  -5   7   2       1265.39       1426.52        36.09 o                         
  -4   7   2        304.04        443.55        20.34 o                         
  -3   7   2        146.93        176.72        13.51 o                         
  -2   7   2        148.12        138.61        12.48 o                         
  -1   7   2          0.29         -7.36         7.36 o                         
   0   7   2       6894.05       6875.53        64.19 o                         
   1   7   2         23.24         -9.07         9.07 o                         
   2   7   2       1050.14       1090.53        27.37 o                         
   3   7   2       1801.10       1561.63        34.35 o                         
   4   7   2        727.26        724.80        25.71 o                         
   5   7   2       1511.30       1392.32        36.70 o                         
   6   7   2         12.23         36.03        13.02 o                         
   7   7   2          2.72        -11.50        11.50 o                         
   8   7   2        243.22        222.92        22.10 o                         
   9   7   2        113.82         93.49        18.08 o                         
  10   7   2          0.74         21.79        17.83 o                         
 -10   8   2        864.09        376.94        31.67 o                         
  -9   8   2         82.40         94.89        20.75 o                         
  -8   8   2        198.24        233.32        22.16 o                         
  -7   8   2        132.92        156.55        19.60 o                         
  -6   8   2       2571.61       2900.49        55.60 o                         
  -5   8   2        421.61        455.64        23.38 o                         
  -4   8   2      12843.77      13877.19       109.45 o                         
  -3   8   2        667.20        724.09        24.98 o                         
  -2   8   2        191.70        164.31        13.33 o                         
  -1   8   2       1425.69       1369.02        31.65 o                         
   0   8   2       8170.87       8090.30        74.76 o                         
   1   8   2         21.14         34.27        10.47 o                         
   2   8   2      12168.75      11293.29        93.11 o                         
   3   8   2        640.23        664.29        24.79 o                         
   4   8   2       1074.58       1194.66        33.70 o                         
   5   8   2         48.56         55.81        14.06 o                         
   6   8   2       2044.68       2026.65        48.61 o                         
   7   8   2         32.85         45.46        13.27 o                         
   8   8   2        192.55        186.27        21.37 o                         
   9   8   2         85.61         29.09        18.44 o                         
 -10   9   2        302.65        125.89        25.20 o                         
  -9   9   2       1474.81       1429.95        49.97 o                         
  -8   9   2        675.38        778.27        37.63 o                         
  -7   9   2       1852.26       1858.53        50.12 o                         
  -6   9   2        467.98        419.47        25.15 o                         
  -5   9   2       1941.51       1882.40        44.22 o                         
  -4   9   2       1235.08       1249.43        35.78 o                         
  -3   9   2       1175.56       1181.91        33.03 o                         
  -2   9   2        463.74        492.10        21.92 o                         
  -1   9   2          7.30         19.41         9.86 o                         
   0   9   2        992.14       1007.21        29.25 o                         
   1   9   2       3828.77       3963.80        56.76 o                         
   2   9   2        237.58        154.39        15.10 o                         
   3   9   2         91.91         70.24        12.84 o                         
   4   9   2        561.56        534.20        25.15 o                         
   5   9   2       1680.01       1538.67        41.95 o                         
   6   9   2        242.36        244.11        21.06 o                         
   7   9   2        309.11        318.15        24.53 o                         
   8   9   2          0.14        -11.81        15.28 o                         
   9   9   2        252.98        223.10        25.44 o                         
  -9  10   2         35.19         63.42        19.60 o                         
  -8  10   2         18.07         39.19        17.10 o                         
  -7  10   2        141.80        156.49        18.99 o                         
  -6  10   2       2603.47       2736.71        59.31 o                         
  -5  10   2       2039.99       2022.80        49.40 o                         
  -4  10   2        438.14        485.53        24.48 o                         
  -3  10   2        497.64        499.52        24.11 o                         
  -2  10   2       3018.11       3050.51        53.87 o                         
  -1  10   2       2928.07       2849.34        51.18 o                         
   0  10   2       1098.12       1160.18        33.58 o                         
   1  10   2       4517.51       4469.71        64.30 o                         
   2  10   2       1975.97       1811.35        41.91 o                         
   3  10   2        365.42        452.31        23.50 o                         
   4  10   2       3614.62       3362.87        61.03 o                         
   5  10   2       4405.05       4443.22        73.66 o                         
   6  10   2          2.58         20.39        12.96 o                         
   7  10   2        751.64        790.25        36.78 o                         
   8  10   2        633.64        688.27        36.84 o                         
   9  10   2        111.87        105.85        23.07 o                         
  -9  11   2        111.57         83.63        22.34 o                         
  -8  11   2         10.93         44.67        17.83 o                         
  -7  11   2        129.49        101.89        19.78 o                         
  -6  11   2        142.63         83.51        19.54 o                         
  -5  11   2         20.66         36.15        14.49 o                         
  -4  11   2        584.94        680.09        31.12 o                         
  -3  11   2          0.43         -0.61        12.84 o                         
  -2  11   2        113.06        108.34        15.40 o                         
  -1  11   2        108.01        113.27        15.64 o                         
   0  11   2         68.12         42.18        13.63 o                         
   1  11   2          9.10         -4.14        12.17 o                         
   2  11   2          6.87        -11.99        11.99 o                         
   3  11   2        256.72        234.98        21.31 o                         
   4  11   2        489.37        375.39        25.39 o                         
   5  11   2        559.78        461.93        28.74 o                         
   6  11   2         15.46         59.10        16.31 o                         
   7  11   2        151.57        129.95        20.09 o                         
   8  11   2        188.29        194.36        25.87 o                         
  -8  12   2        233.22        252.44        29.46 o                         
  -7  12   2        348.74        410.26        29.40 o                         
  -6  12   2        779.57        936.74        38.61 o                         
  -5  12   2        652.18        665.48        33.74 o                         
  -4  12   2       1756.82       1883.85        50.17 o                         
  -3  12   2        298.54        376.11        24.29 o                         
  -2  12   2       1767.02       1781.62        46.52 o                         
  -1  12   2        851.94        797.05        31.92 o                         
   0  12   2        851.81        749.29        31.61 o                         
   1  12   2        537.00        514.67        26.73 o                         
   2  12   2       5314.63       4776.39        76.05 o                         
   3  12   2       1263.87       1135.03        39.97 o                         
   4  12   2       1168.00       1165.89        41.06 o                         
   5  12   2        591.50        609.78        31.79 o                         
   6  12   2        385.60        296.06        26.91 o                         
   7  12   2         95.94        140.48        21.06 o                         
  -7  13   2        372.26        364.85        31.72 o                         
  -6  13   2         68.09         75.53        20.02 o                         
  -5  13   2         15.72         55.93        16.25 o                         
  -4  13   2        334.52        379.82        26.48 o                         
  -3  13   2         23.14         47.90        15.70 o                         
  -2  13   2        464.06        408.00        26.36 o                         
  -1  13   2          6.19         -0.79        13.75 o                         
   0  13   2        143.03        152.78        18.38 o                         
   1  13   2          2.43         25.07        13.51 o                         
   2  13   2        122.64        150.65        18.87 o                         
   3  13   2        131.00        161.12        20.03 o                         
   4  13   2         41.25          9.49        17.10 o                         
   5  13   2         92.78        151.80        20.45 o                         
   6  13   2        239.32        252.50        26.24 o                         
  -6  14   2        552.14        585.01        39.03 o                         
  -5  14   2        156.08        199.47        23.43 o                         
  -4  14   2        103.71         94.22        19.78 o                         
  -3  14   2        903.95       1012.23        41.17 o                         
  -2  14   2        285.66        278.45        25.32 o                         
  -1  14   2         73.71         56.30        18.08 o                         
   0  14   2         24.92          7.97        15.40 o                         
   1  14   2        163.70        167.82        20.03 o                         
   2  14   2        486.84        495.86        30.50 o                         
   3  14   2        666.35        641.96        33.86 o                         
   4  14   2        762.69        741.45        37.76 o                         
   5  14   2          0.57        -14.61        14.61 o                         
  -4  15   2         12.14        -16.25        16.25 o                         
  -3  15   2         10.36         34.02        17.47 o                         
  -2  15   2         11.02        -14.48        16.74 o                         
  -1  15   2         88.64         62.26        19.05 o                         
   0  15   2        151.11        206.16        23.50 o                         
   1  15   2        874.69        792.86        38.07 o                         
   2  15   2        536.08        483.87        32.76 o                         
   3  15   2          9.57        -18.01        18.01 o                         
   4  15   2         12.92         42.36        18.08 o                         
  -2  16   2        103.37         99.45        21.67 o                         
  -1  16   2        939.38        969.81        45.01 o                         
   0  16   2        271.24        262.79        27.27 o                         
   1  16   2        268.98        312.28        28.49 o                         
 -11   0   3       1412.14       1360.02        48.02 o                         
  -9   0   3       1514.72       1594.12        44.07 o                         
  -7   0   3       2557.58       2887.24        48.97 o                         
  -5   0   3      23592.37      24412.72       124.09 o                         
  -3   0   3      83797.12     100603.82       424.92 o                         
  -1   0   3      17344.80      21003.91        90.11 o                         
   1   0   3      11787.72       9670.73        65.46 o                         
   3   0   3      58700.71      51218.22       193.45 o                         
   5   0   3      32100.64      28165.23       157.35 o                         
   7   0   3        258.98        232.25        19.06 o                         
   9   0   3       4417.34       4239.65        80.61 o                         
  11   0   3       3164.40       2991.68        77.80 o                         
 -11   1   3          8.80         -4.56        17.71 o                         
 -10   1   3        326.62        380.68        26.60 o                         
  -9   1   3       1903.32       2179.00        51.10 o                         
  -8   1   3        282.36        325.65        21.73 o                         
  -7   1   3          0.25         -9.56         9.56 o                         
  -6   1   3        235.90        232.99        15.52 o                         
  -5   1   3       1660.70       1915.20        33.63 o                         
  -4   1   3       8359.74      10247.38        71.99 o                         
  -3   1   3        208.08        195.40        12.36 o                         
  -2   1   3      22423.71      32020.78       132.94 o                         
  -1   1   3         54.81         65.07         9.44 o                         
   0   1   3       5525.25       4875.85        40.91 o                         
   1   1   3       2196.15       1841.57        26.41 o                         
   2   1   3       2149.47       1977.33        29.68 o                         
   3   1   3        754.76        606.53        18.71 o                         
   4   1   3      11449.51       9918.56        80.08 o                         
   5   1   3        197.40        264.27        16.92 o                         
   6   1   3       1868.22       1374.79        36.61 o                         
   7   1   3        318.01        247.55        19.00 o                         
   8   1   3       1041.04        904.94        34.91 o                         
   9   1   3        535.36        504.42        29.84 o                         
  10   1   3        409.90        326.57        28.37 o                         
  11   1   3         50.10         77.11        19.54 o                         
 -11   2   3        613.60        630.06        35.93 o                         
 -10   2   3        846.11        981.48        39.16 o                         
  -9   2   3       3067.57       3339.56        63.68 o                         
  -8   2   3          2.02         -0.85        11.14 o                         
  -7   2   3        924.57        940.66        29.61 o                         
  -6   2   3       3525.81       3452.60        49.67 o                         
  -5   2   3       9379.42       9469.24        78.56 o                         
  -4   2   3        696.71        881.68        28.10 o                         
  -3   2   3      34284.12      33651.04       144.35 o                         
  -2   2   3        426.07        512.33        15.90 o                         
  -1   2   3       2350.42       2130.15        27.22 o                         
   0   2   3       6310.10       5480.51        42.53 o                         
   1   2   3      30284.90      26913.53       106.26 o                         
   2   2   3       1101.99       1007.43        21.42 o                         
   3   2   3      26609.16      24320.78       116.46 o                         
   4   2   3       2268.82       2147.41        36.96 o                         
   5   2   3       3105.67       2678.53        45.18 o                         
   6   2   3        204.28        198.94        16.13 o                         
   7   2   3       1574.64       1714.49        42.92 o                         
   8   2   3        328.55        304.89        22.89 o                         
   9   2   3       1211.83       1108.50        41.13 o                         
  10   2   3         44.88         85.09        17.89 o                         
  11   2   3        734.82        720.23        39.83 o                         
 -11   3   3        117.10        171.28        21.73 o                         
 -10   3   3        260.67        298.29        24.29 o                         
  -9   3   3        471.85        460.20        28.07 o                         
  -8   3   3       3023.98       2770.74        54.84 o                         
  -7   3   3         56.00         63.79        12.54 o                         
  -6   3   3      12552.89      13097.41       105.39 o                         
  -5   3   3       2039.95       2300.82        41.21 o                         
  -4   3   3       3437.13       3852.65        46.98 o                         
  -3   3   3        267.61        374.63        14.61 o                         
  -2   3   3       6015.52       6543.97        51.51 o                         
  -1   3   3       1066.07       1085.80        20.26 o                         
   0   3   3       8555.04       8289.57        54.93 o                         
   1   3   3       6739.40       6554.31        50.81 o                         
   2   3   3        172.16        139.36        10.05 o                         
   3   3   3       2101.34       2158.69        34.34 o                         
   4   3   3        352.67        296.93        15.71 o                         
   5   3   3       1404.56       1256.72        31.89 o                         
   6   3   3        689.19        609.68        24.67 o                         
   7   3   3        109.97        104.45        16.19 o                         
   8   3   3        281.77        219.83        20.21 o                         
   9   3   3          0.16        -13.08        13.08 o                         
  10   3   3          9.44          4.50        15.15 o                         
  11   3   3        250.06        177.08        27.03 o                         
 -11   4   3        613.02        501.02        34.22 o                         
 -10   4   3         73.60         59.65        18.32 o                         
  -9   4   3        654.71        512.59        31.00 o                         
  -8   4   3         10.90         31.71        18.81 o                         
  -7   4   3       2485.28       3150.77        56.04 o                         
  -6   4   3         64.85         74.01        12.42 o                         
  -5   4   3       6362.82       8122.01        75.08 o                         
  -4   4   3       1714.37       2070.65        34.91 o                         
  -3   4   3       9378.07      11112.56        75.66 o                         
  -2   4   3       1856.24       1875.42        29.27 o                         
  -1   4   3      27876.25      28550.06       114.93 o                         
   0   4   3         50.73         24.47         6.76 o                         
   1   4   3       8380.98       7502.25        57.83 o                         
   2   4   3       6487.18       6021.64        54.80 o                         
   3   4   3      31651.27      30389.60       138.69 o                         
   4   4   3       1874.04       1685.26        34.30 o                         
   5   4   3       4223.92       3751.92        54.97 o                         
   6   4   3       1090.18        999.62        31.75 o                         
   7   4   3         28.12         61.23        12.72 o                         
   8   4   3        286.89        225.07        21.98 o                         
   9   4   3       3884.67       3939.59        76.23 o                         
  10   4   3        370.60        355.23        29.04 o                         
  11   4   3        235.91        268.38        27.15 o                         
 -11   5   3        173.35        194.05        31.65 o                         
 -10   5   3        125.04        141.27        29.46 o                         
  -9   5   3        320.57        213.56        26.97 o                         
  -8   5   3          1.54        -13.94        13.94 o                         
  -7   5   3        336.14        347.40        21.61 o                         
  -6   5   3       3809.08       4396.05        60.54 o                         
  -5   5   3        163.01        171.42        14.67 o                         
  -4   5   3       2088.92       2211.59        37.80 o                         
  -3   5   3        865.23        959.34        24.20 o                         
  -2   5   3        364.19        467.43        17.11 o                         
  -1   5   3        728.87        862.93        21.39 o                         
   0   5   3        248.15        348.91        14.19 o                         
   1   5   3       2379.03       2583.42        36.26 o                         
   2   5   3        430.25        433.29        17.11 o                         
   3   5   3       1428.67       1348.65        29.89 o                         
   4   5   3       1332.13       1231.62        30.61 o                         
   5   5   3         62.06         71.09        12.42 o                         
   6   5   3       4034.65       4016.20        62.98 o                         
   7   5   3       1368.97       1281.94        39.07 o                         
   8   5   3         41.12         21.42        14.06 o                         
   9   5   3         20.29         24.16        17.47 o                         
  10   5   3        270.44        310.21        28.61 o                         
 -11   6   3        126.26        121.98        30.37 o                         
 -10   6   3         25.98        -17.53        17.53 o                         
  -9   6   3       1476.86        974.32        40.89 o                         
  -8   6   3       1006.39       1308.92        41.12 o                         
  -7   6   3          2.17          9.43        12.17 o                         
  -6   6   3         32.41         79.36        12.84 o                         
  -5   6   3       7370.67       7998.63        79.89 o                         
  -4   6   3       1929.62       2429.54        41.26 o                         
  -3   6   3      21829.66      23496.26       124.30 o                         
  -2   6   3       8768.12       9401.75        73.99 o                         
  -1   6   3       2504.72       2715.86        39.00 o                         
   0   6   3        159.65        140.20        11.26 o                         
   1   6   3       7211.49       6615.99        61.73 o                         
   2   6   3       7550.53       7045.11        66.58 o                         
   3   6   3      25688.73      25484.93       136.86 o                         
   4   6   3       4049.70       3691.86        54.03 o                         
   5   6   3       5266.47       5342.67        69.40 o                         
   6   6   3        100.04        103.78        14.97 o                         
   7   6   3       1725.18       1688.03        45.79 o                         
   8   6   3       1313.12       1324.33        44.61 o                         
   9   6   3       2580.60       2481.93        63.19 o                         
  10   6   3          8.67        -18.01        18.01 o                         
 -11   7   3        315.70        359.59        35.31 o                         
 -10   7   3        184.78         95.26        20.03 o                         
  -9   7   3         71.47         93.30        18.20 o                         
  -8   7   3          6.06        -14.06        14.06 o                         
  -7   7   3       3689.81       4064.32        67.51 o                         
  -6   7   3       1059.14        996.33        32.90 o                         
  -5   7   3        101.81         83.21        13.70 o                         
  -4   7   3       2176.28       2246.20        42.06 o                         
  -3   7   3       1274.87       1233.89        30.36 o                         
  -2   7   3        515.36        521.55        20.04 o                         
  -1   7   3       3570.31       3620.48        48.23 o                         
   0   7   3       1090.41       1248.74        28.71 o                         
   1   7   3       1350.89       1321.02        30.13 o                         
   2   7   3       3796.50       3555.99        50.12 o                         
   3   7   3       1166.11       1118.61        30.23 o                         
   4   7   3       1721.35       1617.14        37.63 o                         
   5   7   3         11.15          2.50        11.50 o                         
   6   7   3       1869.33       1809.21        45.37 o                         
   7   7   3        596.34        599.28        29.84 o                         
   8   7   3        117.45        177.00        20.51 o                         
   9   7   3          7.02        -15.22        16.13 o                         
  10   7   3        465.41        372.61        32.39 o                         
 -10   8   3         17.36        -19.17        19.17 o                         
  -9   8   3          1.76        -14.12        14.12 o                         
  -8   8   3       1119.74       1290.38        43.74 o                         
  -7   8   3        302.12        377.75        24.96 o                         
  -6   8   3        603.70        673.80        28.56 o                         
  -5   8   3       8819.76       9149.39        92.65 o                         
  -4   8   3        542.94        606.46        25.03 o                         
  -3   8   3        568.37        537.86        22.60 o                         
  -2   8   3       1305.86       1370.59        32.86 o                         
  -1   8   3       3638.00       3722.32        52.42 o                         
   0   8   3        799.57        761.85        24.49 o                         
   1   8   3       2823.76       2745.15        45.76 o                         
   2   8   3       1562.66       1506.97        35.07 o                         
   3   8   3       1024.83        997.13        30.47 o                         
   4   8   3        101.39         79.86        13.57 o                         
   5   8   3       5460.61       5054.81        73.71 o                         
   6   8   3          3.44         22.21        13.75 o                         
   7   8   3         16.33         33.72        14.85 o                         
   8   8   3        183.01        247.44        23.01 o                         
   9   8   3        257.57        247.82        25.02 o                         
 -10   9   3        682.02        360.37        32.33 o                         
  -9   9   3        179.67        181.45        23.62 o                         
  -8   9   3        602.44        694.73        34.04 o                         
  -7   9   3         29.12         49.42        16.37 o                         
  -6   9   3       2134.89       2265.23        52.45 o                         
  -5   9   3        995.74        985.18        33.87 o                         
  -4   9   3       4793.23       5062.51        70.56 o                         
  -3   9   3        146.27        138.36        15.04 o                         
  -2   9   3          1.30         -4.93         8.76 o                         
  -1   9   3        158.12        152.24        14.37 o                         
   0   9   3       1196.13       1000.91        29.56 o                         
   1   9   3        178.94        108.29        14.31 o                         
   2   9   3       3805.41       3598.83        56.74 o                         
   3   9   3        773.24        793.23        28.45 o                         
   4   9   3        477.46        469.05        24.36 o                         
   5   9   3         87.23        101.34        15.46 o                         
   6   9   3         26.49         -0.18        13.51 o                         
   7   9   3         63.44         23.74        16.19 o                         
   8   9   3         44.28         31.53        16.31 o                         
   9   9   3        828.96        845.62        41.90 o                         
  -9  10   3        331.46        406.29        30.56 o                         
  -8  10   3         59.61         52.83        21.18 o                         
  -7  10   3        165.61        149.74        20.15 o                         
  -6  10   3       1477.52       1657.04        46.93 o                         
  -5  10   3        741.84        800.86        32.28 o                         
  -4  10   3        855.65        962.48        33.93 o                         
  -3  10   3       5287.20       5789.28        76.95 o                         
  -2  10   3       1096.96       1049.40        33.39 o                         
  -1  10   3         50.50         46.99        12.36 o                         
   0  10   3       3346.51       3089.86        54.74 o                         
   1  10   3       3039.71       3081.40        55.45 o                         
   2  10   3       1491.87       1320.99        38.10 o                         
   3  10   3       3082.63       3185.21        58.38 o                         
   4  10   3       1397.30       1340.43        40.53 o                         
   5  10   3         96.19        120.39        17.77 o                         
   6  10   3       1197.89       1296.79        42.89 o                         
   7  10   3        663.91        615.47        33.61 o                         
   8  10   3        122.51        136.77        21.12 o                         
  -9  11   3         98.47         92.45        22.09 o                         
  -8  11   3         22.21         39.99        17.77 o                         
  -7  11   3         61.25         63.79        16.98 o                         
  -6  11   3        757.03        806.90        35.93 o                         
  -5  11   3          1.36          8.40        13.94 o                         
  -4  11   3        449.33        431.69        25.21 o                         
  -3  11   3        259.91        225.85        19.97 o                         
  -2  11   3        305.35        374.53        23.07 o                         
  -1  11   3       1001.37       1164.85        36.56 o                         
   0  11   3        110.48        115.71        16.37 o                         
   1  11   3        359.78        428.26        24.29 o                         
   2  11   3        299.81        236.33        20.52 o                         
   3  11   3          0.03          8.58        13.15 o                         
   4  11   3        193.58        126.25        19.72 o                         
   5  11   3       1373.23       1323.08        44.36 o                         
   6  11   3        513.95        497.76        31.42 o                         
   7  11   3         25.93         29.15        17.28 o                         
   8  11   3         14.54        -17.59        17.59 o                         
  -8  12   3        288.03        339.44        31.17 o                         
  -7  12   3        374.96        364.61        30.20 o                         
  -6  12   3        345.07        347.01        27.40 o                         
  -5  12   3         25.60         68.17        16.25 o                         
  -4  12   3        515.05        555.80        30.32 o                         
  -3  12   3       2126.19       2147.99        52.14 o                         
  -2  12   3        944.20        898.77        35.39 o                         
  -1  12   3        825.65        890.64        33.93 o                         
   0  12   3        461.02        501.66        26.67 o                         
   1  12   3          2.72          7.49        13.08 o                         
   2  12   3       1492.32       1489.59        44.68 o                         
   3  12   3       4702.38       4656.16        78.31 o                         
   4  12   3        297.59        389.06        25.99 o                         
   5  12   3        960.61       1026.12        40.87 o                         
   6  12   3        480.36        570.86        33.37 o                         
   7  12   3        171.68        171.77        22.22 o                         
  -7  13   3        260.88        308.02        28.61 o                         
  -6  13   3        457.88        465.33        32.27 o                         
  -5  13   3       1599.61       1597.18        51.50 o                         
  -4  13   3         27.39         20.94        15.58 o                         
  -3  13   3        166.45        168.61        20.51 o                         
  -2  13   3        151.10        114.80        18.93 o                         
  -1  13   3        479.86        460.07        28.50 o                         
   0  13   3        377.79        380.03        25.81 o                         
   1  13   3        669.46        608.62        31.06 o                         
   2  13   3         21.19         18.01        14.24 o                         
   3  13   3          9.20         71.02        16.31 o                         
   4  13   3         13.25        -11.56        14.12 o                         
   5  13   3        204.61        223.03        25.26 o                         
   6  13   3         88.15        113.09        20.33 o                         
  -6  14   3        252.94        229.67        26.84 o                         
  -5  14   3        103.47         77.48        21.49 o                         
  -4  14   3         46.03         98.05        18.44 o                         
  -3  14   3       1363.64       1517.33        49.17 o                         
  -2  14   3        387.59        370.46        27.70 o                         
  -1  14   3         45.39         63.66        15.95 o                         
   0  14   3        151.51        139.51        20.51 o                         
   1  14   3        184.62        210.00        21.85 o                         
   2  14   3        257.40        226.09        23.50 o                         
   3  14   3       1012.42        928.31        40.20 o                         
   4  14   3        244.78        286.41        25.81 o                         
   5  14   3          1.19         -3.04        16.31 o                         
  -4  15   3        151.15        162.94        24.35 o                         
  -3  15   3        102.35         77.73        20.82 o                         
  -2  15   3         57.45         36.46        17.95 o                         
  -1  15   3         58.85         57.58        18.20 o                         
   0  15   3         86.34         80.58        19.11 o                         
   1  15   3        123.82        110.47        22.82 o                         
   2  15   3        437.15        545.20        34.70 o                         
   3  15   3        114.71        120.21        21.18 o                         
  -1  16   3        175.91        165.62        25.75 o                         
   0  16   3        311.61        250.81        28.31 o                         
 -10   0   4       3078.58       3347.00        68.36 o                         
  -8   0   4        134.63        150.41        17.10 o                         
  -6   0   4        790.10        870.14        26.02 o                         
  -4   0   4      24748.63      33132.18       139.87 o                         
  -2   0   4      15156.12      19841.12        98.69 o                         
   0   0   4       3332.76       3622.29        42.95 o                         
   2   0   4      38175.36      36704.03       159.15 o                         
   4   0   4       5006.94       4545.01        60.80 o                         
   6   0   4      11496.94      11313.44       112.78 o                         
   8   0   4       3889.70       3902.71        75.95 o                         
  10   0   4       1103.13       1045.72        46.79 o                         
 -11   1   4        865.22        942.52        40.93 o                         
 -10   1   4          4.63         13.94        15.52 o                         
  -9   1   4       2010.23       2161.76        51.41 o                         
  -8   1   4        668.24        724.24        28.32 o                         
  -7   1   4        138.50        178.84        15.77 o                         
  -6   1   4        458.06        410.16        19.18 o                         
  -5   1   4      13544.28      13074.08        93.62 o                         
  -4   1   4       1827.80       2124.56        36.40 o                         
  -3   1   4       2724.22       3110.32        43.78 o                         
  -2   1   4       2442.18       3008.98        41.83 o                         
  -1   1   4        734.28        710.19        20.49 o                         
   0   1   4        686.65        650.38        18.78 o                         
   1   1   4        163.79        163.48        11.81 o                         
   2   1   4       1636.67       1398.70        28.16 o                         
   3   1   4        374.09        334.48        16.57 o                         
   4   1   4       1095.20        869.77        26.64 o                         
   5   1   4       4576.66       3971.32        58.92 o                         
   6   1   4         52.88         24.10        12.17 o                         
   7   1   4       2583.25       2325.32        52.61 o                         
   8   1   4        328.86        345.31        25.08 o                         
   9   1   4         74.20         69.93        17.35 o                         
  10   1   4          0.43        -13.21        17.41 o                         
  11   1   4        422.71        460.26        35.13 o                         
 -11   2   4        143.51        174.08        22.58 o                         
 -10   2   4       3668.64       3920.09        74.26 o                         
  -9   2   4        182.10        242.82        21.18 o                         
  -8   2   4       1272.17       1326.75        37.91 o                         
  -7   2   4         66.33         33.42        12.36 o                         
  -6   2   4       4201.06       5052.92        63.67 o                         
  -5   2   4        879.33       1201.67        32.42 o                         
  -4   2   4      15124.55      21014.51       134.15 o                         
  -3   2   4       1384.20       1385.98        31.44 o                         
  -2   2   4      20558.38      19390.12       103.14 o                         
  -1   2   4         16.62         26.84         7.55 o                         
   0   2   4      28767.10      24764.32       109.49 o                         
   1   2   4       4263.92       4158.70        44.20 o                         
   2   2   4      11524.31      10250.29        74.21 o                         
   3   2   4       1336.68       1216.61        28.00 o                         
   4   2   4      15474.08      13680.88       100.09 o                         
   5   2   4         32.09         23.61        10.22 o                         
   6   2   4       8375.66       7524.74        87.43 o                         
   7   2   4          9.04         -0.37        11.75 o                         
   8   2   4        624.32        563.74        30.63 o                         
   9   2   4         85.09         70.79        17.71 o                         
  10   2   4        987.00        843.69        41.79 o                         
  11   2   4          3.60         70.23        19.29 o                         
 -10   3   4        210.41        283.79        24.96 o                         
  -9   3   4        956.33        953.25        37.10 o                         
  -8   3   4        445.25        472.75        25.27 o                         
  -7   3   4       5194.35       5432.57        73.49 o                         
  -6   3   4         77.69        109.99        19.42 o                         
  -5   3   4      14558.75      14753.73       117.95 o                         
  -4   3   4       7360.76       7630.60        73.41 o                         
  -3   3   4       4802.31       5260.84        55.05 o                         
  -2   3   4        302.44        308.28        14.07 o                         
  -1   3   4        969.25        896.31        20.98 o                         
   0   3   4        279.69        261.38        12.48 o                         
   1   3   4       2843.06       2789.14        36.74 o                         
   2   3   4       2624.60       2516.10        37.07 o                         
   3   3   4       4523.79       4528.50        53.48 o                         
   4   3   4       3117.63       3085.34        47.57 o                         
   5   3   4          3.02         -7.97         9.43 o                         
   6   3   4         62.52         47.11        12.29 o                         
   7   3   4       3033.80       2767.06        56.66 o                         
   8   3   4          1.07         42.78        14.24 o                         
   9   3   4         62.82         80.95        17.65 o                         
  10   3   4        468.20        369.75        30.93 o                         
 -10   4   4        886.40        881.72        38.92 o                         
  -9   4   4         12.82         28.12        14.00 o                         
  -8   4   4       7214.01       7984.93       101.13 o                         
  -7   4   4          5.25         29.09        12.35 o                         
  -6   4   4        615.95        643.20        25.83 o                         
  -5   4   4        629.59        827.67        26.62 o                         
  -4   4   4      10095.86      11076.53        85.74 o                         
  -3   4   4        525.93        676.68        21.02 o                         
  -2   4   4      34195.79      37767.28       148.09 o                         
  -1   4   4       1810.82       1967.52        31.22 o                         
   0   4   4        508.04        451.82        15.78 o                         
   1   4   4       2358.03       2267.69        34.55 o                         
   2   4   4      18904.68      17500.77       101.95 o                         
   3   4   4       1077.55       1034.35        26.89 o                         
   4   4   4      12776.46      11795.90        95.43 o                         
   5   4   4       1944.73       1951.98        42.22 o                         
   6   4   4        394.32        338.48        20.88 o                         
   7   4   4        507.88        585.06        27.89 o                         
   8   4   4       4316.38       3934.08        73.22 o                         
   9   4   4        712.50        746.02        36.42 o                         
  10   4   4         29.22         19.11        16.80 o                         
 -10   5   4         57.56         33.96        24.65 o                         
  -9   5   4        330.58        397.54        26.42 o                         
  -8   5   4        136.38        153.69        17.96 o                         
  -7   5   4       1386.48       1533.17        40.78 o                         
  -6   5   4        300.34        302.16        19.06 o                         
  -5   5   4       2562.42       2943.75        48.43 o                         
  -4   5   4       3314.64       3901.92        51.87 o                         
  -3   5   4        533.39        685.41        21.56 o                         
  -2   5   4        855.28        998.84        24.56 o                         
  -1   5   4       1416.60       1582.91        29.90 o                         
   0   5   4       2169.72       2112.66        34.16 o                         
   1   5   4        214.61        289.38        14.25 o                         
   2   5   4       2955.10       2462.65        39.51 o                         
   3   5   4        346.97        319.13        16.62 o                         
   4   5   4          1.62         18.81         9.31 o                         
   5   5   4       1092.34       1058.87        32.12 o                         
   6   5   4       3106.43       2784.22        54.35 o                         
   7   5   4       1939.27       1771.88        47.02 o                         
   8   5   4        404.60        361.41        26.42 o                         
   9   5   4        241.78        208.31        23.98 o                         
  10   5   4         37.85          8.03        18.56 o                         
 -10   6   4        769.70        219.24        25.27 o                         
  -9   6   4        421.07        449.20        29.22 o                         
  -8   6   4         55.76         70.66        15.76 o                         
  -7   6   4        831.61        945.10        33.02 o                         
  -6   6   4       1096.89       1206.54        34.43 o                         
  -5   6   4          0.50         -9.37         9.37 o                         
  -4   6   4       2537.96       2812.00        46.36 o                         
  -3   6   4       4988.15       5085.12        58.87 o                         
  -2   6   4      15890.71      17062.79       105.57 o                         
  -1   6   4        197.98        220.39        13.58 o                         
   0   6   4       7670.30       7137.18        66.00 o                         
   1   6   4        129.44        138.36        12.36 o                         
   2   6   4       2525.87       2413.70        40.99 o                         
   3   6   4       2392.60       2200.15        41.40 o                         
   4   6   4      14405.61      14043.78       110.56 o                         
   5   6   4         42.42         39.80        12.05 o                         
   6   6   4       3761.76       3453.51        61.66 o                         
   7   6   4        777.93        736.61        32.65 o                         
   8   6   4       1145.64       1069.29        41.25 o                         
   9   6   4        353.95        384.88        28.67 o                         
  10   6   4       1195.39       1157.53        48.92 o                         
 -10   7   4        586.87        176.95        23.50 o                         
  -9   7   4         64.73         83.87        18.69 o                         
  -8   7   4        477.98        553.36        28.50 o                         
  -7   7   4         16.73         24.53        13.21 o                         
  -6   7   4       1562.67       1608.87        42.07 o                         
  -5   7   4       2347.17       2573.91        48.58 o                         
  -4   7   4       2100.70       2260.86        43.51 o                         
  -3   7   4       1557.27       1727.53        36.53 o                         
  -2   7   4        116.71        101.05        11.93 o                         
  -1   7   4       1238.29       1452.48        32.32 o                         
   0   7   4        730.00        617.73        22.24 o                         
   1   7   4       1095.40       1127.03        29.20 o                         
   2   7   4        755.04        709.03        24.55 o                         
   3   7   4         28.73         -2.50        10.10 o                         
   4   7   4          5.94        -10.10        10.10 o                         
   5   7   4       1484.98       1523.90        40.42 o                         
   6   7   4        212.64        177.32        19.60 o                         
   7   7   4         50.06         53.19        15.03 o                         
   8   7   4        334.61        339.82        26.85 o                         
   9   7   4        346.85        286.37        28.61 o                         
 -10   8   4       1031.26        568.80        35.69 o                         
  -9   8   4        716.61        809.22        38.06 o                         
  -8   8   4        784.00        891.10        37.09 o                         
  -7   8   4        287.25        298.36        22.22 o                         
  -6   8   4        181.32        280.32        21.61 o                         
  -5   8   4       1073.43       1081.29        34.73 o                         
  -4   8   4       2785.66       3224.80        54.23 o                         
  -3   8   4       1342.72       1316.89        34.20 o                         
  -2   8   4       9860.68      10342.40        91.67 o                         
  -1   8   4       1471.54       1483.30        34.52 o                         
   0   8   4       3335.86       3348.15        51.72 o                         
   1   8   4       3233.61       3369.31        52.38 o                         
   2   8   4       2807.63       2757.29        49.17 o                         
   3   8   4        696.01        712.54        26.80 o                         
   4   8   4       4209.01       4038.28        63.59 o                         
   5   8   4        235.12        232.30        19.42 o                         
   6   8   4       2989.50       2961.61        61.16 o                         
   7   8   4        259.07        247.88        22.34 o                         
   8   8   4         40.29         56.60        16.98 o                         
   9   8   4         59.93         66.34        19.96 o                         
 -10   9   4          6.61         -6.39        18.26 o                         
  -9   9   4        244.39        256.52        27.21 o                         
  -8   9   4        868.79        975.56        39.71 o                         
  -7   9   4        162.35        120.64        19.60 o                         
  -6   9   4        390.39        506.50        27.34 o                         
  -5   9   4       4285.68       4151.16        67.44 o                         
  -4   9   4         64.74        100.00        14.30 o                         
  -3   9   4       1667.51       1657.49        40.49 o                         
  -2   9   4        960.13        897.82        29.73 o                         
  -1   9   4          0.16         37.79        10.71 o                         
   0   9   4         33.93         64.09        13.09 o                         
   1   9   4       2030.73       2054.38        43.74 o                         
   2   9   4        179.42        164.54        16.50 o                         
   3   9   4       1822.35       1668.72        41.77 o                         
   4   9   4         34.09         26.29        12.17 o                         
   5   9   4         80.69        100.55        16.31 o                         
   6   9   4        401.40        391.12        26.48 o                         
   7   9   4         32.44         84.05        15.88 o                         
   8   9   4         60.51         74.50        18.56 o                         
   9   9   4          4.95        -14.79        17.95 o                         
  -9  10   4         19.34        -17.65        17.65 o                         
  -8  10   4        348.11        331.97        27.88 o                         
  -7  10   4         67.24         77.78        16.68 o                         
  -6  10   4        336.83        383.12        25.63 o                         
  -5  10   4        987.66       1028.77        37.04 o                         
  -4  10   4       2051.53       2151.92        50.62 o                         
  -3  10   4        115.86        156.43        16.43 o                         
  -2  10   4       1543.86       1471.35        39.57 o                         
  -1  10   4        466.09        508.33        23.99 o                         
   0  10   4       2657.66       2712.24        52.25 o                         
   1  10   4       4208.72       3926.02        62.74 o                         
   2  10   4        323.31        289.92        20.82 o                         
   3  10   4        295.08        249.54        20.39 o                         
   4  10   4       1633.75       1614.65        45.17 o                         
   5  10   4        905.56        772.98        34.90 o                         
   6  10   4       1380.30       1355.71        45.40 o                         
   7  10   4       1066.14       1014.31        43.19 o                         
   8  10   4         81.16         81.68        20.39 o                         
  -9  11   4         66.42        104.14        19.84 o                         
  -8  11   4         16.31         13.33        19.54 o                         
  -7  11   4          6.17          5.23        15.03 o                         
  -6  11   4        124.11        171.28        20.03 o                         
  -5  11   4        909.81       1054.65        38.19 o                         
  -4  11   4        481.73        546.91        27.89 o                         
  -3  11   4        339.88        334.73        23.32 o                         
  -2  11   4       1349.15       1388.84        40.47 o                         
  -1  11   4        289.97        288.26        20.82 o                         
   0  11   4          7.56          5.29        11.75 o                         
   1  11   4         48.65         74.68        14.30 o                         
   2  11   4         97.74        124.96        16.19 o                         
   3  11   4        150.32        107.01        18.44 o                         
   4  11   4       2395.36       2287.01        56.18 o                         
   5  11   4        106.04        141.39        19.36 o                         
   6  11   4          2.07         10.89        14.48 o                         
   7  11   4        433.18        425.63        31.35 o                         
  -8  12   4        820.65        798.83        41.84 o                         
  -7  12   4         30.35          8.95        18.56 o                         
  -6  12   4        503.40        521.50        31.30 o                         
  -5  12   4        565.47        533.17        31.79 o                         
  -4  12   4       1918.45       2199.83        56.03 o                         
  -3  12   4        779.59        771.80        33.50 o                         
  -2  12   4       2232.45       2322.55        55.38 o                         
  -1  12   4        846.00        762.24        32.77 o                         
   0  12   4          7.72         19.23        13.75 o                         
   1  12   4       1410.22       1258.73        42.11 o                         
   2  12   4       2350.72       2262.62        54.84 o                         
   3  12   4        265.79        241.43        22.34 o                         
   4  12   4       1376.89       1529.91        48.32 o                         
   5  12   4        621.09        556.26        32.88 o                         
   6  12   4        211.40        179.63        25.14 o                         
   7  12   4        382.48        404.97        31.11 o                         
  -7  13   4         48.83         52.16        21.30 o                         
  -6  13   4        958.91       1061.09        44.65 o                         
  -5  13   4        108.24        136.77        21.42 o                         
  -4  13   4         30.43         61.59        16.80 o                         
  -3  13   4         14.73          4.87        15.70 o                         
  -2  13   4        648.19        706.03        33.98 o                         
  -1  13   4         32.12         30.98        15.70 o                         
   0  13   4        264.76        306.51        23.38 o                         
   1  13   4        110.60        122.22        19.11 o                         
   2  13   4          5.54         10.47        14.97 o                         
   3  13   4         17.24         30.19        14.36 o                         
   4  13   4        445.09        442.99        30.75 o                         
   5  13   4          5.56         13.45        17.53 o                         
   6  13   4         88.98        123.80        21.36 o                         
  -6  14   4         18.36         32.07        19.72 o                         
  -5  14   4          3.15          1.52        17.47 o                         
  -4  14   4        418.53        471.16        32.75 o                         
  -3  14   4       1066.17       1154.05        44.71 o                         
  -2  14   4        296.33        325.20        27.09 o                         
  -1  14   4        901.44        931.65        40.14 o                         
   0  14   4        367.68        373.50        27.15 o                         
   1  14   4        148.77        130.81        22.10 o                         
   2  14   4         10.58         22.70        16.19 o                         
   3  14   4        599.84        607.45        35.74 o                         
   4  14   4        458.94        468.31        32.39 o                         
  -4  15   4         21.46         53.80        20.27 o                         
  -3  15   4        775.91        838.33        41.35 o                         
  -2  15   4         75.64         31.28        20.09 o                         
  -1  15   4         87.62        131.29        20.51 o                         
   0  15   4         98.17        107.85        19.84 o                         
   1  15   4        414.35        371.25        30.62 o                         
   2  15   4         10.54         29.21        18.20 o                         
   3  15   4        305.73        332.99        31.05 o                         
  -9   0   5       1953.64       2031.15        50.00 o                         
  -7   0   5        979.37       1283.82        34.73 o                         
  -5   0   5      15652.58      17726.46       113.39 o                         
  -3   0   5       2768.49       3076.42        43.08 o                         
  -1   0   5      27783.93      31062.08       143.27 o                         
   1   0   5      33589.28      29711.24       146.21 o                         
   3   0   5         11.51         66.10        12.17 o                         
   5   0   5      24214.72      24513.70       167.72 o                         
   7   0   5      10412.30      10086.64       119.99 o                         
   9   0   5         12.82         47.96        18.26 o                         
 -10   1   5       3559.78       3870.38        73.27 o                         
  -9   1   5       1749.81       1782.27        48.04 o                         
  -8   1   5        588.05        793.59        31.12 o                         
  -7   1   5         19.03         16.98        10.83 o                         
  -6   1   5        767.07       1110.90        31.13 o                         
  -5   1   5       1141.67       1645.10        36.15 o                         
  -4   1   5       5251.21       7072.82        71.99 o                         
  -3   1   5       7546.01      11595.48        92.16 o                         
  -2   1   5        985.09       1078.27        27.93 o                         
  -1   1   5         56.33         71.15        11.32 o                         
   0   1   5        169.51        124.26        12.12 o                         
   1   1   5       6218.67       5247.55        57.15 o                         
   2   1   5        910.71        851.32        25.24 o                         
   3   1   5       3015.77       2832.78        47.04 o                         
   4   1   5         11.82         39.32        10.53 o                         
   5   1   5          0.19         18.87        10.95 o                         
   6   1   5        934.06        841.40        32.60 o                         
   7   1   5       1797.37       1684.17        48.54 o                         
   8   1   5        462.76        450.51        28.80 o                         
   9   1   5         22.87         55.87        16.62 o                         
  10   1   5       1026.60        989.47        46.60 o                         
 -10   2   5       1030.34       1116.87        42.34 o                         
  -9   2   5       2883.62       3212.75        63.36 o                         
  -8   2   5         44.37         56.48        15.46 o                         
  -7   2   5       4337.55       4878.15        69.38 o                         
  -6   2   5       2856.64       3216.28        55.41 o                         
  -5   2   5       1822.87       2567.53        50.04 o                         
  -4   2   5       5608.17       6948.13        79.26 o                         
  -3   2   5      20545.14      23381.97       138.49 o                         
  -2   2   5       1936.00       2002.27        36.97 o                         
  -1   2   5      30321.89      25638.64       126.37 o                         
   0   2   5       3719.44       3168.10        42.51 o                         
   1   2   5       8176.06       7246.60        65.51 o                         
   2   2   5        973.28        811.49        23.66 o                         
   3   2   5       8227.80       6993.28        71.66 o                         
   4   2   5          3.10         19.41         8.89 o                         
   5   2   5       9458.39       8206.29        89.93 o                         
   6   2   5       1178.92       1014.10        34.92 o                         
   7   2   5       4660.89       4392.23        74.74 o                         
   8   2   5         39.44         30.80        14.79 o                         
   9   2   5        328.49        385.48        27.58 o                         
  10   2   5         40.94         46.32        20.27 o                         
 -10   3   5       1940.95       2038.77        55.79 o                         
  -9   3   5        347.10        341.54        25.45 o                         
  -8   3   5        521.41        604.20        29.23 o                         
  -7   3   5          2.24         18.68        14.91 o                         
  -6   3   5       3806.61       4833.79        79.33 o                         
  -5   3   5         78.92        133.73        17.16 o                         
  -4   3   5       4586.10       4087.87        58.80 o                         
  -3   3   5         41.91         47.35        10.23 o                         
  -2   3   5      15692.48      15587.60        98.87 o                         
  -1   3   5          4.53         -6.76         7.79 o                         
   0   3   5        717.50        676.89        20.30 o                         
   1   3   5          4.58          5.66         7.67 o                         
   2   3   5        149.68        115.60        11.38 o                         
   3   3   5        418.79        359.49        18.27 o                         
   4   3   5       3412.88       2982.58        50.08 o                         
   5   3   5        167.74        192.48        16.80 o                         
   6   3   5          0.61          2.50        10.65 o                         
   7   3   5          2.30         25.20        13.63 o                         
   8   3   5        160.31        139.76        19.72 o                         
   9   3   5          0.05        -16.07        16.07 o                         
  10   3   5         69.50        116.98        21.42 o                         
 -10   4   5          0.03          7.00        14.18 o                         
  -9   4   5       1620.23       1713.29        51.75 o                         
  -8   4   5        435.53        490.70        33.73 o                         
  -7   4   5       2767.27       2886.75        65.51 o                         
  -6   4   5         34.18         50.70        13.94 o                         
  -5   4   5       1047.39       1183.21        33.77 o                         
  -4   4   5        107.88         90.64        12.36 o                         
  -3   4   5      14309.27      15559.67       103.43 o                         
  -2   4   5        382.64        315.59        15.83 o                         
  -1   4   5      10954.94      10339.72        78.35 o                         
   0   4   5        181.06         91.20        11.08 o                         
   1   4   5      12012.44      11563.71        84.87 o                         
   2   4   5        512.52        469.74        19.25 o                         
   3   4   5       4906.01       4796.84        60.32 o                         
   4   4   5        257.81        278.84        17.78 o                         
   5   4   5       7165.94       6556.66        80.11 o                         
   6   4   5         45.23         25.44        13.39 o                         
   7   4   5       3728.81       3483.80        66.96 o                         
   8   4   5        788.83        780.50        35.20 o                         
   9   4   5         92.18         74.44        19.48 o                         
  10   4   5         17.08         35.60        19.05 o                         
 -10   5   5        592.34        721.33        38.79 o                         
  -9   5   5        246.78        261.52        25.20 o                         
  -8   5   5        257.03        296.53        23.44 o                         
  -7   5   5        197.98        211.84        19.36 o                         
  -6   5   5       1605.81       1852.47        43.29 o                         
  -5   5   5          1.63          8.40         9.80 o                         
  -4   5   5       1035.10       1158.37        30.66 o                         
  -3   5   5        326.06        341.78        17.60 o                         
  -2   5   5       2001.88       2187.47        38.10 o                         
  -1   5   5        580.99        677.92        21.63 o                         
   0   5   5        438.71        515.62        19.31 o                         
   1   5   5        339.10        267.51        15.10 o                         
   2   5   5        362.23        386.25        18.15 o                         
   3   5   5        475.31        493.05        21.07 o                         
   4   5   5          1.36         17.10        10.10 o                         
   5   5   5        709.75        694.08        28.02 o                         
   6   5   5         92.17         48.51        14.43 o                         
   7   5   5         43.06         60.68        16.49 o                         
   8   5   5       2388.47       2219.87        59.04 o                         
   9   5   5         82.52         50.34        19.29 o                         
  10   5   5          4.44          1.64        14.79 o                         
 -10   6   5          0.26         11.87        16.55 o                         
  -9   6   5        871.65       1015.17        40.44 o                         
  -8   6   5         63.40         93.00        16.74 o                         
  -7   6   5        602.25        821.23        31.06 o                         
  -6   6   5          1.00        -11.50        11.50 o                         
  -5   6   5        380.78        310.35        19.06 o                         
  -4   6   5         73.29        100.25        13.69 o                         
  -3   6   5      16048.85      17626.31       116.71 o                         
  -2   6   5       2257.01       2279.41        40.30 o                         
  -1   6   5       4676.98       4878.13        57.99 o                         
   0   6   5       1284.28       1245.87        29.70 o                         
   1   6   5       1469.25       1449.05        32.69 o                         
   2   6   5        866.85        871.54        26.69 o                         
   3   6   5       9027.76       8859.96        86.63 o                         
   4   6   5        796.68        764.72        28.21 o                         
   5   6   5       2642.95       2497.51        52.25 o                         
   6   6   5        170.93        156.20        18.57 o                         
   7   6   5       4679.11       4795.74        80.82 o                         
   8   6   5        916.97        993.57        41.66 o                         
   9   6   5        617.03        614.70        36.47 o                         
 -10   7   5        926.48       1053.40        44.65 o                         
  -9   7   5          1.17          4.02        16.80 o                         
  -8   7   5        990.19       1058.57        39.41 o                         
  -7   7   5       1571.94       1906.11        48.40 o                         
  -6   7   5        113.97        124.78        16.13 o                         
  -5   7   5       1192.96       1289.13        36.08 o                         
  -4   7   5       1603.78       1674.71        39.21 o                         
  -3   7   5         44.40         19.11        11.14 o                         
  -2   7   5         33.68         51.98        11.08 o                         
  -1   7   5       8842.35       9167.08        83.36 o                         
   0   7   5        679.54        638.18        23.27 o                         
   1   7   5        181.09        198.21        15.16 o                         
   2   7   5        190.90        165.95        14.79 o                         
   3   7   5         59.41         46.99        10.83 o                         
   4   7   5        265.64        258.19        19.06 o                         
   5   7   5       3239.18       3132.43        59.67 o                         
   6   7   5        438.14        413.97        26.24 o                         
   7   7   5        414.85        447.44        27.40 o                         
   8   7   5       1137.87       1083.72        43.62 o                         
   9   7   5        250.48        226.63        26.24 o                         
 -10   8   5        147.15        157.53        26.66 o                         
  -9   8   5       2365.94       2570.67        64.58 o                         
  -8   8   5        277.15        345.59        26.85 o                         
  -7   8   5        382.67        447.13        26.36 o                         
  -6   8   5       1687.61       2060.71        49.51 o                         
  -5   8   5       4361.53       4626.08        69.23 o                         
  -4   8   5        889.94        967.16        31.62 o                         
  -3   8   5       2439.10       2726.81        49.63 o                         
  -2   8   5       1577.38       1628.64        38.78 o                         
  -1   8   5      10076.44      10418.54        95.24 o                         
   0   8   5       1694.68       1714.31        39.28 o                         
   1   8   5       6071.13       6320.16        74.69 o                         
   2   8   5        950.94        897.13        29.55 o                         
   3   8   5         64.92         95.01        15.16 o                         
   4   8   5        842.12        788.80        30.46 o                         
   5   8   5       6263.97       5966.36        84.71 o                         
   6   8   5        430.88        432.59        26.55 o                         
   7   8   5       2143.99       2195.75        58.17 o                         
   8   8   5        108.00        106.27        20.88 o                         
   9   8   5         33.83         28.30        19.23 o                         
 -10   9   5        779.26        781.02        42.26 o                         
  -9   9   5        681.68        828.42        39.76 o                         
  -8   9   5       1286.55       1334.61        46.55 o                         
  -7   9   5          1.86         13.51        14.30 o                         
  -6   9   5          7.19         31.04        13.63 o                         
  -5   9   5        360.34        361.16        23.56 o                         
  -4   9   5       3794.64       3971.14        65.39 o                         
  -3   9   5        632.54        692.85        28.50 o                         
  -2   9   5       2268.49       2273.12        47.90 o                         
  -1   9   5       1080.70       1029.49        32.36 o                         
   0   9   5         17.67         -3.53        12.17 o                         
   1   9   5       1070.97        975.95        32.30 o                         
   2   9   5        266.41        258.06        19.42 o                         
   3   9   5        194.75        162.23        18.26 o                         
   4   9   5        507.59        470.88        27.34 o                         
   5   9   5        684.52        669.12        32.83 o                         
   6   9   5         41.89          9.07        15.70 o                         
   7   9   5        101.90         79.67        19.36 o                         
   8   9   5        126.65        149.31        21.36 o                         
  -9  10   5       1259.68       1340.98        50.81 o                         
  -8  10   5        301.28        312.42        27.33 o                         
  -7  10   5        512.08        525.10        30.32 o                         
  -6  10   5        135.22        168.60        20.09 o                         
  -5  10   5        331.15        323.27        24.23 o                         
  -4  10   5       1078.25       1072.64        37.17 o                         
  -3  10   5       2408.02       2587.14        53.82 o                         
  -2  10   5         34.71         78.45        14.24 o                         
  -1  10   5       3266.92       3446.72        60.10 o                         
   0  10   5       1663.83       1771.88        44.39 o                         
   1  10   5        582.49        583.90        27.71 o                         
   2  10   5        421.10        436.99        25.21 o                         
   3  10   5       1880.61       1993.62        49.27 o                         
   4  10   5        622.98        618.17        31.24 o                         
   5  10   5       1184.91       1082.86        40.82 o                         
   6  10   5       1182.12       1293.66        46.85 o                         
   7  10   5        556.41        500.63        34.40 o                         
   8  10   5         28.63         32.99        18.44 o                         
  -8  11   5        217.68        209.88        25.32 o                         
  -7  11   5        130.75        156.92        21.79 o                         
  -6  11   5        800.16        822.08        36.36 o                         
  -5  11   5        148.69        165.81        20.88 o                         
  -4  11   5          7.56         14.42        14.00 o                         
  -3  11   5        215.79        224.01        19.97 o                         
  -2  11   5          2.26          6.82        13.57 o                         
  -1  11   5         94.05        129.46        17.10 o                         
   0  11   5          8.88         -1.03        12.72 o                         
   1  11   5         13.92         -0.18        13.21 o                         
   2  11   5        981.64        879.80        34.97 o                         
   3  11   5        670.16        660.21        31.85 o                         
   4  11   5        106.34        145.65        19.36 o                         
   5  11   5        215.22        275.32        24.53 o                         
   6  11   5        269.28        253.48        26.30 o                         
   7  11   5        182.69        212.19        24.29 o                         
  -8  12   5         28.24         30.92        19.23 o                         
  -7  12   5          3.21        -17.10        17.10 o                         
  -6  12   5        132.24        154.42        22.70 o                         
  -5  12   5         67.29         65.31        18.20 o                         
  -4  12   5        413.60        494.92        28.92 o                         
  -3  12   5        351.84        316.82        24.17 o                         
  -2  12   5        731.14        817.74        34.84 o                         
  -1  12   5       1049.61       1176.76        40.63 o                         
   0  12   5        912.41       1026.27        38.68 o                         
   1  12   5        158.55        124.11        18.44 o                         
   2  12   5        440.15        496.03        28.98 o                         
   3  12   5        234.50        243.31        23.13 o                         
   4  12   5        456.07        430.03        29.04 o                         
   5  12   5       1281.72       1230.04        47.16 o                         
   6  12   5        565.19        529.73        35.68 o                         
  -7  13   5        174.82        257.29        27.70 o                         
  -6  13   5        115.36         85.15        20.94 o                         
  -5  13   5        149.61        103.29        21.55 o                         
  -4  13   5          0.43          7.18        14.73 o                         
  -3  13   5        153.62        152.23        20.63 o                         
  -2  13   5         16.89         16.07        15.03 o                         
  -1  13   5        385.78        394.09        27.94 o                         
   0  13   5         46.60         61.11        16.37 o                         
   1  13   5        107.16         99.21        18.56 o                         
   2  13   5        226.20        244.83        24.47 o                         
   3  13   5          0.08         11.87        15.46 o                         
   4  13   5         30.88        -17.47        17.47 o                         
   5  13   5         34.81         22.09        19.05 o                         
  -5  14   5          2.28         52.95        18.20 o                         
  -4  14   5        340.89        295.80        27.46 o                         
  -3  14   5        759.30        786.33        38.49 o                         
  -2  14   5       1070.07       1118.17        44.47 o                         
  -1  14   5       1661.68       1655.45        53.88 o                         
   0  14   5        280.77        273.57        25.75 o                         
   1  14   5         23.27         12.05        17.04 o                         
   2  14   5        214.70        273.92        25.26 o                         
   3  14   5        348.95        362.77        30.62 o                         
   4  14   5        562.33        582.88        36.11 o                         
  -3  15   5         89.20        114.55        22.34 o                         
  -2  15   5        216.46        220.35        25.87 o                         
  -1  15   5        500.30        559.17        35.19 o                         
   0  15   5         63.47         82.77        20.27 o                         
   1  15   5        159.33        139.81        23.37 o                         
   2  15   5         35.05         25.44        21.42 o                         
 -10   0   6        175.21        204.95        23.43 o                         
  -8   0   6          2.90         28.06        13.57 o                         
  -6   0   6       7880.25      10417.92        95.43 o                         
  -4   0   6        112.69        198.56        15.16 o                         
  -2   0   6        737.15        636.34        23.53 o                         
   0   0   6      49974.96      46603.70       195.42 o                         
   2   0   6       2779.77       2607.11        47.75 o                         
   4   0   6       2948.07       2967.30        56.89 o                         
   6   0   6       5656.45       6006.63        90.82 o                         
   8   0   6       2006.85       2342.04        65.49 o                         
  10   0   6        216.47        315.92        33.48 o                         
 -10   1   6         73.52         58.13        17.83 o                         
  -9   1   6       2554.02       2765.29        61.56 o                         
  -8   1   6        482.87        419.91        25.21 o                         
  -7   1   6       1126.95       1213.35        36.87 o                         
  -6   1   6          5.17         66.64        13.75 o                         
  -5   1   6        485.97        630.23        25.27 o                         
  -4   1   6       1414.28       1913.53        41.48 o                         
  -3   1   6       7297.60       9765.03        90.06 o                         
  -2   1   6        245.32        234.24        16.68 o                         
  -1   1   6        237.78        283.98        17.05 o                         
   0   1   6        385.09        425.54        19.73 o                         
   1   1   6       2203.52       2162.09        40.82 o                         
   2   1   6          0.11         21.00         9.49 o                         
   3   1   6       1459.03       1431.45        36.29 o                         
   4   1   6        161.80        189.44        17.17 o                         
   5   1   6         74.41         50.28        14.24 o                         
   6   1   6        230.43        299.33        22.46 o                         
   7   1   6        139.41        169.40        20.76 o                         
   8   1   6         84.02        104.26        21.00 o                         
   9   1   6       2352.67       2421.47        68.79 o                         
  10   1   6        152.84        204.39        27.88 o                         
 -10   2   6       1030.09       1015.68        40.88 o                         
  -9   2   6        397.54        405.61        28.01 o                         
  -8   2   6       2166.93       2344.40        53.80 o                         
  -7   2   6          0.74          3.53        12.84 o                         
  -6   2   6       5537.18       7671.36        91.94 o                         
  -5   2   6       3478.31       5274.72        75.84 o                         
  -4   2   6       8542.31      10840.47       102.74 o                         
  -3   2   6        105.92        145.85        15.64 o                         
  -2   2   6       4987.19       4659.46        60.92 o                         
  -1   2   6       2362.57       2210.43        40.28 o                         
   0   2   6      28552.59      24625.06       134.56 o                         
   1   2   6        806.94        792.97        24.99 o                         
   2   2   6       7834.23       6934.45        73.64 o                         
   3   2   6         41.53         53.13        10.53 o                         
   4   2   6       4312.15       4176.13        63.96 o                         
   5   2   6        751.00        711.67        29.79 o                         
   6   2   6       9528.25       9142.53       108.60 o                         
   7   2   6         93.12         62.87        16.62 o                         
   8   2   6       1578.62       1505.15        51.38 o                         
   9   2   6        567.02        527.31        36.11 o                         
  10   2   6        150.30        162.94        26.36 o                         
 -10   3   6         42.06         13.69        17.04 o                         
  -9   3   6       1943.55       2053.21        55.24 o                         
  -8   3   6         23.91          4.56        17.10 o                         
  -7   3   6        616.28        810.74        36.36 o                         
  -6   3   6       1086.11       1451.55        45.52 o                         
  -5   3   6       2416.46       2624.42        56.30 o                         
  -4   3   6       2562.08       2518.17        49.61 o                         
  -3   3   6       8134.69       7708.41        79.85 o                         
  -2   3   6        215.14        180.46        14.55 o                         
  -1   3   6       5218.08       4394.31        55.28 o                         
   0   3   6       1403.11       1100.79        28.43 o                         
   1   3   6          7.20          9.13         8.76 o                         
   2   3   6       1985.71       1969.50        39.62 o                         
   3   3   6        621.10        500.89        22.23 o                         
   4   3   6       1595.32       1527.81        39.09 o                         
   5   3   6       2536.80       2415.48        51.95 o                         
   6   3   6          7.64         20.02        12.23 o                         
   7   3   6         87.45         56.24        17.41 o                         
   8   3   6        367.95        331.13        28.43 o                         
   9   3   6        257.41        237.71        25.57 o                         
  10   3   6        524.70        626.52        38.30 o                         
 -10   4   6         54.11         66.52        19.66 o                         
  -9   4   6        385.42        390.32        30.75 o                         
  -8   4   6       6041.78       7195.04       117.39 o                         
  -7   4   6          0.04         18.81        17.95 o                         
  -6   4   6       6372.22       5893.45        86.05 o                         
  -5   4   6         62.08         71.46        13.15 o                         
  -4   4   6       1932.36       1889.15        41.68 o                         
  -3   4   6        923.66        941.14        28.71 o                         
  -2   4   6      28539.07      27963.26       147.13 o                         
  -1   4   6          0.70          2.74         8.52 o                         
   0   4   6       9851.94       9099.93        79.89 o                         
   1   4   6        124.22         95.33        12.24 o                         
   2   4   6       5978.04       5044.65        62.93 o                         
   3   4   6          6.93         -1.76         9.56 o                         
   4   4   6      11261.31      10278.04       100.58 o                         
   5   4   6          1.07          9.43        11.02 o                         
   6   4   6       3343.19       3135.61        61.93 o                         
   7   4   6        355.89        353.72        26.12 o                         
   8   4   6       2219.27       2146.16        60.74 o                         
   9   4   6          2.73         47.05        16.68 o                         
  10   4   6        302.88        259.45        29.83 o                         
 -10   5   6        233.01        241.42        32.69 o                         
  -9   5   6       1358.51       1414.72        55.70 o                         
  -7   5   6        811.34        782.25        34.29 o                         
  -6   5   6       2544.80       2619.33        55.18 o                         
  -5   5   6        980.79       1022.87        33.64 o                         
  -4   5   6       2160.98       2200.62        44.19 o                         
  -3   5   6        146.64        121.08        12.97 o                         
  -2   5   6       1122.37       1187.19        30.48 o                         
  -1   5   6       5034.00       4781.57        58.94 o                         
   0   5   6       1010.13       1068.03        28.59 o                         
   1   5   6       2101.00       1963.09        39.01 o                         
   2   5   6       4590.14       4296.07        59.35 o                         
   3   5   6       1835.34       1898.33        41.91 o                         
   4   5   6        373.73        359.72        21.80 o                         
   5   5   6       1442.16       1271.93        39.32 o                         
   6   5   6         67.99         58.86        15.76 o                         
   7   5   6       2218.02       2172.41        56.90 o                         
   8   5   6       1043.95       1107.16        44.53 o                         
   9   5   6       1034.81        993.31        45.99 o                         
 -10   6   6          2.16         49.48        18.56 o                         
  -9   6   6         50.39          0.43        20.21 o                         
  -8   6   6        275.89        226.10        23.01 o                         
  -7   6   6       2672.35       2983.56        61.40 o                         
  -6   6   6        850.47        950.99        33.75 o                         
  -5   6   6         10.85          7.43        11.26 o                         
  -4   6   6       2127.76       2413.74        46.68 o                         
  -3   6   6       1966.08       2064.84        42.10 o                         
  -2   6   6        130.36        114.19        12.90 o                         
  -1   6   6       2316.59       2325.77        43.05 o                         
   0   6   6      14309.41      13487.37       103.85 o                         
   1   6   6        558.39        544.87        22.66 o                         
   2   6   6       5626.13       5294.78        67.92 o                         
   3   6   6       2133.10       1920.69        43.20 o                         
   4   6   6          3.93         80.58        13.27 o                         
   5   6   6        492.52        546.51        27.28 o                         
   6   6   6       6890.27       6738.51        94.49 o                         
   7   6   6        245.17        210.75        23.80 o                         
   8   6   6        867.99        791.11        39.04 o                         
   9   6   6        167.80        172.26        25.38 o                         
 -10   7   6        143.79        137.68        24.04 o                         
  -9   7   6       2499.84       2597.71        64.96 o                         
  -8   7   6         20.93         54.90        17.35 o                         
  -7   7   6        149.97        157.41        20.03 o                         
  -6   7   6        580.85        648.81        29.29 o                         
  -5   7   6         32.40         14.06        13.57 o                         
  -4   7   6         68.01         52.77        12.72 o                         
  -3   7   6       2861.33       2762.47        50.45 o                         
  -2   7   6       1386.83       1302.92        34.57 o                         
  -1   7   6        953.57        906.98        29.37 o                         
   0   7   6          3.16          6.39         9.49 o                         
   1   7   6         11.98         16.01         9.92 o                         
   2   7   6         20.82         -4.56        10.53 o                         
   3   7   6        307.61        329.86        20.09 o                         
   4   7   6        362.81        310.27        21.74 o                         
   5   7   6         78.64         95.25        15.40 o                         
   6   7   6         18.00         54.29        15.76 o                         
   7   7   6        105.37        112.12        19.05 o                         
   8   7   6         63.62         37.07        17.77 o                         
   9   7   6       1001.11        972.23        47.27 o                         
 -10   8   6        138.85        163.31        24.83 o                         
  -9   8   6        243.69        210.26        25.20 o                         
  -8   8   6       1539.51       1601.89        50.34 o                         
  -7   8   6        817.01        889.32        36.30 o                         
  -6   8   6       1918.95       2173.66        51.95 o                         
  -5   8   6        654.64        626.69        29.11 o                         
  -4   8   6        910.82        977.45        33.63 o                         
  -3   8   6       3066.58       2928.67        53.81 o                         
  -2   8   6       3896.06       3841.26        60.72 o                         
  -1   8   6        864.98        867.20        29.85 o                         
   0   8   6       8099.03       8073.35        86.83 o                         
   1   8   6       1083.14       1008.35        32.91 o                         
   2   8   6       2091.98       1952.60        45.14 o                         
   3   8   6       1205.67       1164.45        36.75 o                         
   4   8   6       1708.84       1526.21        43.59 o                         
   5   8   6        932.75       1023.33        37.71 o                         
   6   8   6       2635.62       2556.98        61.56 o                         
   7   8   6         78.92         88.74        19.35 o                         
   8   8   6        761.05        755.81        39.46 o                         
  -9   9   6       1591.06       1654.49        56.86 o                         
  -8   9   6          0.42          8.46        18.50 o                         
  -7   9   6         49.42         57.39        17.53 o                         
  -6   9   6        100.39         62.94        16.80 o                         
  -5   9   6        188.95        194.43        19.78 o                         
  -4   9   6        160.28        157.53        17.96 o                         
  -3   9   6       4895.70       4893.71        71.96 o                         
  -2   9   6         69.32         86.49        14.61 o                         
  -1   9   6        975.34        895.88        32.11 o                         
   0   9   6        139.80        123.63        15.95 o                         
   1   9   6         22.08         46.50        13.69 o                         
   2   9   6        278.02        256.12        20.70 o                         
   3   9   6        551.63        540.50        26.85 o                         
   4   9   6         10.51         22.70        13.57 o                         
   5   9   6        523.77        438.53        28.92 o                         
   6   9   6         16.82         30.00        16.74 o                         
   7   9   6         19.31         27.39        18.14 o                         
   8   9   6         41.31          6.69        20.33 o                         
  -9  10   6         11.51          7.97        18.81 o                         
  -8  10   6        287.28        384.61        29.52 o                         
  -7  10   6        129.74        160.02        20.03 o                         
  -6  10   6       1447.19       1637.75        49.06 o                         
  -5  10   6        784.02        801.83        34.11 o                         
  -4  10   6       2184.30       2254.68        54.83 o                         
  -3  10   6         22.46         18.81        13.33 o                         
  -2  10   6        945.56        955.79        34.91 o                         
  -1  10   6         45.17         25.08        14.30 o                         
   0  10   6       5279.56       5243.21        77.23 o                         
   1  10   6        737.21        691.11        30.88 o                         
   2  10   6       1895.56       1991.08        49.76 o                         
   3  10   6        252.79        229.68        20.51 o                         
   4  10   6        278.44        281.37        23.92 o                         
   5  10   6        137.48        142.67        19.54 o                         
   6  10   6       2383.17       2396.45        63.24 o                         
   7  10   6        221.73        243.97        27.03 o                         
  -8  11   6        730.04        747.93        40.37 o                         
  -7  11   6       1093.82       1007.57        43.92 o                         
  -6  11   6        161.51        249.26        23.37 o                         
  -5  11   6         17.61          9.56        15.46 o                         
  -4  11   6         77.31         52.04        16.62 o                         
  -3  11   6        512.36        565.31        29.17 o                         
  -2  11   6        109.01         74.14        16.68 o                         
  -1  11   6       1670.68       1550.37        45.36 o                         
   0  11   6        827.98        913.59        35.45 o                         
   1  11   6        940.60        908.20        36.43 o                         
   2  11   6          0.45        -12.66        12.66 o                         
   3  11   6          0.06        -13.51        13.51 o                         
   4  11   6        351.15        460.98        29.40 o                         
   5  11   6        108.30         94.95        19.29 o                         
   6  11   6        478.81        574.08        34.03 o                         
  -7  12   6         16.48          6.21        17.89 o                         
  -6  12   6        194.15        223.09        24.96 o                         
  -5  12   6        955.52       1055.41        41.85 o                         
  -4  12   6        564.34        573.41        32.58 o                         
  -3  12   6        676.84        605.63        32.40 o                         
  -2  12   6       1895.28       1887.13        51.58 o                         
  -1  12   6        575.54        543.53        30.26 o                         
   0  12   6        169.89        117.60        19.30 o                         
   1  12   6       1348.72       1360.34        45.76 o                         
   2  12   6        292.09        241.68        23.56 o                         
   3  12   6        676.91        682.96        35.14 o                         
   4  12   6        891.97        875.05        39.53 o                         
   5  12   6        403.99        413.62        30.81 o                         
   6  12   6         21.13         -8.22        16.37 o                         
  -6  13   6        795.77        876.83        42.02 o                         
  -5  13   6         16.09         14.97        17.10 o                         
  -4  13   6         29.71         11.62        16.43 o                         
  -3  13   6         18.87         38.34        15.88 o                         
  -2  13   6        653.66        583.13        33.31 o                         
  -1  13   6        890.62        865.63        39.22 o                         
   0  13   6        618.43        570.69        32.27 o                         
   1  13   6        382.06        374.90        27.40 o                         
   2  13   6         98.45         37.98        19.23 o                         
   3  13   6          0.47        -10.35        16.80 o                         
   4  13   6        347.83        362.95        28.61 o                         
  -5  14   6        145.73        164.16        24.96 o                         
  -4  14   6        113.05        186.80        24.71 o                         
  -3  14   6       1090.49       1098.61        44.59 o                         
  -2  14   6        416.65        470.49        32.69 o                         
  -1  14   6        782.35        745.12        38.79 o                         
   0  14   6        883.31        964.99        42.51 o                         
   1  14   6        139.34        166.96        23.31 o                         
   2  14   6        433.16        338.75        31.42 o                         
   3  14   6       1542.86       1546.25        55.70 o                         
  -2  15   6        268.28        258.35        28.12 o                         
  -1  15   6        182.39        211.09        25.63 o                         
   0  15   6          0.46        -17.59        17.59 o                         
  -9   0   7         54.35         81.98        18.20 o                         
  -7   0   7       3249.95       3404.38        61.02 o                         
  -5   0   7       5442.18       6103.17        75.35 o                         
  -3   0   7        306.24        526.27        23.20 o                         
  -1   0   7       4289.10       4642.89        62.34 o                         
   1   0   7      18699.95      16266.93       121.65 o                         
   3   0   7       1591.22       1752.61        44.40 o                         
   5   0   7       1319.14       1408.17        44.86 o                         
   7   0   7       6173.92       7287.47       112.04 o                         
   9   0   7        307.61        425.10        33.66 o                         
 -10   1   7        692.70        760.74        37.51 o                         
  -9   1   7         74.18         14.67        17.59 o                         
  -8   1   7       6451.39       7525.72        97.05 o                         
  -7   1   7        213.39        248.49        20.76 o                         
  -6   1   7        907.19       1140.04        36.13 o                         
  -5   1   7       1834.70       2515.50        51.19 o                         
  -4   1   7       2067.32       2624.88        52.99 o                         
  -3   1   7       3126.95       3756.86        59.32 o                         
  -2   1   7       2196.19       2030.02        42.51 o                         
  -1   1   7        114.07        148.83        15.04 o                         
   0   1   7        611.75        421.70        20.90 o                         
   1   1   7         93.77         78.89        13.15 o                         
   2   1   7          0.21         14.00         9.86 o                         
   3   1   7       2514.77       2465.59        51.11 o                         
   4   1   7        632.56        625.71        29.17 o                         
   5   1   7         97.01        135.06        17.47 o                         
   6   1   7          1.03         59.34        17.16 o                         
   7   1   7        246.14        274.18        25.51 o                         
   8   1   7        739.44        770.70        42.20 o                         
   9   1   7        245.21        216.71        28.18 o                         
 -10   2   7        582.39        649.11        33.49 o                         
  -9   2   7          1.13         11.26        15.64 o                         
  -8   2   7        182.18        186.33        22.71 o                         
  -7   2   7      12634.65      16199.47       143.50 o                         
  -6   2   7        439.31        419.67        26.61 o                         
  -5   2   7       7689.32       9672.88       105.99 o                         
  -4   2   7       5166.96       5747.60        77.93 o                         
  -3   2   7       2605.37       2600.95        50.23 o                         
  -2   2   7         49.34         20.51        11.26 o                         
  -1   2   7      33923.46      31202.24       170.77 o                         
   0   2   7       2644.14       2272.09        44.62 o                         
   1   2   7      14870.96      13484.79       109.41 o                         
   2   2   7        139.43        107.93        14.55 o                         
   3   2   7      10210.64      10121.92       101.16 o                         
   4   2   7        323.74        334.32        21.92 o                         
   5   2   7       4600.04       4545.50        75.00 o                         
   6   2   7       1507.07       1620.86        48.95 o                         
   7   2   7       2892.09       3089.29        70.12 o                         
   8   2   7         26.12         21.36        15.95 o                         
   9   2   7       2421.72       2665.05        75.01 o                         
 -10   3   7        814.00       1001.81        42.94 o                         
  -9   3   7        133.94        140.06        22.52 o                         
  -8   3   7        915.70       1360.65        48.37 o                         
  -7   3   7         54.66        149.73        22.64 o                         
  -6   3   7       2916.02       3756.43        72.19 o                         
  -5   3   7        262.35        257.95        23.44 o                         
  -4   3   7        332.07        284.53        21.55 o                         
  -3   3   7        339.00        272.18        19.24 o                         
  -2   3   7       5205.47       4665.81        64.78 o                         
  -1   3   7        179.97        267.01        17.47 o                         
   0   3   7       5431.31       5033.42        64.74 o                         
   1   3   7       1168.15        968.56        29.51 o                         
   2   3   7       1051.66       1043.03        31.45 o                         
   3   3   7        887.05        818.17        29.92 o                         
   4   3   7        211.93        205.46        18.26 o                         
   5   3   7         64.25         79.43        15.09 o                         
   6   3   7        350.04        375.64        25.39 o                         
   7   3   7         22.19         67.74        18.14 o                         
   8   3   7        184.11        200.20        24.41 o                         
   9   3   7        318.67        365.44        32.02 o                         
 -10   4   7         17.63         44.73        19.66 o                         
  -9   4   7        578.03        682.73        40.25 o                         
  -8   4   7        109.72         78.52        22.40 o                         
  -7   4   7       5929.04       6234.90       101.06 o                         
  -6   4   7         84.02         79.98        18.99 o                         
  -5   4   7       2503.31       2488.17        55.01 o                         
  -4   4   7         24.98         35.79        12.11 o                         
  -3   4   7       6217.38       5953.45        74.22 o                         
  -2   4   7         55.28         40.66        11.38 o                         
  -1   4   7       9543.81       8760.03        85.54 o                         
   0   4   7        180.06        185.31        14.85 o                         
   1   4   7      13552.36      12521.99       104.68 o                         
   2   4   7        208.44        181.23        16.07 o                         
   3   4   7       6679.86       6208.19        78.55 o                         
   4   4   7          8.11        -11.38        11.38 o                         
   5   4   7       1402.20       1447.13        42.97 o                         
   6   4   7         15.16         16.98        14.42 o                         
   7   4   7       3173.87       2917.78        68.49 o                         
   8   4   7          0.81         -5.29        17.16 o                         
   9   4   7       1638.96       1760.50        60.15 o                         
 -10   5   7        602.99        701.72        46.58 o                         
  -9   5   7         44.61        -20.88        20.88 o                         
  -8   5   7       1315.85       1173.61        49.06 o                         
  -7   5   7       1267.18       1197.24        43.82 o                         
  -6   5   7       2360.71       2324.97        55.22 o                         
  -5   5   7          0.26         18.50        12.78 o                         
  -4   5   7        301.69        270.99        19.12 o                         
  -3   5   7          4.01        -10.04        10.04 o                         
  -2   5   7       4672.53       4638.87        64.31 o                         
  -1   5   7         68.89         54.48        11.56 o                         
   0   5   7       1097.73       1100.56        31.63 o                         
   1   5   7       1534.53       1430.22        36.84 o                         
   2   5   7       3215.54       3293.72        55.79 o                         
   3   5   7        114.87        139.02        14.97 o                         
   4   5   7        644.79        551.24        26.68 o                         
   5   5   7        400.28        432.41        25.82 o                         
   6   5   7        171.58        117.97        20.33 o                         
   7   5   7        751.95        728.63        37.52 o                         
   8   5   7        729.00        867.13        41.11 o                         
   9   5   7        280.77        295.30        30.68 o                         
 -10   6   7         37.55         87.46        21.91 o                         
  -9   6   7         99.76        149.43        21.91 o                         
  -8   6   7       1079.43       1043.67        42.89 o                         
  -7   6   7       1975.19       2140.64        56.71 o                         
  -6   6   7        374.30        367.32        24.66 o                         
  -5   6   7       1136.87       1153.34        37.11 o                         
  -4   6   7          3.53         -1.34        10.41 o                         
  -3   6   7        352.83        365.20        20.70 o                         
  -2   6   7       1925.78       1886.62        41.73 o                         
  -1   6   7       5378.58       5449.29        69.62 o                         
   0   6   7        216.83        237.91        17.05 o                         
   1   6   7       5027.18       4973.47        68.10 o                         
   2   6   7        753.57        769.91        29.36 o                         
   3   6   7       1136.27       1071.07        34.80 o                         
   4   6   7        865.37        877.51        34.05 o                         
   5   6   7       1865.14       1847.66        50.06 o                         
   6   6   7          1.21         33.05        13.88 o                         
   7   6   7        662.42        543.13        32.64 o                         
   8   6   7         50.86         46.99        18.62 o                         
   9   6   7       1492.00       1511.43        57.15 o                         
 -10   7   7        576.86        577.23        38.85 o                         
  -9   7   7         75.70         93.67        21.12 o                         
  -8   7   7       2697.14       3015.60        68.88 o                         
  -7   7   7        124.63        185.77        20.76 o                         
  -6   7   7        585.36        697.33        32.70 o                         
  -5   7   7       1106.68       1268.27        39.24 o                         
  -4   7   7        463.29        509.12        25.82 o                         
  -3   7   7        592.36        562.68        25.94 o                         
  -2   7   7       1572.03       1577.34        40.12 o                         
  -1   7   7       1194.73       1154.32        34.01 o                         
   0   7   7        403.34        393.23        21.68 o                         
   1   7   7         44.23         29.46        11.69 o                         
   2   7   7        113.14         97.51        15.46 o                         
   3   7   7        106.67        161.85        18.32 o                         
   4   7   7          5.68         19.17        12.84 o                         
   5   7   7        258.02        284.23        22.46 o                         
   6   7   7         25.67         -0.85        17.41 o                         
   7   7   7         36.67         42.24        17.71 o                         
   8   7   7        196.88        212.86        26.05 o                         
 -10   8   7        105.05         90.32        23.98 o                         
  -9   8   7        730.17        740.94        40.25 o                         
  -8   8   7        665.82        731.37        38.00 o                         
  -7   8   7        142.53        188.69        21.91 o                         
  -6   8   7       1738.54       1768.89        49.63 o                         
  -5   8   7       6385.80       6775.41        90.42 o                         
  -4   8   7       1797.90       1812.53        46.10 o                         
  -3   8   7       1507.73       1646.85        42.86 o                         
  -2   8   7       2410.58       2289.20        49.49 o                         
  -1   8   7        864.16        956.76        32.47 o                         
   0   8   7       3119.65       3032.88        56.86 o                         
   1   8   7      17856.36      17287.55       140.33 o                         
   2   8   7       1376.77       1411.50        40.72 o                         
   3   8   7       1664.53       1636.98        45.78 o                         
   4   8   7       1858.95       1896.05        50.91 o                         
   5   8   7        781.62        984.83        38.86 o                         
   6   8   7        492.45        539.40        32.21 o                         
   7   8   7       3588.54       3642.79        80.70 o                         
   8   8   7        129.52        161.54        25.26 o                         
  -9   9   7        514.01        525.39        35.86 o                         
  -8   9   7       1928.28       1992.71        58.16 o                         
  -7   9   7        235.12        251.10        23.98 o                         
  -6   9   7          6.51         39.26        16.07 o                         
  -5   9   7          1.89        -12.90        14.18 o                         
  -4   9   7        516.62        524.53        28.56 o                         
  -3   9   7       2579.67       2639.72        55.29 o                         
  -2   9   7       2595.77       2510.02        53.64 o                         
  -1   9   7        156.49        122.47        17.53 o                         
   0   9   7        202.11        223.47        20.33 o                         
   1   9   7          4.01         37.25        13.21 o                         
   2   9   7        674.75        666.27        31.12 o                         
   3   9   7        420.02        411.95        26.00 o                         
   4   9   7         39.00         60.07        16.49 o                         
   5   9   7        738.81        743.72        37.27 o                         
   6   9   7        223.57        231.68        24.47 o                         
   7   9   7          3.11         17.89        17.10 o                         
  -9  10   7         68.43        144.00        21.67 o                         
  -8  10   7          1.02         27.87        18.56 o                         
  -7  10   7       1471.07       1416.20        49.18 o                         
  -6  10   7          0.24        -14.73        14.73 o                         
  -5  10   7       1149.47       1215.54        42.83 o                         
  -4  10   7        438.80        408.73        26.97 o                         
  -3  10   7          5.54         -3.53        13.88 o                         
  -2  10   7        149.78        130.20        18.26 o                         
  -1  10   7       3104.62       3215.98        62.58 o                         
   0  10   7       1386.27       1357.62        42.30 o                         
   1  10   7       2143.19       2137.82        52.33 o                         
   2  10   7        292.29        295.99        22.52 o                         
   3  10   7        605.78        571.80        31.06 o                         
   4  10   7          4.11         10.04        14.79 o                         
   5  10   7        756.81        741.34        36.91 o                         
   6  10   7        664.91        756.30        38.85 o                         
   7  10   7        615.39        566.58        36.84 o                         
  -8  11   7        778.06        872.07        43.30 o                         
  -7  11   7         25.17         12.11        19.17 o                         
  -6  11   7          0.65         12.54        16.37 o                         
  -5  11   7        244.22        246.84        23.62 o                         
  -4  11   7          3.45         16.19        13.27 o                         
  -3  11   7        467.36        385.48        26.30 o                         
  -2  11   7        974.78        932.94        37.95 o                         
  -1  11   7        497.73        515.06        28.62 o                         
   0  11   7         74.41         32.32        18.26 o                         
   1  11   7         37.97         66.22        16.80 o                         
   2  11   7        136.52        205.73        21.18 o                         
   3  11   7         85.15         51.43        17.71 o                         
   4  11   7          6.93         -5.48        16.07 o                         
   5  11   7        207.17        262.54        24.77 o                         
   6  11   7         54.05         86.00        20.08 o                         
  -7  12   7        329.24        391.13        31.90 o                         
  -6  12   7        611.75        691.97        38.30 o                         
  -5  12   7         36.23         50.58        17.10 o                         
  -4  12   7        201.53        192.05        23.86 o                         
  -3  12   7         23.61         35.54        16.25 o                         
  -2  12   7        125.51        175.36        19.96 o                         
  -1  12   7         55.51          5.05        16.92 o                         
   0  12   7       1310.13       1297.56        45.46 o                         
   1  12   7        601.38        689.07        33.67 o                         
   2  12   7        588.76        584.13        32.21 o                         
   3  12   7        204.29        165.08        24.84 o                         
   4  12   7        457.37        468.86        33.18 o                         
   5  12   7         15.47         23.01        17.77 o                         
  -6  13   7        148.19        129.22        25.14 o                         
  -5  13   7          0.99        -17.65        17.65 o                         
  -4  13   7          8.26          1.46        18.14 o                         
  -3  13   7        273.61        322.21        27.76 o                         
  -2  13   7        327.87        320.89        27.33 o                         
  -1  13   7         50.68         90.20        19.48 o                         
   0  13   7         63.06        103.83        19.11 o                         
   1  13   7          7.46        -16.49        16.49 o                         
   2  13   7         21.22         12.05        20.15 o                         
   3  13   7        338.67        332.45        29.53 o                         
   4  13   7         16.85         14.73        18.68 o                         
  -4  14   7        345.11        369.10        31.29 o                         
  -3  14   7          6.61          4.75        18.56 o                         
  -2  14   7        958.28       1128.69        46.90 o                         
  -1  14   7        893.90       1063.53        44.70 o                         
   0  14   7        213.35        189.98        25.75 o                         
   1  14   7        397.64        447.71        33.24 o                         
   2  14   7       1231.53       1301.14        51.11 o                         
 -10   0   8         52.73         65.61        18.93 o                         
  -8   0   8        169.36        198.38        20.94 o                         
  -6   0   8       2095.24       2908.06        57.59 o                         
  -4   0   8       3775.91       4915.33        71.69 o                         
  -2   0   8        765.53        935.14        32.05 o                         
   0   0   8      12743.98      11235.88       104.27 o                         
   2   0   8       7827.44       7832.91        91.87 o                         
   4   0   8       3099.53       3218.10        65.41 o                         
   6   0   8       2351.79       2559.35        66.55 o                         
   8   0   8        504.02        610.45        39.15 o                         
 -10   1   8         42.21         33.60        19.54 o                         
  -9   1   8       2588.63       2923.89        66.62 o                         
  -8   1   8          0.27        -15.22        15.22 o                         
  -7   1   8       7517.86       9598.12       110.93 o                         
  -6   1   8        782.81        774.55        33.63 o                         
  -5   1   8        697.48       1044.00        38.13 o                         
  -4   1   8       1456.56       1773.04        45.37 o                         
  -3   1   8       3656.78       4313.56        66.80 o                         
  -2   1   8        132.33        110.24        14.91 o                         
  -1   1   8       1876.31       1761.31        41.81 o                         
   0   1   8         17.39         15.15        11.32 o                         
   1   1   8       2116.70       2253.25        48.83 o                         
   2   1   8       1272.95       1225.29        37.86 o                         
   3   1   8        122.43        127.70        17.65 o                         
   4   1   8        530.35        643.81        31.06 o                         
   5   1   8        624.66        743.72        35.44 o                         
   6   1   8        197.34        262.42        25.02 o                         
   7   1   8          0.35         15.09        16.98 o                         
   8   1   8        158.39        241.89        28.00 o                         
   9   1   8        201.56        273.25        32.20 o                         
 -10   2   8         30.62         65.97        18.75 o                         
  -9   2   8        536.25        640.39        34.89 o                         
  -8   2   8       2837.39       3542.36        73.61 o                         
  -7   2   8          0.02          7.42        16.92 o                         
  -6   2   8       1267.20       1985.92        53.70 o                         
  -5   2   8       1193.58       1490.24        45.59 o                         
  -4   2   8      10762.83      12029.88       118.01 o                         
  -3   2   8       1400.37       1521.18        40.98 o                         
  -2   2   8      10131.01      10123.35       101.69 o                         
  -1   2   8       2354.53       2113.99        46.72 o                         
   0   2   8       4959.12       4794.48        70.12 o                         
   1   2   8       4849.40       4607.49        69.78 o                         
   2   2   8      24505.76      24243.72       166.22 o                         
   3   2   8         94.50        123.26        15.46 o                         
   4   2   8       4138.78       4476.09        76.00 o                         
   5   2   8       1215.30       1064.53        40.89 o                         
   6   2   8       2377.24       2674.70        65.82 o                         
   7   2   8        204.24        258.95        26.17 o                         
   8   2   8       4066.04       4851.56        97.59 o                         
   9   2   8         43.46         23.43        22.46 o                         
 -10   3   8          0.36         10.77        17.95 o                         
  -9   3   8        232.49        285.19        28.06 o                         
  -8   3   8        807.68       1125.05        45.50 o                         
  -7   3   8       4639.61       5976.72        98.71 o                         
  -6   3   8         57.74         90.87        19.05 o                         
  -5   3   8       1225.47       1314.59        43.82 o                         
  -4   3   8          0.25          8.76        14.12 o                         
  -3   3   8        179.71        170.75        17.71 o                         
  -2   3   8       1102.01       1148.85        35.72 o                         
  -1   3   8       5686.01       4979.14        70.67 o                         
   0   3   8        503.09        379.30        23.02 o                         
   1   3   8       1651.63       1559.44        40.74 o                         
   2   3   8         10.14         23.25        12.35 o                         
   3   3   8         34.81         28.54        12.23 o                         
   4   3   8         49.27        100.49        16.25 o                         
   5   3   8          5.19          9.68        14.36 o                         
   6   3   8        379.97        425.33        28.92 o                         
   7   3   8         96.58         66.59        18.56 o                         
   8   3   8         26.32         38.65        19.78 o                         
   9   3   8          0.42         -4.02        20.02 o                         
 -10   4   8          1.31        -21.36        21.36 o                         
  -9   4   8         46.24         30.19        22.46 o                         
  -7   4   8         10.03         -7.18        19.90 o                         
  -6   4   8       7208.80       6823.61       102.14 o                         
  -5   4   8          3.95         11.87        14.12 o                         
  -4   4   8       1059.35        914.59        35.16 o                         
  -3   4   8        156.13        132.40        16.07 o                         
  -2   4   8      10836.22      10153.33       102.60 o                         
  -1   4   8          4.46          5.60        10.71 o                         
   0   4   8       9577.24       8959.89        94.23 o                         
   1   4   8        155.57        177.81        17.29 o                         
   2   4   8       6254.07       5730.96        78.68 o                         
   3   4   8         59.13         84.05        13.76 o                         
   4   4   8       8938.43       9069.59       106.67 o                         
   5   4   8         74.90         45.47        15.28 o                         
   6   4   8       1361.06       1457.97        49.48 o                         
   7   4   8         26.89         -7.73        16.74 o                         
   8   4   8       2340.54       2584.27        71.90 o                         
 -10   5   8        449.03        542.17        42.50 o                         
  -9   5   8        821.53        809.61        46.41 o                         
  -8   5   8        194.44        195.40        25.57 o                         
  -7   5   8       4977.13       4508.46        87.83 o                         
  -6   5   8       1637.29       1527.95        48.53 o                         
  -5   5   8       1577.33       1501.67        44.93 o                         
  -4   5   8        733.49        728.40        30.82 o                         
  -3   5   8        317.24        285.61        21.01 o                         
  -2   5   8        190.93        167.77        16.68 o                         
  -1   5   8       5479.69       5134.37        71.52 o                         
   0   5   8       1880.67       1697.95        42.15 o                         
   1   5   8        368.09        311.50        20.40 o                         
   2   5   8        186.05        147.07        16.56 o                         
   3   5   8         83.27         82.66        14.91 o                         
   4   5   8         21.31         27.45        13.57 o                         
   5   5   8        206.77        234.85        22.04 o                         
   6   5   8          6.92          4.32        15.22 o                         
   7   5   8          2.59         10.83        16.80 o                         
   8   5   8        714.43        721.44        41.17 o                         
 -10   6   8         52.49         46.50        23.01 o                         
  -9   6   8          0.16        -13.51        19.90 o                         
  -8   6   8          9.82         12.48        18.50 o                         
  -7   6   8        571.47        487.64        31.30 o                         
  -6   6   8       1571.80       1477.89        47.55 o                         
  -5   6   8         13.66          0.55        13.57 o                         
  -4   6   8        467.68        472.04        26.37 o                         
  -3   6   8        553.97        544.45        26.07 o                         
  -2   6   8        178.68        213.12        17.90 o                         
  -1   6   8       3286.68       3122.35        57.38 o                         
   0   6   8       2272.38       2307.04        49.49 o                         
   1   6   8         12.70         48.69        11.99 o                         
   2   6   8       3707.37       3657.06        64.05 o                         
   3   6   8       3433.06       3263.12        63.04 o                         
   4   6   8        751.79        747.21        33.26 o                         
   5   6   8        788.09        835.76        36.06 o                         
   6   6   8        248.70        261.39        24.78 o                         
   7   6   8         25.53         39.19        17.77 o                         
   8   6   8       1150.79       1135.32        48.55 o                         
 -10   7   8          5.06          0.00        19.90 o                         
  -8   7   8        103.39        105.78        21.24 o                         
  -7   7   8       1831.73       1802.75        55.42 o                         
  -6   7   8        829.25        817.60        36.24 o                         
  -5   7   8        258.14        296.59        23.32 o                         
  -4   7   8         27.76         51.06        15.46 o                         
  -3   7   8        466.47        406.15        24.60 o                         
  -2   7   8        588.49        551.58        27.16 o                         
  -1   7   8         80.10         67.80        14.85 o                         
   0   7   8        436.76        421.24        23.69 o                         
   1   7   8        307.10        309.09        21.25 o                         
   2   7   8          0.48        -11.50        11.50 o                         
   3   7   8          0.00        -12.60        12.60 o                         
   4   7   8        538.21        563.68        30.57 o                         
   5   7   8       1289.55       1338.52        46.07 o                         
   6   7   8        167.85        204.76        22.83 o                         
   7   7   8         68.84        105.96        20.63 o                         
   8   7   8          1.99        -20.14        20.14 o                         
  -8   8   8         42.45         35.54        19.11 o                         
  -7   8   8        473.56        528.74        31.66 o                         
  -6   8   8       4012.09       4019.89        76.55 o                         
  -5   8   8        256.92        330.98        24.35 o                         
  -4   8   8       4006.69       4344.51        73.70 o                         
  -3   8   8       2186.09       2462.76        54.66 o                         
  -2   8   8         10.06         25.93        13.27 o                         
  -1   8   8       3734.29       3660.47        64.77 o                         
   0   8   8       8618.27       8564.61       100.06 o                         
   1   8   8        669.47        626.57        30.39 o                         
   2   8   8       2419.88       2382.72        55.89 o                         
   3   8   8       2261.65       2268.38        55.75 o                         
   4   8   8       1410.09       1599.04        49.79 o                         
   5   8   8        710.13        729.82        37.03 o                         
   6   8   8       1403.10       1529.43        53.56 o                         
   7   8   8        438.59        434.03        33.73 o                         
  -9   9   8        434.68        467.69        36.10 o                         
  -8   9   8        283.97        276.07        27.88 o                         
  -7   9   8        167.54        164.41        23.68 o                         
  -6   9   8          3.26        -16.01        16.01 o                         
  -5   9   8        137.53        137.01        20.33 o                         
  -4   9   8        661.68        769.71        34.10 o                         
  -3   9   8        441.63        415.07        25.94 o                         
  -2   9   8         36.86         33.17        14.85 o                         
  -1   9   8         42.77         46.44        14.55 o                         
   0   9   8        193.69        155.77        19.24 o                         
   1   9   8       2065.39       1970.34        50.68 o                         
   2   9   8         84.50        105.78        17.71 o                         
   3   9   8          1.66         37.86        15.15 o                         
   4   9   8        394.61        386.66        28.37 o                         
   5   9   8        258.71        307.66        27.21 o                         
   6   9   8         39.92          6.45        18.75 o                         
   7   9   8        342.38        363.86        30.80 o                         
  -8  10   8        291.59        352.47        30.01 o                         
  -7  10   8          8.24         60.74        19.66 o                         
  -6  10   8        497.60        563.14        32.27 o                         
  -5  10   8        319.51        326.00        26.85 o                         
  -4  10   8       1558.92       1656.11        48.88 o                         
  -3  10   8         18.91         35.42        13.82 o                         
  -2  10   8        855.78        924.26        36.61 o                         
  -1  10   8        318.72        360.40        24.72 o                         
   0  10   8        993.15       1013.20        38.20 o                         
   1  10   8        805.11        846.30        36.91 o                         
   2  10   8       3328.08       3471.53        72.59 o                         
   3  10   8         39.53         27.69        15.95 o                         
   4  10   8        409.91        448.52        29.77 o                         
   5  10   8        193.55        222.72        25.20 o                         
   6  10   8        338.59        282.96        30.13 o                         
  -7  11   8        538.74        556.39        35.13 o                         
  -6  11   8         35.74         -9.13        17.35 o                         
  -5  11   8        156.88        139.94        22.16 o                         
  -4  11   8        210.81        176.16        21.85 o                         
  -3  11   8         13.43         -5.11        14.85 o                         
  -2  11   8        701.35        603.33        32.89 o                         
  -1  11   8        787.80        791.58        37.27 o                         
   0  11   8        211.80        253.11        22.83 o                         
   1  11   8        160.37         92.22        20.39 o                         
   2  11   8         74.69         94.10        18.14 o                         
   3  11   8         50.82         39.07        17.71 o                         
   4  11   8         18.94        -13.82        17.53 o                         
   5  11   8          3.24         23.13        18.44 o                         
  -6  12   8        574.65        671.66        38.66 o                         
  -5  12   8         64.30         83.99        20.94 o                         
  -4  12   8        328.53        316.50        27.39 o                         
  -3  12   8        417.70        448.95        31.72 o                         
  -2  12   8         66.75         53.99        17.95 o                         
  -1  12   8        503.40        473.22        31.30 o                         
   0  12   8         89.32        114.79        18.44 o                         
   1  12   8        592.07        651.72        35.26 o                         
   2  12   8         51.18         56.60        17.83 o                         
   3  12   8        433.21        504.90        34.58 o                         
   4  12   8        164.64        236.41        25.44 o                         
  -5  13   8        212.07        274.77        27.27 o                         
  -4  13   8        299.27        284.71        28.67 o                         
  -3  13   8        152.78        150.40        23.56 o                         
  -2  13   8        142.05        184.31        24.59 o                         
  -1  13   8        276.10        286.48        26.72 o                         
   0  13   8        180.35        148.83        21.85 o                         
   1  13   8        109.60         91.42        21.36 o                         
   2  13   8         77.28         59.04        21.00 o                         
   3  13   8        412.15        428.72        33.79 o                         
  -2  14   8        273.26        315.33        28.37 o                         
  -1  14   8        949.05       1008.68        46.53 o                         
   0  14   8         10.47         34.26        18.32 o                         
  -9   0   9        734.08        774.30        37.58 o                         
  -7   0   9        598.72        835.40        36.11 o                         
  -5   0   9       1927.84       2173.69        52.40 o                         
  -3   0   9      11151.54      13172.09       125.14 o                         
  -1   0   9        495.12        503.71        25.27 o                         
   1   0   9       2958.28       2641.65        54.92 o                         
   3   0   9       4376.47       4652.52        77.86 o                         
   5   0   9       2262.95       2536.55        64.78 o                         
   7   0   9        361.86        519.85        36.71 o                         
 -10   1   9       1093.93       1087.93        45.99 o                         
  -9   1   9         67.32         16.31        19.78 o                         
  -8   1   9       2421.87       2827.57        65.94 o                         
  -7   1   9        119.53        149.61        20.57 o                         
  -6   1   9       1240.48       1594.84        48.33 o                         
  -5   1   9       1208.79       1449.07        45.95 o                         
  -4   1   9       5859.83       6450.37        89.44 o                         
  -3   1   9        372.12        392.74        24.60 o                         
  -2   1   9        940.58        851.09        31.93 o                         
  -1   1   9         24.40         13.39        11.87 o                         
   0   1   9        455.05        415.50        23.93 o                         
   1   1   9        217.98        187.50        18.75 o                         
   2   1   9       4055.98       4096.46        70.39 o                         
   3   1   9        117.42        184.61        20.33 o                         
   4   1   9        290.27        310.54        25.51 o                         
   5   1   9         18.42         22.76        17.41 o                         
   6   1   9        295.59        378.05        31.47 o                         
   7   1   9         26.40         81.80        19.29 o                         
   8   1   9        169.81        207.26        29.34 o                         
 -10   2   9        175.55        175.36        23.98 o                         
  -9   2   9        274.56        226.58        26.18 o                         
  -8   2   9          4.14        -10.71        18.75 o                         
  -7   2   9         58.20         94.40        21.67 o                         
  -6   2   9         42.15         72.06        18.56 o                         
  -5   2   9       9282.44       9883.50       114.41 o                         
  -4   2   9       1641.86       1594.50        45.98 o                         
  -3   2   9       5258.97       5164.82        77.87 o                         
  -2   2   9          3.42         -7.67        11.38 o                         
  -1   2   9       3164.03       2713.59        55.49 o                         
   0   2   9        844.24        906.16        32.84 o                         
   1   2   9      10464.13      10453.40       111.89 o                         
   2   2   9       1313.97       1437.08        44.01 o                         
   3   2   9       6081.84       6462.95        93.69 o                         
   4   2   9        123.49        168.30        20.63 o                         
   5   2   9       6494.13       6906.85       104.68 o                         
   6   2   9        476.48        628.17        37.99 o                         
   7   2   9       1040.93       1212.65        50.93 o                         
   8   2   9        311.35        413.83        35.55 o                         
 -10   3   9          8.72         16.31        21.30 o                         
  -9   3   9        602.76        723.17        41.71 o                         
  -8   3   9        672.70        793.15        42.39 o                         
  -7   3   9         16.03          7.91        17.28 o                         
  -6   3   9       3059.96       3366.93        71.44 o                         
  -5   3   9         27.25         38.65        16.43 o                         
  -4   3   9        159.16        132.94        19.54 o                         
  -3   3   9       1091.39        949.42        35.41 o                         
  -2   3   9         18.15         68.96        15.95 o                         
  -1   3   9         32.75          6.15        12.96 o                         
   0   3   9       4222.19       3985.56        68.03 o                         
   1   3   9        351.71        316.06        22.77 o                         
   2   3   9        184.14        149.50        18.38 o                         
   3   3   9        300.41        360.47        24.11 o                         
   4   3   9        216.94        297.86        25.38 o                         
   5   3   9        180.88        209.82        22.95 o                         
   6   3   9          0.55         -3.96        17.65 o                         
   7   3   9        199.52        281.53        28.12 o                         
   8   3   9         22.66          0.00        20.45 o                         
 -10   4   9          6.12         27.14        22.09 o                         
  -9   4   9        151.26        200.56        29.10 o                         
  -8   4   9          1.19        -19.17        19.17 o                         
  -7   4   9       1665.44       1652.71        55.29 o                         
  -6   4   9        331.72        354.51        29.10 o                         
  -5   4   9       1274.48       1304.98        46.38 o                         
  -4   4   9          8.28        -13.27        13.27 o                         
  -3   4   9      10483.43       9439.23       108.33 o                         
  -2   4   9          2.72          5.05        11.26 o                         
  -1   4   9       7427.63       6832.99        88.87 o                         
   0   4   9        280.01        255.09        19.91 o                         
   1   4   9       1263.30       1158.92        38.28 o                         
   2   4   9         70.49         98.24        15.95 o                         
   3   4   9      19029.08      18846.73       161.07 o                         
   4   4   9         15.06        -14.06        14.06 o                         
   5   4   9       1290.05       1248.57        45.76 o                         
   6   4   9          0.82         -5.78        14.79 o                         
   7   4   9        632.18        604.73        38.73 o                         
   8   4   9         12.73         45.52        22.15 o                         
 -10   5   9        283.01        333.29        35.86 o                         
  -9   5   9          1.07        -19.96        19.96 o                         
  -8   5   9       1097.57        992.41        47.95 o                         
  -7   5   9        778.44        744.15        39.47 o                         
  -6   5   9       3333.82       2987.96        70.90 o                         
  -5   5   9        297.38        248.82        23.99 o                         
  -4   5   9       1293.99       1230.12        41.81 o                         
  -3   5   9         40.06         20.02        13.94 o                         
  -2   5   9        119.65        182.24        18.57 o                         
  -1   5   9       3054.86       2660.80        56.01 o                         
   0   5   9       1968.64       1852.51        46.85 o                         
   1   5   9       1593.30       1588.77        44.14 o                         
   2   5   9        408.73        394.79        25.45 o                         
   3   5   9         23.86         36.76        14.91 o                         
   4   5   9        311.71        411.30        27.15 o                         
   5   5   9        109.52         41.33        17.77 o                         
   6   5   9         87.87        133.96        21.12 o                         
   7   5   9        772.39        847.91        43.97 o                         
   8   5   9          3.60        -18.56        18.56 o                         
 -10   6   9         46.41         21.24        24.28 o                         
  -9   6   9          1.72         89.10        22.27 o                         
  -8   6   9        379.59        395.48        32.33 o                         
  -7   6   9         66.80        -15.70        19.72 o                         
  -6   6   9        117.71        149.92        22.16 o                         
  -5   6   9       1200.43       1168.75        42.96 o                         
  -4   6   9          7.13         39.74        14.97 o                         
  -3   6   9       1346.44       1269.12        40.72 o                         
  -2   6   9       4307.11       3980.01        69.84 o                         
  -1   6   9       2023.92       1811.25        47.70 o                         
   0   6   9         76.77         65.31        15.16 o                         
   1   6   9         84.49         86.98        16.07 o                         
   2   6   9        820.82        814.53        34.29 o                         
   3   6   9       2887.10       2998.10        64.46 o                         
   4   6   9       1311.37       1266.27        44.48 o                         
   5   6   9       1937.00       1950.01        57.31 o                         
   6   6   9          4.30        -14.30        15.88 o                         
   7   6   9          4.23         99.57        20.69 o                         
  -9   7   9          7.03         24.89        20.27 o                         
  -8   7   9       1186.89       1176.00        48.80 o                         
  -7   7   9          5.05         -1.70        17.35 o                         
  -6   7   9       1260.43       1374.42        47.59 o                         
  -5   7   9         92.59         95.80        19.72 o                         
  -4   7   9       1917.31       2052.73        54.09 o                         
  -3   7   9         53.20         67.32        15.82 o                         
  -2   7   9        508.44        475.94        27.40 o                         
  -1   7   9          0.27          5.29        12.29 o                         
   0   7   9        230.77        211.24        19.11 o                         
   1   7   9        114.08         46.99        16.07 o                         
   2   7   9       2285.50       2223.24        54.90 o                         
   3   7   9        193.50        143.35        21.73 o                         
   4   7   9        464.08        572.76        31.97 o                         
   5   7   9         16.43         62.02        17.95 o                         
   6   7   9         23.14        -10.22        17.28 o                         
   7   7   9         19.20         23.13        18.81 o                         
  -9   8   9         99.99         77.72        23.98 o                         
  -8   8   9         39.17         10.22        19.29 o                         
  -7   8   9         33.93          3.96        18.26 o                         
  -6   8   9        306.01        260.13        26.24 o                         
  -5   8   9       1609.87       1540.68        48.76 o                         
  -4   8   9        743.51        758.94        34.59 o                         
  -3   8   9       4279.56       4151.84        74.51 o                         
  -2   8   9       1444.02       1457.62        44.68 o                         
  -1   8   9        403.71        414.81        26.55 o                         
   0   8   9        948.65        986.77        38.26 o                         
   1   8   9       2640.69       2465.29        58.21 o                         
   2   8   9       1792.16       1737.41        51.03 o                         
   3   8   9       4261.31       4555.92        82.37 o                         
   4   8   9        878.13        859.24        38.68 o                         
   5   8   9       1401.82       1367.06        49.90 o                         
   6   8   9        604.52        703.17        39.03 o                         
  -8   9   9         65.83         37.43        21.67 o                         
  -7   9   9        480.63        551.26        34.52 o                         
  -6   9   9        646.75        607.74        36.35 o                         
  -5   9   9          2.49          0.24        15.46 o                         
  -4   9   9         29.52         25.50        18.32 o                         
  -3   9   9        247.63        246.54        23.62 o                         
  -2   9   9         10.41        -14.18        14.18 o                         
  -1   9   9        659.26        676.05        33.01 o                         
   0   9   9        163.05        159.36        19.90 o                         
   1   9   9          2.53        -15.46        15.46 o                         
   2   9   9        914.09        874.76        38.13 o                         
   3   9   9        135.55        150.10        20.76 o                         
   4   9   9        268.24        269.37        26.66 o                         
   5   9   9          2.43         37.19        17.83 o                         
   6   9   9         24.42         52.58        21.24 o                         
  -8  10   9          6.13        -14.00        18.68 o                         
  -7  10   9         95.27         92.82        22.15 o                         
  -6  10   9          0.92          4.44        16.86 o                         
  -5  10   9       1683.42       1694.74        53.15 o                         
  -4  10   9        164.72        152.60        22.58 o                         
  -3  10   9       1476.69       1472.02        47.84 o                         
  -2  10   9          0.44          6.15        15.03 o                         
  -1  10   9        799.84        861.21        37.40 o                         
   0  10   9        194.44        253.47        22.10 o                         
   1  10   9       2199.53       2059.68        56.84 o                         
   2  10   9        122.66         80.47        19.96 o                         
   3  10   9       1176.81       1109.83        44.78 o                         
   4  10   9          9.68         39.44        16.43 o                         
   5  10   9       1309.39       1341.27        52.52 o                         
  -7  11   9          3.07         35.73        20.45 o                         
  -6  11   9        972.13       1103.67        46.53 o                         
  -5  11   9        160.57        163.86        23.80 o                         
  -4  11   9        443.52        463.39        30.81 o                         
  -3  11   9       1179.32       1220.91        45.33 o                         
  -2  11   9          3.56         -3.65        14.61 o                         
  -1  11   9        172.50        154.00        22.46 o                         
   0  11   9        638.30        686.16        35.20 o                         
   1  11   9        222.31        182.01        22.83 o                         
   2  11   9        136.39        124.66        21.43 o                         
   3  11   9          1.66         -4.81        16.43 o                         
   4  11   9         14.34         48.32        18.14 o                         
  -6  12   9        102.66        153.14        23.98 o                         
  -5  12   9         24.85         27.57        18.99 o                         
  -4  12   9        508.39        541.28        35.31 o                         
  -3  12   9        828.46        801.97        40.62 o                         
  -2  12   9        387.81        392.50        30.14 o                         
  -1  12   9         25.50         63.97        17.83 o                         
   0  12   9        453.42        490.84        32.33 o                         
   1  12   9         33.57         -9.49        18.87 o                         
   2  12   9        333.78        341.28        28.98 o                         
   3  12   9       1102.73       1136.42        49.10 o                         
  -4  13   9         41.15         66.89        21.18 o                         
  -3  13   9        104.10         66.95        22.76 o                         
  -2  13   9          2.70          7.97        18.56 o                         
  -1  13   9        276.01        283.55        29.10 o                         
   0  13   9        562.62        557.07        36.65 o                         
   1  13   9         42.37         54.78        21.06 o                         
 -10   0  10       2925.38       3046.99        76.69 o                         
  -8   0  10        107.22        132.93        22.52 o                         
  -6   0  10         20.47          2.74        17.83 o                         
  -4   0  10      10094.02      11375.27       123.37 o                         
  -2   0  10        771.94        646.76        30.46 o                         
   0   0  10       2052.31       1818.01        47.10 o                         
   2   0  10       3215.46       3223.83        65.41 o                         
   4   0  10       1694.05       1838.59        53.71 o                         
   6   0  10       1730.38       2121.70        63.94 o                         
   8   0  10         11.53         74.07        23.37 o                         
 -10   1  10         95.74         96.29        24.77 o                         
  -9   1  10        863.61       1187.74        49.52 o                         
  -8   1  10         19.68         87.03        18.81 o                         
  -7   1  10        302.29        407.64        29.65 o                         
  -6   1  10       1713.18       2097.03        58.04 o                         
  -5   1  10       5297.35       6740.58        98.86 o                         
  -4   1  10        107.20        106.88        18.99 o                         
  -3   1  10       3512.90       3450.84        66.31 o                         
  -2   1  10         31.66         71.64        15.95 o                         
  -1   1  10        184.01        211.78        19.60 o                         
   0   1  10       2415.13       2223.00        52.67 o                         
   1   1  10        453.00        434.95        26.49 o                         
   2   1  10        955.25        797.75        35.09 o                         
   3   1  10       1585.03       1540.14        48.40 o                         
   4   1  10        944.68       1160.66        45.08 o                         
   5   1  10        561.23        820.10        41.16 o                         
   6   1  10          4.49          2.50        19.35 o                         
   7   1  10         61.72         72.43        23.43 o                         
   8   1  10        107.79        159.53        28.18 o                         
 -10   2  10        505.79        500.24        38.91 o                         
  -9   2  10        290.99        397.46        33.06 o                         
  -8   2  10        371.87        483.34        34.95 o                         
  -7   2  10        173.88        244.21        26.05 o                         
  -6   2  10       1138.02       1187.93        46.92 o                         
  -5   2  10       1355.46       1409.71        46.44 o                         
  -4   2  10       4419.34       4295.07        76.94 o                         
  -3   2  10        367.05        312.04        23.81 o                         
  -2   2  10      10480.19       8652.16       105.91 o                         
  -1   2  10         43.53         45.95        13.39 o                         
   0   2  10       1650.68       1579.02        45.55 o                         
   1   2  10       4645.74       4586.95        77.94 o                         
   2   2  10       5694.71       5928.05        90.88 o                         
   3   2  10         91.80        128.18        19.66 o                         
   4   2  10       9957.13      11395.92       138.40 o                         
   5   2  10         92.61        106.27        21.61 o                         
   6   2  10        978.24       1258.46        52.45 o                         
   7   2  10        546.03        527.29        39.52 o                         
   8   2  10       1042.30       1606.34        63.59 o                         
 -10   3  10         26.40         20.08        22.64 o                         
  -9   3  10         63.12         40.35        21.73 o                         
  -8   3  10        100.82        143.28        25.56 o                         
  -7   3  10         82.84        136.64        21.97 o                         
  -6   3  10          4.32        -15.76        15.76 o                         
  -5   3  10       3105.40       3176.87        68.88 o                         
  -4   3  10         26.78         90.68        18.44 o                         
  -3   3  10          1.76         10.59        13.63 o                         
  -2   3  10        336.50        313.67        24.84 o                         
  -1   3  10          4.29         13.27        13.69 o                         
   0   3  10        476.52        404.64        26.49 o                         
   1   3  10        245.39        281.86        23.68 o                         
   2   3  10         90.91         92.82        20.02 o                         
   3   3  10        119.67        149.73        20.94 o                         
   4   3  10         22.35         50.88        19.29 o                         
   5   3  10          8.06        -15.58        15.58 o                         
   6   3  10         71.55        141.08        22.34 o                         
   7   3  10        411.01        540.99        38.96 o                         
 -10   4  10        220.34        166.18        30.86 o                         
  -9   4  10          0.59        -18.62        18.62 o                         
  -8   4  10        211.91        182.31        25.26 o                         
  -7   4  10         13.35          2.62        18.93 o                         
  -6   4  10        559.51        522.66        33.61 o                         
  -5   4  10        511.90        420.46        30.08 o                         
  -4   4  10       3626.70       3327.21        70.02 o                         
  -3   4  10         28.47         -7.36        14.91 o                         
  -2   4  10       4491.18       4203.25        75.48 o                         
  -1   4  10         19.90         -3.47        15.40 o                         
   0   4  10       1023.20       1001.44        38.02 o                         
   1   4  10         85.64         72.86        17.29 o                         
   2   4  10       4690.96       4920.46        84.71 o                         
   3   4  10          9.89        -14.55        14.55 o                         
   4   4  10       6163.51       6662.74       103.46 o                         
   5   4  10          0.90        -17.04        17.04 o                         
   6   4  10       1251.09       1557.94        56.97 o                         
   7   4  10          4.80        -13.33        20.27 o                         
 -10   5  10        386.20        428.83        38.90 o                         
  -9   5  10        224.26        172.69        27.57 o                         
  -8   5  10        384.27        368.21        32.33 o                         
  -7   5  10        446.07        487.94        35.01 o                         
  -6   5  10         16.13         -8.09        18.32 o                         
  -5   5  10       5474.09       5083.89        90.63 o                         
  -4   5  10       1089.41       1207.14        44.24 o                         
  -3   5  10       1194.39       1212.62        43.21 o                         
  -2   5  10        510.55        515.84        29.17 o                         
  -1   5  10         96.62         86.67        16.92 o                         
   0   5  10         20.47         -6.09        14.00 o                         
   1   5  10       2688.42       2535.61        59.08 o                         
   2   5  10        463.04        460.75        27.95 o                         
   3   5  10        137.09        156.86        20.45 o                         
   4   5  10          0.62         15.64        17.35 o                         
   5   5  10         58.89         46.07        18.20 o                         
   6   5  10         18.59         38.40        18.08 o                         
   7   5  10         69.73        117.71        22.40 o                         
  -9   6  10          0.08        -21.30        21.30 o                         
  -8   6  10        309.74        309.31        31.53 o                         
  -7   6  10        131.58         88.20        22.40 o                         
  -6   6  10          7.83         22.46        17.95 o                         
  -5   6  10         17.83         13.45        16.74 o                         
  -4   6  10       1218.86       1102.02        43.20 o                         
  -3   6  10        242.37        187.07        21.85 o                         
  -2   6  10       5191.36       4991.81        82.73 o                         
  -1   6  10        170.31        142.20        18.75 o                         
   0   6  10        149.71        151.87        19.90 o                         
   1   6  10          0.56          3.04        14.00 o                         
   2   6  10       1603.98       1577.01        49.25 o                         
   3   6  10        559.47        539.75        33.00 o                         
   4   6  10       3296.26       3123.96        74.29 o                         
   5   6  10         69.93         33.23        19.72 o                         
   6   6  10         42.67         53.01        19.23 o                         
   7   6  10         65.63         76.69        23.86 o                         
  -9   7  10        840.99        728.87        44.88 o                         
  -8   7  10        320.27        264.63        30.50 o                         
  -7   7  10        255.12        311.49        28.92 o                         
  -6   7  10         54.16         95.49        19.17 o                         
  -5   7  10       2153.68       2079.28        59.70 o                         
  -4   7  10        100.83         67.20        20.15 o                         
  -3   7  10       2929.48       2792.63        63.97 o                         
  -2   7  10        262.68        240.89        23.25 o                         
  -1   7  10         11.59        -15.15        15.15 o                         
   0   7  10        224.74        199.30        21.79 o                         
   1   7  10        796.30        732.48        36.30 o                         
   2   7  10        961.60        916.36        39.72 o                         
   3   7  10        333.54        319.43        26.85 o                         
   4   7  10          7.58         31.83        16.80 o                         
   5   7  10        168.70        171.04        24.10 o                         
   6   7  10         17.44          8.95        19.23 o                         
  -8   8  10          0.26         18.68        20.69 o                         
  -7   8  10        355.05        395.77        31.60 o                         
  -6   8  10        108.12        117.23        23.25 o                         
  -5   8  10        535.27        461.43        32.82 o                         
  -4   8  10       4628.68       4618.46        85.45 o                         
  -3   8  10        872.60        846.48        38.31 o                         
  -2   8  10        890.72        898.71        39.11 o                         
  -1   8  10        893.86        834.45        36.79 o                         
   0   8  10       2418.33       2391.70        60.03 o                         
   1   8  10       1427.25       1360.91        47.47 o                         
   2   8  10       2745.06       2965.84        69.50 o                         
   3   8  10       1084.19       1038.67        43.50 o                         
   4   8  10       1346.45       1379.30        52.22 o                         
   5   8  10        599.11        677.10        38.24 o                         
   6   8  10       2585.11       2813.04        78.06 o                         
  -8   9  10        485.36        428.93        37.26 o                         
  -7   9  10         61.78         25.93        19.29 o                         
  -6   9  10          1.36          5.96        16.43 o                         
  -5   9  10        387.91        387.39        30.68 o                         
  -4   9  10        522.81        423.48        30.99 o                         
  -3   9  10        693.19        645.96        35.02 o                         
  -2   9  10        186.49        223.46        22.40 o                         
  -1   9  10        199.68        158.94        22.71 o                         
   0   9  10        194.13        178.60        21.18 o                         
   1   9  10        158.07        163.43        21.85 o                         
   2   9  10        370.43        319.99        28.25 o                         
   3   9  10        401.37        326.14        29.10 o                         
   4   9  10        113.58         94.16        21.67 o                         
   5   9  10        257.76        316.54        31.11 o                         
  -7  10  10         14.10          3.71        19.54 o                         
  -6  10  10          0.91         19.90        19.11 o                         
  -5  10  10        557.45        536.07        34.40 o                         
  -4  10  10        844.50        856.45        40.56 o                         
  -3  10  10        298.38        311.81        27.64 o                         
  -2  10  10       1840.52       1950.91        57.49 o                         
  -1  10  10         14.85        -10.65        16.43 o                         
   0  10  10        128.23        150.65        22.52 o                         
   1  10  10        915.24       1065.91        43.49 o                         
   2  10  10       1117.13       1100.37        46.30 o                         
   3  10  10          1.05        -15.09        15.09 o                         
   4  10  10       2374.52       2584.35        71.40 o                         
  -6  11  10        452.23        393.18        33.79 o                         
  -5  11  10       2127.23       2121.95        65.05 o                         
  -4  11  10        166.01        137.14        24.77 o                         
  -3  11  10         32.10          6.45        17.89 o                         
  -2  11  10        452.96        481.35        32.15 o                         
  -1  11  10        298.86        219.21        26.05 o                         
   0  11  10        101.53        132.08        21.55 o                         
   1  11  10        545.26        502.27        34.28 o                         
   2  11  10          3.86         36.15        17.10 o                         
   3  11  10        267.88        252.08        29.40 o                         
  -4  12  10        286.74        331.64        30.19 o                         
  -3  12  10        402.45        398.52        32.21 o                         
  -2  12  10        141.23        205.31        25.81 o                         
  -1  12  10        153.61        208.53        25.02 o                         
   0  12  10         34.30         52.71        20.57 o                         
   1  12  10        261.49        208.49        27.15 o                         
   2  12  10          3.33         10.53        18.56 o                         
  -9   0  11       1555.29       1813.00        60.33 o                         
  -7   0  11        130.43        125.57        23.68 o                         
  -5   0  11       1599.08       1817.30        55.60 o                         
  -3   0  11       3054.80       2903.94        63.99 o                         
  -1   0  11       3864.54       3690.75        69.98 o                         
   1   0  11       3027.72       2676.09        61.30 o                         
   3   0  11       1235.80       1214.79        45.46 o                         
   5   0  11       2052.59       2429.00        68.35 o                         
   7   0  11       1354.30       1752.32        65.01 o                         
 -10   1  11       1442.41       1702.86        62.03 o                         
  -9   1  11        101.23        160.69        26.29 o                         
  -8   1  11       1082.04       1350.89        52.94 o                         
  -7   1  11        216.81        208.92        24.78 o                         
  -6   1  11       1150.98       1280.19        49.41 o                         
  -5   1  11          5.41         43.82        16.25 o                         
  -4   1  11       5614.66       5471.04        89.20 o                         
  -3   1  11        693.37        561.68        30.94 o                         
  -2   1  11       2968.49       2452.21        58.07 o                         
  -1   1  11        269.22        230.49        21.86 o                         
   0   1  11        197.05        215.92        20.39 o                         
   1   1  11         10.48         -5.17        16.01 o                         
   2   1  11       3306.46       3671.53        73.58 o                         
   3   1  11        368.41        353.85        26.24 o                         
   4   1  11        265.64        324.53        28.25 o                         
   5   1  11          0.85         53.44        19.35 o                         
   6   1  11        235.82        282.14        29.58 o                         
   7   1  11          4.53         12.17        22.40 o                         
 -10   2  11         98.17         86.06        26.90 o                         
  -9   2  11       1003.52       1236.58        53.54 o                         
  -8   2  11        113.64        146.81        27.33 o                         
  -7   2  11        221.95        296.63        28.00 o                         
  -6   2  11        258.78        290.44        26.60 o                         
  -5   2  11       1452.10       1429.96        48.03 o                         
  -4   2  11        489.71        412.12        28.62 o                         
  -3   2  11       3892.26       3329.70        68.76 o                         
  -2   2  11         84.32         69.93        17.16 o                         
  -1   2  11       3285.52       3222.24        66.88 o                         
   0   2  11        404.10        362.34        25.88 o                         
   1   2  11       6507.52       7223.03       102.57 o                         
   2   2  11       1035.45        956.08        41.12 o                         
   3   2  11       2377.15       2687.28        67.35 o                         
   4   2  11          8.61         40.35        17.35 o                         
   5   2  11       3040.28       3681.04        84.64 o                         
   6   2  11        772.32        987.86        49.63 o                         
   7   2  11       2902.76       4096.37        98.52 o                         
 -10   3  11        379.21        554.06        42.49 o                         
  -9   3  11        171.59        215.96        30.62 o                         
  -8   3  11         47.65         -2.68        20.33 o                         
  -7   3  11          5.28         20.45        19.72 o                         
  -6   3  11       1303.27       1274.92        47.71 o                         
  -5   3  11          2.45        -12.54        16.98 o                         
  -4   3  11       1332.84       1162.64        44.00 o                         
  -3   3  11        637.68        533.44        31.00 o                         
  -2   3  11         92.61        108.16        17.96 o                         
  -1   3  11        579.77        572.08        30.88 o                         
   0   3  11         35.09         49.79        16.55 o                         
   1   3  11          8.68         35.91        15.88 o                         
   2   3  11          0.63        -16.01        16.01 o                         
   3   3  11        403.43        520.92        33.12 o                         
   4   3  11        169.67        155.89        23.13 o                         
   5   3  11        529.37        636.83        40.25 o                         
   6   3  11        276.07        395.26        34.27 o                         
   7   3  11         62.62         96.29        26.41 o                         
  -9   4  11        139.08        123.62        28.97 o                         
  -8   4  11        104.78         81.20        22.89 o                         
  -7   4  11       2277.50       2159.41        65.44 o                         
  -6   4  11        212.40        147.56        24.41 o                         
  -5   4  11         39.87         27.69        18.87 o                         
  -4   4  11          3.49          9.68        17.53 o                         
  -3   4  11       3601.06       3369.28        72.88 o                         
  -2   4  11        326.55        328.82        26.24 o                         
  -1   4  11       8740.04       8913.87       115.65 o                         
   0   4  11        104.37        110.66        20.21 o                         
   1   4  11       1196.25       1417.26        48.69 o                         
   2   4  11          8.87        -11.56        16.07 o                         
   3   4  11       4811.15       5396.44        97.45 o                         
   4   4  11         42.98         35.18        21.24 o                         
   5   4  11       3791.35       4369.75        93.36 o                         
   6   4  11          0.14        -19.96        19.96 o                         
  -9   5  11        205.05        183.40        30.31 o                         
  -8   5  11          1.47         68.29        23.43 o                         
  -7   5  11        133.14        164.52        24.23 o                         
  -6   5  11       3713.60       3294.92        79.88 o                         
  -5   5  11       3010.80       2335.07        65.86 o                         
  -4   5  11       4681.05       4385.77        89.51 o                         
  -3   5  11          1.74          2.13        15.46 o                         
  -2   5  11        238.89        253.79        25.14 o                         
  -1   5  11        567.82        413.24        30.14 o                         
   0   5  11       2143.95       2250.35        59.89 o                         
   1   5  11        898.96        881.31        39.41 o                         
   2   5  11        172.16        160.09        22.28 o                         
   3   5  11        348.00        459.46        31.47 o                         
   4   5  11        662.49        744.15        40.13 o                         
   5   5  11        277.62        324.28        29.89 o                         
   6   5  11          8.21         -1.89        20.33 o                         
  -9   6  11       1472.46       1164.06        58.74 o                         
  -8   6  11        141.75         75.23        24.41 o                         
  -7   6  11         13.49        -15.64        19.11 o                         
  -6   6  11        659.36        607.08        36.84 o                         
  -5   6  11         23.43          4.99        18.87 o                         
  -4   6  11          0.74        -17.16        17.16 o                         
  -3   6  11       3857.95       3453.30        76.12 o                         
  -2   6  11       1063.73       1110.16        43.38 o                         
  -1   6  11        493.36        502.77        30.44 o                         
   0   6  11       1283.63       1265.72        46.49 o                         
   1   6  11       1616.58       1701.49        53.40 o                         
   2   6  11        198.01        195.46        25.32 o                         
   3   6  11        501.56        576.73        35.19 o                         
   4   6  11        865.69        990.27        44.71 o                         
   5   6  11        901.31       1033.52        49.21 o                         
   6   6  11         18.70        -18.93        18.93 o                         
  -8   7  11        337.83        318.08        33.60 o                         
  -7   7  11         34.73         79.24        20.69 o                         
  -6   7  11        305.38        275.89        29.16 o                         
  -5   7  11         57.39         22.82        18.87 o                         
  -4   7  11       2156.93       2083.47        60.74 o                         
  -3   7  11         20.78          8.09        17.35 o                         
  -2   7  11        733.05        723.10        36.66 o                         
  -1   7  11          5.53         -5.72        16.07 o                         
   0   7  11         73.04         63.73        18.81 o                         
   1   7  11         40.71         68.29        18.26 o                         
   2   7  11        690.28        613.12        35.44 o                         
   3   7  11        307.35        322.95        29.22 o                         
   4   7  11        317.88        310.17        28.79 o                         
   5   7  11          0.79         22.03        19.35 o                         
  -8   8  11         26.65         -6.21        23.43 o                         
  -7   8  11         72.81         62.14        22.34 o                         
  -6   8  11        364.97        347.80        31.11 o                         
  -5   8  11         50.72         30.19        19.11 o                         
  -4   8  11        408.28        425.39        32.02 o                         
  -3   8  11        874.39        754.36        38.19 o                         
  -2   8  11        125.44        123.68        20.94 o                         
  -1   8  11       1638.57       1568.97        52.60 o                         
   0   8  11       1336.84       1431.54        49.72 o                         
   1   8  11        681.57        736.25        38.85 o                         
   2   8  11        864.31        948.80        42.94 o                         
   3   8  11        553.12        537.10        36.96 o                         
   4   8  11        623.31        626.21        39.21 o                         
   5   8  11       1611.28       1742.97        62.64 o                         
  -7   9  11         19.43         24.53        20.88 o                         
  -6   9  11          4.00         14.18        19.60 o                         
  -5   9  11        493.69        493.66        33.18 o                         
  -4   9  11        328.05        315.10        29.46 o                         
  -3   9  11         57.51         46.38        18.81 o                         
  -2   9  11        123.05        148.39        22.16 o                         
  -1   9  11          0.27         -9.56        17.16 o                         
   0   9  11        137.57        145.66        21.79 o                         
   1   9  11         69.27         44.13        18.32 o                         
   2   9  11         38.70         54.41        18.38 o                         
   3   9  11         17.26        -18.93        19.78 o                         
   4   9  11         98.50         52.77        22.09 o                         
  -6  10  11         96.82         81.56        23.80 o                         
  -5  10  11        256.38        255.06        29.65 o                         
  -4  10  11        569.94        539.36        36.35 o                         
  -3  10  11        884.82        897.39        42.82 o                         
  -2  10  11         25.04         17.47        19.48 o                         
  -1  10  11        410.55        389.52        30.99 o                         
   0  10  11        284.13        257.81        27.21 o                         
   1  10  11        879.54        890.31        43.67 o                         
   2  10  11        318.77        375.61        30.68 o                         
   3  10  11        709.59        839.93        43.91 o                         
  -5  11  11        110.61        120.76        23.86 o                         
  -4  11  11        724.25        748.90        42.32 o                         
  -3  11  11       1125.04       1123.67        48.61 o                         
  -2  11  11        308.19        274.55        30.74 o                         
  -1  11  11         19.43          8.40        19.66 o                         
   0  11  11        166.75        146.21        24.16 o                         
   1  11  11         34.16         -1.70        18.38 o                         
   2  11  11        246.91        242.52        29.34 o                         
  -2  12  11         84.59        156.00        25.87 o                         
  -8   0  12        762.07        766.74        42.69 o                         
  -6   0  12        449.04        404.83        32.88 o                         
  -4   0  12       1780.96       1627.86        52.31 o                         
  -2   0  12       2315.02       2032.43        55.21 o                         
   0   0  12       6150.94       5554.06        91.49 o                         
   2   0  12       3791.31       4132.74        81.73 o                         
   4   0  12         55.54         53.38        19.84 o                         
   6   0  12       3667.90       4711.12       100.35 o                         
  -9   1  12       1933.50       2430.44        75.65 o                         
  -8   1  12         50.54        102.07        24.10 o                         
  -7   1  12       2014.62       2438.34        70.48 o                         
  -6   1  12        608.46        657.36        37.27 o                         
  -5   1  12       1269.31       1312.66        48.57 o                         
  -4   1  12        114.13        104.69        18.93 o                         
  -3   1  12       4813.32       4444.33        81.58 o                         
  -2   1  12        158.23        118.21        20.09 o                         
  -1   1  12       1579.32       1419.42        47.18 o                         
   0   1  12       1459.36       1361.62        46.57 o                         
   1   1  12       1242.10       1168.73        44.67 o                         
   2   1  12        131.89        165.62        21.97 o                         
   3   1  12        341.08        398.94        28.98 o                         
   4   1  12          0.73         60.86        17.83 o                         
   5   1  12        137.97        158.80        25.44 o                         
   6   1  12        462.61        638.72        41.83 o                         
  -9   2  12         57.25         52.52        26.66 o                         
  -8   2  12        489.99        430.77        37.57 o                         
  -7   2  12        355.51        342.33        32.88 o                         
  -6   2  12       1140.74        990.39        43.93 o                         
  -5   2  12         96.57         78.52        18.69 o                         
  -4   2  12          9.54         36.39        16.98 o                         
  -3   2  12        132.12         46.81        17.90 o                         
  -2   2  12       4052.14       3296.39        71.50 o                         
  -1   2  12          0.22        -14.12        14.12 o                         
   0   2  12       7638.27       7375.56       107.07 o                         
   1   2  12       1079.11       1145.68        43.99 o                         
   2   2  12        394.44        338.45        27.82 o                         
   3   2  12          6.39         -6.33        17.77 o                         
   4   2  12       2722.46       3136.31        78.82 o                         
   5   2  12        138.52        117.17        26.60 o                         
   6   2  12       3301.96       4215.61        99.59 o                         
  -9   3  12        442.48        487.79        41.40 o                         
  -8   3  12        126.94        160.75        24.83 o                         
  -7   3  12         19.39        -20.39        20.39 o                         
  -6   3  12          3.42          2.07        17.53 o                         
  -5   3  12        471.49        457.94        31.66 o                         
  -4   3  12        798.44        723.89        37.70 o                         
  -3   3  12        798.14        707.88        36.24 o                         
  -2   3  12          4.35        -15.95        15.95 o                         
  -1   3  12        314.02        370.57        26.67 o                         
   0   3  12        160.44        202.15        22.10 o                         
   1   3  12          1.11         10.22        15.70 o                         
   2   3  12        128.20        136.71        21.49 o                         
   3   3  12         59.91         82.23        21.36 o                         
   4   3  12         26.89         78.39        20.57 o                         
   5   3  12        258.16        329.87        32.69 o                         
   6   3  12          2.36          4.26        22.88 o                         
  -9   4  12         55.51         70.11        25.56 o                         
  -8   4  12       1227.94        996.58        51.60 o                         
  -7   4  12         43.89          6.09        19.48 o                         
  -6   4  12        123.43         52.83        19.72 o                         
  -5   4  12         67.98         38.34        15.89 o                         
  -4   4  12        335.62        342.08        27.82 o                         
  -3   4  12        293.45        223.54        24.96 o                         
  -2   4  12       3014.74       2777.68        68.06 o                         
  -1   4  12         92.09        115.95        20.15 o                         
   0   4  12       3530.38       3579.43        78.04 o                         
   1   4  12        188.99        231.19        24.71 o                         
   2   4  12        840.58        901.67        43.18 o                         
   3   4  12        175.99        246.71        25.93 o                         
   4   4  12       1753.22       2107.72        67.23 o                         
   5   4  12          0.61        -20.75        20.75 o                         
  -8   5  12        176.67         91.00        27.88 o                         
  -7   5  12        878.90        692.14        43.67 o                         
  -6   5  12       1699.42       1334.49        53.58 o                         
  -5   5  12       1417.98       1052.79        48.45 o                         
  -4   5  12          0.41          0.18        17.28 o                         
  -3   5  12        562.40        624.82        35.68 o                         
  -2   5  12        455.41        440.58        31.72 o                         
  -1   5  12       2666.59       2781.44        70.11 o                         
   0   5  12        881.79        888.87        42.27 o                         
   1   5  12         95.51        139.14        21.91 o                         
   2   5  12        124.03        145.05        22.76 o                         
   3   5  12         75.21        108.16        22.09 o                         
   4   5  12        199.27        266.49        31.35 o                         
   5   5  12        951.15       1179.96        53.29 o                         
  -8   6  12        313.08        237.66        32.81 o                         
  -7   6  12        627.02        555.22        41.65 o                         
  -6   6  12        548.31        429.15        36.78 o                         
  -5   6  12         31.62         48.93        21.55 o                         
  -4   6  12        586.12        629.02        37.39 o                         
  -3   6  12        146.53        150.47        22.46 o                         
  -2   6  12        832.99        779.31        39.77 o                         
  -1   6  12        721.28        764.61        38.92 o                         
   0   6  12       4466.42       4651.96        90.93 o                         
   1   6  12         43.50         45.83        19.84 o                         
   2   6  12        224.46        260.11        26.48 o                         
   3   6  12        206.50        184.68        26.54 o                         
   4   6  12        549.97        571.31        39.82 o                         
   5   6  12        169.82        214.87        28.67 o                         
  -7   7  12        632.19        564.53        42.99 o                         
  -6   7  12        465.58        498.76        37.50 o                         
  -5   7  12        361.09        326.01        31.17 o                         
  -4   7  12         43.10         45.71        19.29 o                         
  -3   7  12       2079.46       1878.61        60.73 o                         
  -2   7  12        310.59        332.39        29.04 o                         
  -1   7  12       1249.12       1234.60        49.84 o                         
   0   7  12        264.88        239.36        26.48 o                         
   1   7  12         35.52         40.29        19.11 o                         
   2   7  12        411.31        398.78        33.00 o                         
   3   7  12        522.79        549.32        38.30 o                         
   4   7  12        107.35         95.25        25.62 o                         
  -7   8  12        126.63         91.42        25.93 o                         
  -6   8  12         82.11         48.45        22.03 o                         
  -5   8  12         12.30        -19.35        19.35 o                         
  -4   8  12        849.17        867.53        44.77 o                         
  -3   8  12        137.60         70.24        23.01 o                         
  -2   8  12        316.92        355.95        30.80 o                         
  -1   8  12        963.44        865.68        42.09 o                         
   0   8  12       1206.27       1286.59        50.99 o                         
   1   8  12        373.69        365.52        31.05 o                         
   2   8  12       1834.82       1935.53        63.88 o                         
   3   8  12        364.38        350.84        33.06 o                         
  -6   9  12        184.86        134.95        27.88 o                         
  -5   9  12        157.87         93.62        23.98 o                         
  -4   9  12        108.86        123.44        22.95 o                         
  -3   9  12        836.51        800.33        44.40 o                         
  -2   9  12        635.71        643.46        38.61 o                         
  -1   9  12         31.15         53.01        20.51 o                         
   0   9  12         10.78         -3.29        19.35 o                         
   1   9  12        492.31        614.51        37.75 o                         
   2   9  12        244.03        287.93        30.62 o                         
   3   9  12        135.00        148.33        25.20 o                         
  -5  10  12        210.07        200.81        30.01 o                         
  -4  10  12          4.88        -20.63        20.63 o                         
  -3  10  12        444.33        409.56        34.64 o                         
  -2  10  12        590.80        650.24        39.52 o                         
  -1  10  12        102.92         92.21        24.95 o                         
   0  10  12       1028.29       1097.99        49.89 o                         
   1  10  12        559.20        588.66        40.37 o                         
  -9   0  13        437.70        342.58        35.25 o                         
  -7   0  13        526.87        612.29        39.82 o                         
  -5   0  13       2183.05       2094.49        63.18 o                         
  -3   0  13        346.40        294.84        25.87 o                         
  -1   0  13       1804.54       1431.95        50.66 o                         
   1   0  13       4388.17       4026.80        83.78 o                         
   3   0  13        422.28        434.22        32.39 o                         
   5   0  13        932.10       1089.31        50.98 o                         
  -9   1  13         22.20        -15.28        25.62 o                         
  -8   1  13       3408.80       3963.81        95.39 o                         
  -7   1  13        163.65        213.41        28.85 o                         
  -6   1  13        133.86        191.37        26.36 o                         
  -5   1  13        363.71        322.67        28.61 o                         
  -4   1  13        556.29        562.89        34.28 o                         
  -3   1  13          7.33         18.50        17.04 o                         
  -2   1  13       3171.80       2769.52        66.72 o                         
  -1   1  13        633.99        531.14        32.88 o                         
   0   1  13       1683.98       1640.59        53.22 o                         
   1   1  13         66.04         88.92        19.66 o                         
   2   1  13          1.28        -15.22        15.22 o                         
   3   1  13         39.91         20.21        18.38 o                         
   4   1  13        530.46        702.46        40.37 o                         
   5   1  13        219.18        331.63        31.65 o                         
  -8   2  13         69.96        145.28        27.75 o                         
  -7   2  13        683.73        673.33        41.04 o                         
  -6   2  13        178.51        145.05        25.44 o                         
  -5   2  13         26.27         35.97        18.32 o                         
  -4   2  13        136.38        153.45        21.67 o                         
  -3   2  13       1287.87       1009.43        43.63 o                         
  -2   2  13        282.87        254.53        24.53 o                         
  -1   2  13       1610.97       1434.22        49.98 o                         
   0   2  13         55.99         39.87        17.71 o                         
   1   2  13       1921.29       1868.34        57.61 o                         
   2   2  13          1.31        -16.55        16.55 o                         
   3   2  13       2018.72       2172.11        66.09 o                         
   4   2  13         14.39         41.87        21.48 o                         
   5   2  13        526.52        640.52        42.25 o                         
  -8   3  13        356.79        329.23        35.49 o                         
  -7   3  13        167.80        197.15        29.16 o                         
  -6   3  13        309.43        329.89        30.26 o                         
  -5   3  13        186.13        177.56        24.71 o                         
  -4   3  13          7.95         22.46        16.92 o                         
  -3   3  13         49.29         67.25        20.15 o                         
  -2   3  13       1259.39       1289.32        48.93 o                         
  -1   3  13         71.71         65.67        19.60 o                         
   0   3  13        828.08        911.47        42.45 o                         
   1   3  13        127.86        113.40        22.76 o                         
   2   3  13        719.31        786.33        42.20 o                         
   3   3  13         76.56        129.52        23.68 o                         
   4   3  13          1.45        -18.32        18.32 o                         
   5   3  13          6.49         -6.09        19.78 o                         
  -8   4  13        237.28        257.98        32.20 o                         
  -7   4  13       1169.49        977.58        51.23 o                         
  -6   4  13         28.52         45.40        19.48 o                         
  -5   4  13        322.04        156.70        27.33 o                         
  -4   4  13        250.44        191.75        25.38 o                         
  -3   4  13         20.63         61.35        18.26 o                         
  -2   4  13        202.81        164.84        25.14 o                         
  -1   4  13       5044.76       4863.82        93.49 o                         
   0   4  13        212.93        202.22        26.24 o                         
   1   4  13       1355.31       1538.15        55.39 o                         
   2   4  13        109.57        145.65        23.43 o                         
   3   4  13        569.38        647.80        40.49 o                         
   4   4  13         74.02         52.59        23.31 o                         
  -8   5  13        567.39        514.50        40.00 o                         
  -7   5  13        125.70         83.27        26.05 o                         
  -6   5  13       1262.94       1195.85        51.12 o                         
  -5   5  13        995.06        911.50        45.62 o                         
  -4   5  13        149.99        173.29        25.38 o                         
  -3   5  13         49.18         63.85        20.27 o                         
  -2   5  13       3098.57       3045.42        77.26 o                         
  -1   5  13        272.30        347.05        31.53 o                         
   0   5  13       1781.82       1899.05        61.32 o                         
   1   5  13       1191.80       1317.54        52.94 o                         
   2   5  13          1.14         42.12        19.05 o                         
   3   5  13         29.88        -21.18        21.18 o                         
   4   5  13        309.15        374.20        37.80 o                         
  -7   6  13       1170.24        889.77        49.16 o                         
  -6   6  13         40.70         -9.74        21.55 o                         
  -5   6  13        835.11        730.42        42.63 o                         
  -4   6  13         60.85         31.10        21.42 o                         
  -3   6  13        223.67        253.05        27.39 o                         
  -2   6  13        291.96        287.88        30.19 o                         
  -1   6  13       2105.17       2163.93        67.68 o                         
   0   6  13        177.66        145.48        26.30 o                         
   1   6  13       1776.53       2175.11        67.23 o                         
   2   6  13         11.74         54.59        20.81 o                         
   3   6  13        649.08        720.30        42.75 o                         
  -6   7  13        263.90        250.19        32.93 o                         
  -5   7  13         20.77         40.29        21.30 o                         
  -4   7  13        227.68        180.18        29.46 o                         
  -3   7  13        102.63        111.63        22.52 o                         
  -2   7  13       1783.46       1824.53        61.93 o                         
  -1   7  13        247.64        241.06        29.71 o                         
   0   7  13        294.64        313.69        30.19 o                         
   1   7  13        197.21        140.79        28.18 o                         
   2   7  13        110.04         84.24        26.05 o                         
   3   7  13         87.17         65.79        26.17 o                         
  -6   8  13          2.01        -15.09        20.51 o                         
  -5   8  13       1246.38       1134.19        54.89 o                         
  -4   8  13         62.67         97.02        22.70 o                         
  -3   8  13          6.50         60.31        22.58 o                         
  -2   8  13        239.74        219.99        29.04 o                         
  -1   8  13        625.78        675.29        41.89 o                         
   0   8  13         74.32         70.66        22.52 o                         
   1   8  13       2023.54       2181.25        70.84 o                         
   2   8  13        135.84        158.50        27.21 o                         
  -4   9  13         90.78         45.59        21.85 o                         
  -3   9  13        441.50        463.31        36.47 o                         
  -2   9  13        490.87        410.00        35.80 o                         
  -1   9  13         15.41         92.75        20.88 o                         
   0   9  13          5.50         59.34        19.29 o                         
   1   9  13        112.92         72.13        24.95 o                         
  -8   0  14        790.77        848.93        50.12 o                         
  -6   0  14       1034.07        944.59        47.39 o                         
  -4   0  14       3563.38       3162.92        77.23 o                         
  -2   0  14        393.62        379.29        29.10 o                         
   0   0  14       2463.23       2285.65        64.23 o                         
   2   0  14       4746.08       5188.80        99.66 o                         
   4   0  14        754.52        880.21        47.80 o                         
  -8   1  14        120.13        105.05        28.85 o                         
  -7   1  14       1860.39       1970.75        67.84 o                         
  -6   1  14         76.13         70.91        22.70 o                         
  -5   1  14        230.80        223.04        25.63 o                         
  -4   1  14        120.40        194.16        23.92 o                         
  -3   1  14       1706.27       1335.36        50.16 o                         
  -2   1  14        119.97        112.97        20.57 o                         
  -1   1  14       1875.23       1727.00        56.15 o                         
   0   1  14        225.38        226.02        25.93 o                         
   1   1  14        236.38        280.38        27.21 o                         
   2   1  14        192.37        249.02        27.27 o                         
   3   1  14        268.06        263.22        28.92 o                         
   4   1  14          7.27         39.80        20.08 o                         
  -7   2  14        524.42        479.12        39.21 o                         
  -6   2  14        575.48        496.43        35.74 o                         
  -5   2  14         10.14        -17.95        18.20 o                         
  -4   2  14       1153.27        846.45        42.65 o                         
  -3   2  14          3.93         -9.25        14.42 o                         
  -2   2  14          1.91         37.19        15.58 o                         
  -1   2  14         42.16         25.01        18.44 o                         
   0   2  14       1810.39       1757.51        58.76 o                         
   1   2  14         11.17         37.19        19.72 o                         
   2   2  14       2182.39       2283.90        68.53 o                         
   3   2  14         13.49         -9.13        19.54 o                         
  -7   3  14        603.99        544.72        40.98 o                         
  -6   3  14        229.45        157.90        26.72 o                         
  -5   3  14        198.08        157.47        26.42 o                         
  -4   3  14         57.55         33.72        18.69 o                         
  -3   3  14         17.81         -5.05        16.43 o                         
  -2   3  14        244.80        196.50        25.32 o                         
  -1   3  14        869.43        776.81        41.11 o                         
   0   3  14        129.82        178.89        24.41 o                         
   1   3  14         38.09         28.67        20.39 o                         
   2   3  14         39.27         42.97        19.72 o                         
   3   3  14        162.30        201.17        27.70 o                         
  -7   4  14         61.48         71.88        23.98 o                         
  -6   4  14       1616.45       1310.00        54.97 o                         
  -5   4  14        562.27        402.90        34.77 o                         
  -4   4  14          6.56         20.69        16.74 o                         
  -3   4  14        281.66        351.55        29.34 o                         
  -2   4  14       1807.26       1791.43        59.31 o                         
  -1   4  14         90.10         81.56        22.40 o                         
   0   4  14        475.41        386.32        35.56 o                         
   1   4  14        217.61        246.77        30.92 o                         
   2   4  14       1538.03       1714.30        61.00 o                         
   3   4  14        286.05        386.25        33.97 o                         
  -6   5  14        594.89        452.35        37.69 o                         
  -5   5  14        317.29        298.96        31.23 o                         
  -4   5  14          0.74        -19.05        19.05 o                         
  -3   5  14        353.58        402.89        34.27 o                         
  -2   5  14        116.87        126.54        23.37 o                         
  -1   5  14       1924.02       1834.65        62.85 o                         
   0   5  14        480.04        538.59        37.57 o                         
   1   5  14        295.49        338.04        32.57 o                         
   2   5  14        133.01        147.42        26.72 o                         
  -6   6  14       2356.75       2051.94        71.22 o                         
  -5   6  14         28.50         36.03        22.03 o                         
  -4   6  14        555.59        519.01        38.24 o                         
  -3   6  14         89.96         60.80        23.74 o                         
  -2   6  14        279.64        224.02        30.13 o                         
  -1   6  14        597.29        560.19        39.09 o                         
   0   6  14       2067.74       2351.89        72.61 o                         
   1   6  14         40.80         15.76        23.68 o                         
   2   6  14       1701.25       2152.45        70.88 o                         
  -5   7  14         48.77         72.24        25.44 o                         
  -4   7  14        216.68        193.27        29.22 o                         
  -3   7  14       1259.67       1256.78        57.02 o                         
  -2   7  14         60.50         33.96        24.04 o                         
  -1   7  14        657.43        766.03        44.76 o                         
   0   7  14         34.26         44.67        24.59 o                         
   1   7  14        379.94        373.07        35.61 o                         
  -3   8  14         15.18         60.56        21.73 o                         
  -2   8  14         10.82         26.60        21.30 o                         
  -1   8  14        152.97        237.63        29.16 o                         
  -5   0  15       3377.03       2769.61        77.39 o                         
  -3   0  15       2282.01       1861.59        62.20 o                         
  -1   0  15        397.67        360.66        30.14 o                         
   1   0  15       4333.32       4265.20        93.02 o                         
  -6   1  15        909.48        959.56        49.33 o                         
  -5   1  15        293.21        196.75        28.25 o                         
  -4   1  15        600.87        456.62        36.41 o                         
  -3   1  15        236.95        208.12        26.72 o                         
  -2   1  15       1072.24       1004.01        45.87 o                         
  -1   1  15        478.79        459.62        33.67 o                         
   0   1  15        192.58        111.82        24.83 o                         
   1   1  15         37.72         19.54        22.64 o                         
   2   1  15       1056.74       1113.29        50.25 o                         
  -6   2  15        197.24        177.01        28.91 o                         
  -5   2  15        679.66        451.04        36.29 o                         
  -4   2  15        212.79        209.15        26.97 o                         
  -3   2  15        470.29        377.97        31.66 o                         
  -2   2  15        180.13        202.63        26.11 o                         
  -1   2  15        520.57        422.25        33.12 o                         
   0   2  15         11.99         33.35        17.41 o                         
   1   2  15        905.48        910.05        45.74 o                         
   2   2  15         93.07         97.14        23.68 o                         
  -6   3  15       1884.56       1585.55        61.38 o                         
  -5   3  15          3.33          5.66        20.63 o                         
  -4   3  15        582.89        609.32        39.27 o                         
  -3   3  15         86.72        103.04        21.61 o                         
  -2   3  15          1.68        -18.81        18.81 o                         
  -1   3  15          1.14        -12.42        17.83 o                         
   0   3  15       1095.07       1176.58        50.86 o                         
   1   3  15          8.56          1.83        18.62 o                         
  -5   4  15        384.88        305.74        32.27 o                         
  -4   4  15        250.12        169.53        27.70 o                         
  -3   4  15        178.54        144.99        26.36 o                         
  -2   4  15        291.66        296.83        30.25 o                         
  -1   4  15        365.26        465.96        34.88 o                         
   0   4  15        521.97        482.10        37.20 o                         
   1   4  15        911.11       1091.84        50.73 o                         
  -4   5  15       1002.33       1021.57        50.25 o                         
  -3   5  15        286.98        248.79        32.20 o                         
  -2   5  15         10.93         19.05        19.48 o                         
  -1   5  15         73.17         89.84        24.77 o                         
   0   5  15        999.64       1135.41        53.11 o                         
  -3   6  15        689.66        675.19        44.33 o                         
  -2   6  15        570.16        478.28        38.54 o                         
  -1   6  15       1163.18       1280.47        58.11 o                         
  -4   0  16       1271.93       1123.53        50.99 o                         
  -2   0  16       1339.06       1146.69        50.93 o                         
  -4   1  16         40.33         71.82        19.90 o                         
  -3   1  16       1220.44       1131.83        51.78 o                         
  -2   1  16          0.96         -7.30        19.29 o                         
  -1   1  16         95.87        111.75        24.89 o                         
  -3   2  16         24.06         48.69        23.55 o                         
  -2   2  16        457.94        342.83        32.82 o                         
  -1   2  16        512.45        404.22        35.37 o                         
                                                                                
