# Supplementary material for: Silver(I) nitrate complexes of three tetra­kis-thio­ether-substituted pyrazine ligands: metal–organic chain, network and framework structures
Source: Acta Crystallogr E Crystallogr Commun. 2017 Feb 24;73(Pt 3):434–40. doi: 10.1107/S2056989017002791 (PMC5347071; doi:10.1107/S2056989017002791)
Supplement: Supplementary file 3 [file e-73-00434-IIsup3.hkl]

data_II                                                                         
_shelx_title ' TA_L1AG                          NEW: P21/C'                     
_shelx_refln_list_code          4                                               
_shelx_F_calc_maximum      275.10                                               
_exptl_crystal_F_000       908.00                                               
_reflns_d_resolution_high  0.8248                                               
                                                                                
loop_                                                                           
 _space_group_symop_operation_xyz                                               
 'x, y, z'                                                                      
 '-x, y+1/2, -z+1/2'                                                            
 '-x, -y, -z'                                                                   
 'x, -y-1/2, z-1/2'                                                             
                                                                                
_cell_length_a    11.8437                                                       
_cell_length_b    18.5674                                                       
_cell_length_c     7.8444                                                       
_cell_angle_alpha  90.000                                                       
_cell_angle_beta   96.856                                                       
_cell_angle_gamma  90.000                                                       
                                                                                
_shelx_F_squared_multiplier     1.000                                           
                                                                                
loop_                                                                           
 _refln_index_h                                                                 
 _refln_index_k                                                                 
 _refln_index_l                                                                 
 _refln_F_squared_calc                                                          
 _refln_F_squared_meas                                                          
 _refln_F_squared_sigma                                                         
 _refln_observed_status                                                         
   2   0   0       2448.51       2360.65        25.32 o                         
   3   0   0      28413.36      25468.50       115.21 o                         
   4   0   0       3021.19       2651.80        37.74 o                         
   5   0   0       8070.11       7343.22        70.93 o                         
   6   0   0        248.88        322.13        17.87 o                         
   7   0   0       2318.05       2314.05        47.61 o                         
   8   0   0        284.37        251.22        20.37 o                         
   9   0   0       1248.22       1169.45        40.76 o                         
  10   0   0       1352.61       1161.78        44.69 o                         
  11   0   0        734.78        673.03        37.24 o                         
  12   0   0        167.75        178.44        22.23 o                         
  13   0   0        272.87        296.08        28.44 o                         
  14   0   0        604.36        625.63        43.67 o                         
   1   1   0       2968.79       2956.03        21.72 o                         
   2   1   0       4062.08       3900.08        33.14 o                         
   3   1   0      16551.48      15876.50        82.91 o                         
   4   1   0      44118.27      40767.53       175.33 o                         
   5   1   0      25470.78      22977.33       129.38 o                         
   6   1   0       7350.09       6621.00        73.58 o                         
   7   1   0       2503.87       2539.04        50.12 o                         
   8   1   0       2297.41       2196.64        50.74 o                         
   9   1   0       2925.04       2747.91        60.92 o                         
  10   1   0       2174.81       2043.10        57.66 o                         
  11   1   0        407.68        321.41        27.73 o                         
  12   1   0         51.07         37.16        16.79 o                         
  13   1   0          2.66        -11.86        15.01 o                         
  14   1   0         15.31         -4.43        20.22 o                         
   0   2   0      13432.77      14658.98        64.25 o                         
   1   2   0      11387.71      12276.64        56.84 o                         
   2   2   0       6189.44       6097.21        44.05 o                         
   3   2   0       4572.26       4264.05        43.63 o                         
   4   2   0       6775.64       6405.45        59.97 o                         
   5   2   0       3473.39       3335.74        48.48 o                         
   6   2   0        325.41        340.88        18.51 o                         
   7   2   0          2.04          8.86        10.00 o                         
   8   2   0         64.47         24.87        12.93 o                         
   9   2   0        291.52        282.74        23.08 o                         
  10   2   0        613.23        571.78        32.74 o                         
  11   2   0        179.11        180.80        23.15 o                         
  12   2   0         44.56         32.01        17.65 o                         
  13   2   0        223.79        254.34        27.80 o                         
  14   2   0        202.53        253.91        30.23 o                         
   1   3   0        976.09       1060.00        17.98 o                         
   2   3   0       2886.16       3045.27        33.63 o                         
   3   3   0       1833.17       1755.50        29.52 o                         
   4   3   0          4.67         16.15         9.50 o                         
   5   3   0          2.52          7.00         9.50 o                         
   6   3   0        548.05        459.83        21.45 o                         
   7   3   0       1596.54       1448.05        38.71 o                         
   8   3   0        732.42        703.06        30.10 o                         
   9   3   0        335.62        380.95        24.94 o                         
  10   3   0         10.85        -14.65        14.65 o                         
  11   3   0          5.37         25.65        14.72 o                         
  12   3   0         94.77         82.61        19.44 o                         
  13   3   0          0.12         -4.00        16.44 o                         
  14   3   0         21.96          2.22        20.44 o                         
   0   4   0      40100.66      42618.15       210.08 o                         
   1   4   0        623.53        635.25        16.46 o                         
   2   4   0       8462.22       9064.35        62.46 o                         
   3   4   0        525.23        527.88        18.23 o                         
   4   4   0        314.12        353.84        17.16 o                         
   5   4   0       2184.72       2294.77        41.89 o                         
   6   4   0        452.06        515.40        23.02 o                         
   7   4   0        222.19        223.20        19.08 o                         
   8   4   0          0.26          4.29        10.58 o                         
   9   4   0        192.83        212.18        20.87 o                         
  10   4   0         70.91         70.60        17.51 o                         
  11   4   0          3.09          8.15        12.51 o                         
  12   4   0        129.47        132.85        22.01 o                         
  13   4   0          0.86         -8.07        15.43 o                         
  14   4   0         69.78         56.17        20.87 o                         
   1   5   0       3475.19       3858.88        41.18 o                         
   2   5   0       2021.59       2182.99        33.25 o                         
   3   5   0       1149.61       1129.56        26.69 o                         
   4   5   0       9166.34       9414.08        80.30 o                         
   5   5   0       6237.06       5874.83        68.63 o                         
   6   5   0         10.81         31.37        10.29 o                         
   7   5   0         59.55         46.31        13.86 o                         
   8   5   0        184.36        179.09        19.08 o                         
   9   5   0       1099.14       1152.85        42.12 o                         
  10   5   0        379.17        351.79        28.09 o                         
  11   5   0         50.95         62.96        17.08 o                         
  12   5   0        344.14        327.47        28.52 o                         
  13   5   0         24.30         20.58        18.72 o                         
   0   6   0      75682.08      78744.77       376.60 o                         
   1   6   0      12902.52      13760.68        85.80 o                         
   2   6   0        410.15        350.89        16.09 o                         
   3   6   0       3588.99       3634.74        48.64 o                         
   4   6   0       2276.47       2296.63        41.97 o                         
   5   6   0       2306.09       2255.63        44.82 o                         
   6   6   0          1.51         10.22        11.08 o                         
   7   6   0        931.01        963.22        34.61 o                         
   8   6   0         63.52         61.17        15.29 o                         
   9   6   0        441.39        469.95        29.95 o                         
  10   6   0       1153.22       1260.49        46.69 o                         
  11   6   0         42.27         59.31        17.94 o                         
  12   6   0          0.56         -9.43        16.44 o                         
  13   6   0        199.35        171.58        28.01 o                         
   1   7   0        936.22        965.03        25.32 o                         
   2   7   0       1042.80       1060.73        27.33 o                         
   3   7   0       8710.31       9440.09        82.47 o                         
   4   7   0      13433.26      14154.32       107.84 o                         
   5   7   0       6718.67       6716.09        78.82 o                         
   6   7   0       5966.79       6036.57        79.74 o                         
   7   7   0       3169.27       3371.97        63.87 o                         
   8   7   0       1374.36       1464.60        44.98 o                         
   9   7   0       2204.11       2226.86        58.88 o                         
  10   7   0       1303.35       1238.48        47.34 o                         
  11   7   0        332.44        330.33        30.09 o                         
  12   7   0         96.75         63.67        23.37 o                         
  13   7   0         17.50          8.57        17.51 o                         
   0   8   0      26547.49      28022.28       148.09 o                         
   1   8   0      27965.49      29283.61       150.58 o                         
   2   8   0      19857.23      21190.68       127.86 o                         
   3   8   0       9365.20       9890.00        89.23 o                         
   4   8   0       2654.07       2816.87        49.99 o                         
   5   8   0       1103.65       1121.76        34.47 o                         
   6   8   0        544.10        580.10        27.52 o                         
   7   8   0         15.70         13.72        12.79 o                         
   8   8   0        171.21        154.58        20.65 o                         
   9   8   0         95.13        149.21        19.29 o                         
  10   8   0        417.08        390.17        30.02 o                         
  11   8   0       1018.16       1023.70        48.11 o                         
  12   8   0        693.92        768.19        43.96 o                         
  13   8   0        263.53        224.97        30.80 o                         
   1   9   0       3104.81       3308.95        51.31 o                         
   2   9   0       5791.72       6235.09        71.33 o                         
   3   9   0       9954.93      10496.63        96.85 o                         
   4   9   0       1912.62       1945.78        43.73 o                         
   5   9   0       2823.52       3009.07        56.85 o                         
   6   9   0       7455.03       7594.82        95.37 o                         
   7   9   0       6356.84       6607.83        94.33 o                         
   8   9   0       2565.02       2487.78        62.47 o                         
   9   9   0        188.53        173.44        21.30 o                         
  10   9   0        136.82        155.29        20.51 o                         
  11   9   0        200.13        221.47        26.80 o                         
  12   9   0        126.44         52.95        23.58 o                         
  13   9   0          3.54        -19.94        19.94 o                         
   0  10   0       1926.62       2005.13        42.87 o                         
   1  10   0       4457.57       4575.46        64.56 o                         
   2  10   0      17762.86      19079.21       136.51 o                         
   3  10   0       5652.25       5896.04        76.08 o                         
   4  10   0        458.28        515.88        24.95 o                         
   5  10   0        144.27        169.23        17.44 o                         
   6  10   0         98.46         78.97        16.58 o                         
   7  10   0        182.05        196.74        21.37 o                         
   8  10   0        179.16        191.24        22.23 o                         
   9  10   0         36.86         29.87        15.86 o                         
  10  10   0          8.96          1.71        15.43 o                         
  11  10   0        168.50        187.09        23.87 o                         
  12  10   0        412.49        390.30        35.02 o                         
   1  11   0        562.07        585.99        25.88 o                         
   2  11   0        613.10        675.02        27.52 o                         
   3  11   0        420.50        426.80        23.66 o                         
   4  11   0          0.26        -11.08        11.08 o                         
   5  11   0        399.28        331.72        23.73 o                         
   6  11   0          2.68         11.29        12.15 o                         
   7  11   0       1020.57        990.55        40.68 o                         
   8  11   0        571.75        576.19        33.17 o                         
   9  11   0          2.25         24.65        14.79 o                         
  10  11   0          6.90          3.64        14.29 o                         
  11  11   0        115.26        124.63        24.15 o                         
  12  11   0        286.24        227.55        31.23 o                         
   0  12   0        583.61        527.08        26.59 o                         
   1  12   0         37.07         22.80        11.08 o                         
   2  12   0        112.58        124.70        15.36 o                         
   3  12   0        138.64        175.09        18.37 o                         
   4  12   0         12.05         46.88        12.22 o                         
   5  12   0        256.23        289.52        22.37 o                         
   6  12   0        127.65        105.41        16.94 o                         
   7  12   0        430.73        441.00        29.88 o                         
   8  12   0         29.77         56.88        16.44 o                         
   9  12   0         16.94         10.36        16.22 o                         
  10  12   0         53.53         60.24        19.22 o                         
  11  12   0          4.96         32.87        18.51 o                         
  12  12   0         19.18         73.96        20.87 o                         
   1  13   0        221.34        213.76        19.37 o                         
   2  13   0        620.42        635.16        30.02 o                         
   3  13   0       2385.81       2573.42        58.18 o                         
   4  13   0        431.23        451.44        26.80 o                         
   5  13   0          2.21         22.72        12.08 o                         
   6  13   0        295.85        310.61        25.80 o                         
   7  13   0        362.68        382.80        27.95 o                         
   8  13   0        147.22        169.80        23.30 o                         
   9  13   0         23.14         36.16        14.65 o                         
  10  13   0          2.20        -15.29        15.29 o                         
  11  13   0          9.88         47.02        19.65 o                         
   0  14   0        842.47        854.94        35.53 o                         
   1  14   0       3266.53       3215.82        65.52 o                         
   2  14   0       6824.73       6680.23        96.58 o                         
   3  14   0       3521.97       3713.49        73.18 o                         
   4  14   0          1.92        -11.00        12.93 o                         
   5  14   0        430.44        424.34        28.02 o                         
   6  14   0         38.01         31.30        16.58 o                         
   7  14   0          1.29         -8.15        15.15 o                         
   8  14   0        245.28        261.64        27.23 o                         
   9  14   0         54.51         75.89        20.51 o                         
  10  14   0         14.41         28.73        17.22 o                         
  11  14   0        154.96        151.29        26.23 o                         
   1  15   0        639.34        661.73        33.03 o                         
   2  15   0       1140.23       1159.87        43.33 o                         
   3  15   0       2019.51       1975.54        55.80 o                         
   4  15   0       1660.32       1655.17        52.86 o                         
   5  15   0        560.46        533.80        32.45 o                         
   6  15   0       1711.21       1747.65        58.00 o                         
   7  15   0       3969.87       4359.64        93.86 o                         
   8  15   0       1273.92       1462.89        56.34 o                         
   9  15   0         32.00         43.88        18.36 o                         
  10  15   0         44.52         38.66        18.29 o                         
   0  16   0        337.17        341.49        25.37 o                         
   1  16   0       2140.75       2029.22        58.38 o                         
   2  16   0       4228.29       4159.96        83.94 o                         
   3  16   0       2562.52       2409.34        65.69 o                         
   4  16   0        808.57        833.47        39.96 o                         
   5  16   0         82.27         71.75        17.79 o                         
   6  16   0        379.18        312.04        29.45 o                         
   7  16   0        203.16        190.60        25.08 o                         
   8  16   0         62.81         43.02        19.37 o                         
   9  16   0         42.01         23.08        18.01 o                         
  10  16   0         44.92         58.52        20.01 o                         
   1  17   0        154.58        155.58        20.80 o                         
   2  17   0        533.80        537.15        34.17 o                         
   3  17   0        258.52        221.98        26.37 o                         
   4  17   0        224.95        215.11        24.16 o                         
   5  17   0        533.94        568.31        36.24 o                         
   6  17   0        682.94        706.44        41.67 o                         
   7  17   0        694.88        716.87        42.96 o                         
   8  17   0        541.30        543.28        39.67 o                         
   9  17   0        312.16        288.73        33.09 o                         
   0  18   0       1416.90       1378.61        53.20 o                         
   1  18   0        919.55        873.68        43.54 o                         
   2  18   0        411.11        345.50        30.30 o                         
   3  18   0        190.05        214.18        24.87 o                         
   4  18   0        274.81        266.07        27.87 o                         
   5  18   0        142.01        163.72        22.87 o                         
   6  18   0         32.49         99.47        19.72 o                         
   7  18   0         18.12         -2.07        20.15 o                         
   8  18   0          2.31         30.51        19.44 o                         
   1  19   0          1.83        -15.15        15.15 o                         
   2  19   0         10.05         12.65        17.01 o                         
   3  19   0         36.33         55.52        18.72 o                         
   4  19   0        228.29        202.39        27.09 o                         
   5  19   0        377.37        325.33        33.52 o                         
   6  19   0         10.10        -17.44        17.44 o                         
   7  19   0        104.50        139.49        24.01 o                         
   0  20   0        424.00        394.95        33.38 o                         
   1  20   0         10.97         74.74        19.15 o                         
   2  20   0        364.20        411.38        33.16 o                         
   3  20   0        161.62        182.30        24.15 o                         
   4  20   0         75.93         42.80        21.22 o                         
   5  20   0        136.27        126.70        24.73 o                         
   6  20   0          1.80        -16.29        16.29 o                         
   1  21   0         57.49         20.51        18.87 o                         
   2  21   0        159.36        217.96        25.73 o                         
   3  21   0        261.00        326.03        31.30 o                         
   4  21   0         45.15         41.30        20.01 o                         
   5  21   0          8.69         42.66        17.94 o                         
   0  22   0        246.74        235.98        30.37 o                         
   1  22   0        367.86        272.01        33.80 o                         
   2  22   0        528.46        518.83        39.24 o                         
   3  22   0        348.13        363.49        36.38 o                         
 -14   1   1         61.55         47.88        22.44 o                         
 -13   1   1         47.41         62.60        18.36 o                         
 -12   1   1          0.93          5.29        14.36 o                         
 -11   1   1        462.90        505.61        32.95 o                         
 -10   1   1       1380.19       1326.43        47.70 o                         
  -9   1   1        244.78        224.48        20.37 o                         
  -8   1   1        434.83        379.12        23.02 o                         
  -7   1   1       1459.44       1589.52        39.70 o                         
  -6   1   1       2545.55       2454.67        44.91 o                         
  -5   1   1        953.21        957.00        26.75 o                         
  -4   1   1         19.64         16.58         8.93 o                         
  -3   1   1         90.00         85.05        10.08 o                         
  -2   1   1       3408.77       3410.43        33.26 o                         
  -1   1   1       2307.25       2301.25        23.60 o                         
   0   1   1       5600.94       5857.55        36.38 o                         
   1   1   1       3754.17       3551.82        30.96 o                         
   2   1   1      15642.21      14467.26        75.99 o                         
   3   1   1        310.14        326.93        14.66 o                         
   4   1   1      20872.68      19394.35       111.97 o                         
   5   1   1       1848.16       1573.18        34.43 o                         
   6   1   1         13.29         10.00         8.86 o                         
   7   1   1        647.66        560.64        25.59 o                         
   8   1   1        813.52        759.22        32.24 o                         
   9   1   1        933.69        884.42        37.46 o                         
  10   1   1        134.41        158.00        20.72 o                         
  11   1   1         12.67          6.50        14.86 o                         
  12   1   1          5.99         29.30        15.01 o                         
  13   1   1         12.87         53.09        18.15 o                         
 -14   2   1        136.44        183.59        27.73 o                         
 -13   2   1         59.36         68.82        19.87 o                         
 -12   2   1        226.87        250.20        26.08 o                         
 -11   2   1        192.15        223.04        23.73 o                         
 -10   2   1         13.33         57.88        14.86 o                         
  -9   2   1          5.08          2.43        12.51 o                         
  -8   2   1        441.12        414.29        23.59 o                         
  -7   2   1        972.26       1024.76        32.97 o                         
  -6   2   1       4062.50       3809.48        56.44 o                         
  -5   2   1       8922.06       8437.49        77.17 o                         
  -4   2   1       4223.19       4054.63        47.99 o                         
  -3   2   1        314.10        315.07        14.30 o                         
  -2   2   1      11761.55      11794.06        66.18 o                         
  -1   2   1       6009.70       6184.69        42.00 o                         
   0   2   1      26654.39      25007.59       131.52 o                         
   1   2   1      13453.60      12704.26        65.87 o                         
   2   2   1       1911.15       1950.94        28.04 o                         
   3   2   1      24175.03      22163.74       111.01 o                         
   4   2   1       1679.58       1462.17        31.15 o                         
   5   2   1        192.80        219.84        15.58 o                         
   6   2   1       2716.98       2583.15        48.06 o                         
   7   2   1          1.21          4.22         9.79 o                         
   8   2   1       1062.71       1055.95        36.90 o                         
   9   2   1       3102.46       3044.62        66.36 o                         
  10   2   1       1692.06       1718.63        53.50 o                         
  11   2   1        196.87        233.47        23.37 o                         
  12   2   1        142.18        115.98        22.30 o                         
  13   2   1        230.29        291.36        29.94 o                         
 -14   3   1         44.89         57.24        21.58 o                         
 -13   3   1         18.03         53.52        18.44 o                         
 -12   3   1          4.26        -14.58        14.58 o                         
 -11   3   1        739.87        767.03        40.03 o                         
 -10   3   1       4939.36       4837.11        88.71 o                         
  -9   3   1       2750.34       2777.84        61.48 o                         
  -8   3   1        684.98        639.34        28.81 o                         
  -7   3   1       2814.02       2680.78        52.49 o                         
  -6   3   1       8195.35       7707.09        81.97 o                         
  -5   3   1       4139.99       3818.34        52.74 o                         
  -4   3   1       2007.64       1881.11        34.02 o                         
  -3   3   1       2412.28       2458.47        35.14 o                         
  -2   3   1       4326.96       4454.11        42.19 o                         
  -1   3   1       4504.57       4651.27        39.60 o                         
   0   3   1       5848.55       6241.83        45.16 o                         
   1   3   1        142.43         85.56         9.65 o                         
   2   3   1       2971.31       3137.62        37.34 o                         
   3   3   1       2970.74       2664.40        38.17 o                         
   4   3   1      22822.04      21979.98       123.66 o                         
   5   3   1      17279.03      16618.25       115.25 o                         
   6   3   1       2713.10       2627.20        49.13 o                         
   7   3   1       1531.63       1302.54        38.63 o                         
   8   3   1       3330.96       3286.92        63.73 o                         
   9   3   1       1823.09       1829.56        52.15 o                         
  10   3   1        162.48        164.01        21.01 o                         
  11   3   1          0.29         11.65        13.65 o                         
  12   3   1          1.41         -5.57        15.43 o                         
  13   3   1         75.02         97.19        21.30 o                         
 -14   4   1        267.28        489.40        36.23 o                         
 -13   4   1        298.49        286.94        29.87 o                         
 -12   4   1        498.86        434.35        33.52 o                         
 -11   4   1        566.01        565.75        34.95 o                         
 -10   4   1        401.56        368.44        28.09 o                         
  -9   4   1         43.99         12.08        15.22 o                         
  -8   4   1         15.58         18.94        12.58 o                         
  -7   4   1         17.38         23.30        10.86 o                         
  -6   4   1       2807.78       2634.66        48.63 o                         
  -5   4   1      12037.17      11977.24        96.78 o                         
  -4   4   1      13035.15      13069.82        92.21 o                         
  -3   4   1       6552.23       6611.38        60.04 o                         
  -2   4   1       8357.90       8390.11        62.46 o                         
  -1   4   1       7580.00       7687.14        56.11 o                         
   0   4   1       7430.82       7534.28        55.11 o                         
   1   4   1      14840.50      15836.27        84.07 o                         
   2   4   1       7791.49       8351.25        63.74 o                         
   3   4   1       3488.00       3194.58        43.35 o                         
   4   4   1       2931.38       2901.57        45.09 o                         
   5   4   1        677.43        712.23        25.10 o                         
   6   4   1         12.96         11.79        10.86 o                         
   7   4   1        280.56        287.10        20.08 o                         
   8   4   1       1534.73       1526.11        44.99 o                         
   9   4   1       1609.90       1491.42        48.64 o                         
  10   4   1        680.40        694.18        35.88 o                         
  11   4   1        170.33        155.00        20.87 o                         
  12   4   1        103.30        195.66        23.73 o                         
  13   4   1        371.94        451.76        37.45 o                         
 -14   5   1         16.73         20.29        19.87 o                         
 -13   5   1         79.50         42.73        20.79 o                         
 -12   5   1        240.71        243.70        27.30 o                         
 -11   5   1        476.02        507.47        33.81 o                         
 -10   5   1       1074.39       1078.71        43.11 o                         
  -9   5   1       3607.08       3457.36        71.04 o                         
  -8   5   1       3747.31       3693.05        68.69 o                         
  -7   5   1       5461.03       5422.74        76.47 o                         
  -6   5   1      11634.91      11806.29       105.23 o                         
  -5   5   1       5803.72       5911.25        69.03 o                         
  -4   5   1       3610.81       3500.84        49.35 o                         
  -3   5   1       1990.18       1974.50        34.88 o                         
  -2   5   1        715.32        788.02        21.82 o                         
  -1   5   1        306.55        331.64        14.73 o                         
   0   5   1       1551.08       1726.51        28.94 o                         
   1   5   1      10500.63      11494.63        75.73 o                         
   2   5   1       4942.24       5234.39        53.72 o                         
   3   5   1       3164.27       3223.11        45.18 o                         
   4   5   1       3498.03       3198.94        49.12 o                         
   5   5   1       3409.94       3026.75        50.74 o                         
   6   5   1       4491.93       4173.79        64.68 o                         
   7   5   1       2890.56       2679.06        55.70 o                         
   8   5   1        694.88        698.80        31.53 o                         
   9   5   1        644.71        585.24        32.45 o                         
  10   5   1        378.19        357.29        27.59 o                         
  11   5   1          3.87          0.00        14.93 o                         
  12   5   1          4.00          1.93        17.22 o                         
  13   5   1          7.11         10.58        19.72 o                         
 -13   6   1        136.42        151.28        24.01 o                         
 -12   6   1         90.23        136.42        22.80 o                         
 -11   6   1        201.06        191.45        23.65 o                         
 -10   6   1        266.77        288.59        26.16 o                         
  -9   6   1        105.71        111.62        18.72 o                         
  -8   6   1         39.08         44.73        14.15 o                         
  -7   6   1        186.10        173.24        18.58 o                         
  -6   6   1       1057.12       1200.32        35.47 o                         
  -5   6   1        845.03        885.86        28.68 o                         
  -4   6   1       2923.03       2939.64        47.01 o                         
  -3   6   1      23436.62      23735.37       129.89 o                         
  -2   6   1      18646.36      19540.73       110.74 o                         
  -1   6   1       9669.62       9876.84        74.16 o                         
   0   6   1       6818.32       7126.82        63.09 o                         
   1   6   1       4394.55       4483.39        50.30 o                         
   2   6   1       6195.07       6760.08        64.78 o                         
   3   6   1       1073.77       1096.46        28.11 o                         
   4   6   1         82.67         78.18        11.93 o                         
   5   6   1         10.02         38.37        10.79 o                         
   6   6   1        108.39        179.73        15.36 o                         
   7   6   1        429.30        459.10        25.73 o                         
   8   6   1        488.47        481.48        28.59 o                         
   9   6   1        162.96        144.50        20.51 o                         
  10   6   1        937.53        935.26        42.90 o                         
  11   6   1       1226.54       1238.09        51.41 o                         
  12   6   1        373.97        315.61        31.73 o                         
  13   6   1         55.99         10.79        20.29 o                         
 -13   7   1        126.81        109.98        23.87 o                         
 -12   7   1        645.37        596.70        40.39 o                         
 -11   7   1         21.59         24.15        16.01 o                         
 -10   7   1        149.49         94.40        20.58 o                         
  -9   7   1         85.40         66.24        17.08 o                         
  -8   7   1       2713.93       2627.41        60.34 o                         
  -7   7   1       2955.64       2791.13        58.07 o                         
  -6   7   1         17.58          5.29        11.65 o                         
  -5   7   1        439.54        556.42        24.52 o                         
  -4   7   1       1065.16       1130.54        31.11 o                         
  -3   7   1        243.88        311.99        16.94 o                         
  -2   7   1          1.35         30.01         8.93 o                         
  -1   7   1        190.25        171.25        13.37 o                         
   0   7   1       3549.56       3821.32        49.44 o                         
   1   7   1        682.89        642.25        21.74 o                         
   2   7   1       6778.14       7379.55        71.46 o                         
   3   7   1       1141.91       1250.95        31.40 o                         
   4   7   1          1.13          5.79         9.29 o                         
   5   7   1        222.35        216.05        17.08 o                         
   6   7   1       4370.01       4536.85        70.68 o                         
   7   7   1       1678.99       1571.84        45.93 o                         
   8   7   1          0.78        -12.00        12.00 o                         
   9   7   1         29.38         11.43        16.08 o                         
  10   7   1          0.09         12.93        15.86 o                         
  11   7   1          1.24         19.79        16.36 o                         
  12   7   1         37.68         69.67        20.08 o                         
  13   7   1          1.18        -11.00        18.94 o                         
 -13   8   1         80.16         30.30        23.15 o                         
 -12   8   1          1.09         21.58        17.44 o                         
 -11   8   1          1.60          5.29        16.51 o                         
 -10   8   1         57.82         51.17        18.22 o                         
  -9   8   1          0.27         21.15        14.65 o                         
  -8   8   1        142.15        115.56        19.22 o                         
  -7   8   1        372.97        380.75        26.02 o                         
  -6   8   1        110.46        110.84        14.79 o                         
  -5   8   1       2180.19       2202.63        47.24 o                         
  -4   8   1         16.84         46.52        10.50 o                         
  -3   8   1        728.36        718.12        25.53 o                         
  -2   8   1        366.96        405.74        19.30 o                         
  -1   8   1       1329.41       1355.16        31.56 o                         
   0   8   1       3383.15       3702.42        52.06 o                         
   1   8   1        261.73        311.71        17.15 o                         
   2   8   1       2230.82       2436.71        43.68 o                         
   3   8   1          1.16         21.01         9.65 o                         
   4   8   1         24.20         41.95        11.58 o                         
   5   8   1        178.99        180.45        16.87 o                         
   6   8   1        650.01        710.53        30.74 o                         
   7   8   1        147.20        205.53        19.22 o                         
   8   8   1        150.95        187.45        20.08 o                         
   9   8   1        380.49        396.31        27.59 o                         
  10   8   1        273.46        205.04        25.51 o                         
  11   8   1          3.13         29.58        16.65 o                         
  12   8   1         20.51         -8.15        19.37 o                         
  13   8   1         86.43         53.95        22.72 o                         
 -13   9   1         58.51         22.22        20.87 o                         
 -12   9   1         13.48        -16.15        19.37 o                         
 -11   9   1        176.00        219.68        25.44 o                         
 -10   9   1        719.09        885.18        41.96 o                         
  -9   9   1        337.97        362.50        28.16 o                         
  -8   9   1         60.07        100.04        16.94 o                         
  -7   9   1        824.95        860.57        35.18 o                         
  -6   9   1       2873.17       2997.01        60.86 o                         
  -5   9   1        397.74        326.44        21.59 o                         
  -4   9   1         30.67         53.67        11.43 o                         
  -3   9   1        332.07        390.70        20.30 o                         
  -2   9   1        346.26        393.14        19.73 o                         
  -1   9   1       1157.96       1253.62        32.40 o                         
   0   9   1       3189.35       3260.65        52.60 o                         
   1   9   1       2370.68       2381.70        45.11 o                         
   2   9   1        265.46        306.48        18.23 o                         
   3   9   1        690.79        723.41        26.74 o                         
   4   9   1       7366.23       7976.80        89.60 o                         
   5   9   1       3517.78       3636.78        63.47 o                         
   6   9   1        859.22        987.66        36.03 o                         
   7   9   1        204.84        263.21        22.37 o                         
   8   9   1        231.58        198.68        21.58 o                         
   9   9   1        662.19        694.38        36.53 o                         
  10   9   1         96.86         74.18        19.87 o                         
  11   9   1         10.87         39.94        18.65 o                         
  12   9   1          3.24          2.07        18.01 o                         
 -12  10   1        140.41        168.51        27.23 o                         
 -11  10   1        265.73        212.11        27.66 o                         
 -10  10   1         92.57        168.72        21.01 o                         
  -9  10   1         11.35         -6.22        15.15 o                         
  -8  10   1         42.31         43.16        16.58 o                         
  -7  10   1        939.35        959.71        38.54 o                         
  -6  10   1       2517.23       2417.77        57.26 o                         
  -5  10   1       2274.45       2377.43        52.89 o                         
  -4  10   1       2370.40       2429.45        51.32 o                         
  -3  10   1       3630.22       3764.89        60.84 o                         
  -2  10   1       6592.62       6867.18        79.74 o                         
  -1  10   1       3298.33       3180.34        53.60 o                         
   0  10   1        780.77        767.03        27.10 o                         
   1  10   1       3372.10       3515.96        57.47 o                         
   2  10   1       4151.80       4136.58        63.66 o                         
   3  10   1       1341.80       1337.76        37.62 o                         
   4  10   1        274.94        273.66        20.08 o                         
   5  10   1          1.11         16.36        12.00 o                         
   6  10   1         84.71        121.27        17.79 o                         
   7  10   1        167.11        182.31        21.15 o                         
   8  10   1        237.98        274.50        25.08 o                         
   9  10   1        553.14        599.84        35.60 o                         
  10  10   1        668.53        710.37        41.53 o                         
  11  10   1        332.71        330.47        32.88 o                         
  12  10   1         83.68         92.83        23.30 o                         
 -12  11   1        502.80        537.48        40.81 o                         
 -11  11   1        144.73        178.66        25.30 o                         
 -10  11   1        203.40        225.83        24.94 o                         
  -9  11   1       1516.44       1622.96        55.92 o                         
  -8  11   1       3246.55       3182.72        74.59 o                         
  -7  11   1       2878.97       2916.01        66.56 o                         
  -6  11   1       1102.07       1154.09        40.83 o                         
  -5  11   1       1012.15       1066.91        37.97 o                         
  -4  11   1        717.74        716.43        30.74 o                         
  -3  11   1        566.91        561.10        26.88 o                         
  -2  11   1        166.72        193.60        16.65 o                         
  -1  11   1         52.74         59.10        11.58 o                         
   0  11   1        386.10        349.39        20.94 o                         
   1  11   1       2456.83       2424.78        49.97 o                         
   2  11   1       5902.04       6036.17        80.81 o                         
   3  11   1       2105.47       2124.94        49.16 o                         
   4  11   1        762.92        874.16        32.82 o                         
   5  11   1       2175.72       2317.32        55.74 o                         
   6  11   1       6414.86       6820.51        99.27 o                         
   7  11   1       2746.25       2805.48        67.27 o                         
   8  11   1        425.27        477.01        31.31 o                         
   9  11   1        265.07        286.80        27.51 o                         
  10  11   1        103.55        141.35        22.65 o                         
  11  11   1          6.81         46.80        16.94 o                         
  12  11   1         15.62         28.94        18.94 o                         
 -12  12   1        167.64        258.05        31.80 o                         
 -11  12   1        139.20        155.00        25.73 o                         
 -10  12   1        289.02        304.66        29.37 o                         
  -9  12   1        113.35         97.62        21.22 o                         
  -8  12   1         76.78         40.88        19.51 o                         
  -7  12   1        180.65        219.68        22.73 o                         
  -6  12   1        106.85         96.33        18.29 o                         
  -5  12   1        233.24        219.12        20.65 o                         
  -4  12   1       4021.96       4092.18        71.71 o                         
  -3  12   1      13997.75      14068.98       130.40 o                         
  -2  12   1       6225.69       6198.57        84.75 o                         
  -1  12   1       1305.45       1303.66        39.12 o                         
   0  12   1       1935.72       1787.10        45.80 o                         
   1  12   1       4615.05       4623.30        73.62 o                         
   2  12   1       6574.13       6806.65        89.36 o                         
   3  12   1       1919.41       2013.51        50.30 o                         
   4  12   1        553.82        559.64        28.31 o                         
   5  12   1        201.94        181.24        19.30 o                         
   6  12   1        114.97         98.12        19.87 o                         
   7  12   1        923.39       1074.18        43.11 o                         
   8  12   1        748.14        918.22        42.32 o                         
   9  12   1        106.28        111.77        20.22 o                         
  10  12   1        259.96        271.07        28.30 o                         
  11  12   1        864.38        961.53        51.11 o                         
 -11  13   1        197.93        169.73        26.08 o                         
 -10  13   1         38.76         46.88        19.29 o                         
  -9  13   1        835.07        792.63        43.82 o                         
  -8  13   1       3455.64       3551.61        84.18 o                         
  -7  13   1       3108.54       3401.34        76.73 o                         
  -6  13   1       1193.23       1211.07        45.83 o                         
  -5  13   1       1942.47       2112.59        55.58 o                         
  -4  13   1       2404.54       2398.89        58.47 o                         
  -3  13   1          3.64         -5.36        12.22 o                         
  -2  13   1        557.71        560.43        28.88 o                         
  -1  13   1          2.58         11.79        11.65 o                         
   0  13   1         15.80         15.58        12.29 o                         
   1  13   1       3217.98       3111.44        63.59 o                         
   2  13   1       7263.93       7368.77       100.07 o                         
   3  13   1       2374.40       2447.95        57.39 o                         
   4  13   1        241.52        241.13        23.08 o                         
   5  13   1        639.51        682.02        34.46 o                         
   6  13   1       2781.88       2715.33        67.56 o                         
   7  13   1       2988.98       3092.43        75.07 o                         
   8  13   1        292.74        258.64        26.51 o                         
   9  13   1         13.01         46.45        16.72 o                         
  10  13   1         88.76         86.82        22.01 o                         
  11  13   1         52.12         54.88        22.80 o                         
 -11  14   1        104.79        101.62        26.08 o                         
 -10  14   1         89.37        128.56        21.22 o                         
  -9  14   1         28.63          0.00        17.15 o                         
  -8  14   1         76.43         94.40        20.65 o                         
  -7  14   1        520.24        451.59        32.95 o                         
  -6  14   1        625.73        603.59        35.67 o                         
  -5  14   1        328.31        335.98        25.94 o                         
  -4  14   1       2137.25       2162.38        57.59 o                         
  -3  14   1       5510.60       5591.35        88.90 o                         
  -2  14   1       2695.77       2678.67        62.63 o                         
  -1  14   1       2458.66       2497.43        58.11 o                         
   0  14   1       2463.38       2290.05        56.61 o                         
   1  14   1        748.23        738.28        33.60 o                         
   2  14   1        504.15        564.33        30.24 o                         
   3  14   1        101.89         80.39        16.94 o                         
   4  14   1          3.89         31.58        12.86 o                         
   5  14   1         69.61         77.32        17.87 o                         
   6  14   1        222.33        274.57        26.66 o                         
   7  14   1        235.11        244.41        26.94 o                         
   8  14   1        251.49        294.01        29.02 o                         
   9  14   1         55.43         37.02        19.29 o                         
  10  14   1         40.58         61.17        21.51 o                         
 -10  15   1         83.54        100.40        21.37 o                         
  -9  15   1         55.60         57.52        19.22 o                         
  -8  15   1        130.93         95.97        22.51 o                         
  -7  15   1        229.48        211.82        25.87 o                         
  -6  15   1        128.15        166.36        21.51 o                         
  -5  15   1        253.17        189.03        22.87 o                         
  -4  15   1        224.56        231.91        22.58 o                         
  -3  15   1         43.91         28.51        14.72 o                         
  -2  15   1        124.09        144.43        18.87 o                         
  -1  15   1         97.66        121.70        17.51 o                         
   0  15   1        304.63        310.61        24.01 o                         
   1  15   1         57.40          2.64        16.22 o                         
   2  15   1        217.51        230.05        23.01 o                         
   3  15   1        967.27       1034.83        41.54 o                         
   4  15   1        640.87        606.03        33.45 o                         
   5  15   1        478.11        518.77        32.66 o                         
   6  15   1          3.20         36.51        15.94 o                         
   7  15   1          7.19         35.44        17.58 o                         
   8  15   1        113.92        114.05        23.37 o                         
   9  15   1          1.53        -14.29        15.51 o                         
  10  15   1         25.02         44.09        20.29 o                         
 -10  16   1          0.92         11.22        16.36 o                         
  -9  16   1          4.61         10.43        17.72 o                         
  -8  16   1         46.72        101.33        22.44 o                         
  -7  16   1        179.09        213.68        25.94 o                         
  -6  16   1         39.76         58.52        16.86 o                         
  -5  16   1        117.51         92.90        19.08 o                         
  -4  16   1         49.53         38.95        16.22 o                         
  -3  16   1       1405.04       1288.63        48.27 o                         
  -2  16   1        151.91        189.66        21.01 o                         
  -1  16   1        120.13        112.41        18.94 o                         
   0  16   1          0.04        -12.36        12.93 o                         
   1  16   1        120.63        121.27        19.01 o                         
   2  16   1        193.03        214.39        22.51 o                         
   3  16   1          2.79         11.58        13.58 o                         
   4  16   1         49.25         63.53        17.29 o                         
   5  16   1         24.56         18.36        17.15 o                         
   6  16   1          6.10         12.36        17.29 o                         
   7  16   1          2.59        -17.65        17.65 o                         
   8  16   1         44.62         18.01        20.87 o                         
   9  16   1          6.45          8.57        17.79 o                         
  -9  17   1         76.67         35.09        21.51 o                         
  -8  17   1        856.48        849.88        49.97 o                         
  -7  17   1        823.48        817.21        46.89 o                         
  -6  17   1         24.52         11.00        17.36 o                         
  -5  17   1         58.58         27.87        16.72 o                         
  -4  17   1        492.61        427.35        32.74 o                         
  -3  17   1          1.53          4.86        15.65 o                         
  -2  17   1        127.34        163.58        20.30 o                         
  -1  17   1         72.60         75.89        16.58 o                         
   0  17   1          4.37         -3.07        14.43 o                         
   1  17   1       1101.24       1070.12        44.61 o                         
   2  17   1       2282.33       2100.02        63.46 o                         
   3  17   1        733.79        724.49        38.82 o                         
   4  17   1        166.18        165.01        23.15 o                         
   5  17   1        630.98        562.61        38.31 o                         
   6  17   1       1432.75       1362.31        57.99 o                         
   7  17   1        881.99        838.46        47.47 o                         
   8  17   1         14.78          4.22        18.15 o                         
   9  17   1         44.16         45.09        19.87 o                         
  -8  18   1         22.20         34.73        20.22 o                         
  -7  18   1        190.59        160.01        27.30 o                         
  -6  18   1        183.21        126.56        24.15 o                         
  -5  18   1         63.23         14.86        19.37 o                         
  -4  18   1        899.57        920.55        46.68 o                         
  -3  18   1       3620.95       3510.34        85.61 o                         
  -2  18   1       2306.38       2174.20        65.17 o                         
  -1  18   1        740.19        664.30        37.39 o                         
   0  18   1        515.07        441.43        31.95 o                         
   1  18   1        841.62        902.60        43.11 o                         
   2  18   1       1150.53       1144.25        48.98 o                         
   3  18   1        330.51        318.11        30.37 o                         
   4  18   1          8.52        -15.79        15.79 o                         
   5  18   1         24.75         41.73        17.44 o                         
   6  18   1        178.53        169.30        28.09 o                         
   7  18   1        300.67        309.02        33.23 o                         
   8  18   1        193.53        334.23        33.44 o                         
  -7  19   1        757.49        808.44        48.03 o                         
  -6  19   1        532.19        594.02        41.17 o                         
  -5  19   1        539.13        566.79        39.03 o                         
  -4  19   1        383.34        334.27        32.45 o                         
  -3  19   1         82.05         66.74        21.30 o                         
  -2  19   1         13.46         29.08        18.72 o                         
  -1  19   1        173.79        157.79        24.94 o                         
   0  19   1        251.03        298.30        27.87 o                         
   1  19   1        736.73        707.18        42.53 o                         
   2  19   1       1735.43       1567.84        61.57 o                         
   3  19   1       1006.69       1072.79        49.47 o                         
   4  19   1        219.55        299.22        28.37 o                         
   5  19   1        184.53        268.70        28.51 o                         
   6  19   1        421.04        562.47        38.67 o                         
   7  19   1        508.91        433.63        39.17 o                         
  -6  20   1        116.37        156.00        25.73 o                         
  -5  20   1        687.60        679.48        43.67 o                         
  -4  20   1       1045.33        940.31        49.76 o                         
  -3  20   1        978.33       1045.67        51.19 o                         
  -2  20   1       1081.04       1109.28        50.40 o                         
  -1  20   1       1188.82       1207.93        53.12 o                         
   0  20   1       1145.43       1039.25        50.12 o                         
   1  20   1        573.59        449.80        37.24 o                         
   2  20   1        201.05        237.98        26.37 o                         
   3  20   1        157.24        176.94        23.94 o                         
   4  20   1         75.70         99.47        20.51 o                         
   5  20   1         25.02         40.80        18.94 o                         
   6  20   1         12.51        -15.72        18.15 o                         
  -5  21   1        396.73        435.25        39.02 o                         
  -4  21   1         85.67        106.48        22.58 o                         
  -3  21   1         26.13         10.58        17.58 o                         
  -2  21   1         18.28         31.23        18.29 o                         
  -1  21   1         63.35         96.68        22.44 o                         
   0  21   1        176.11        154.72        26.44 o                         
   1  21   1         12.63          0.00        16.79 o                         
   2  21   1         81.42         48.38        22.30 o                         
   3  21   1        800.92        815.82        48.11 o                         
   4  21   1       1364.17       1406.52        62.06 o                         
  -2  22   1         67.98         93.25        22.22 o                         
  -1  22   1        869.37        861.95        49.47 o                         
   0  22   1        670.38        685.76        46.10 o                         
   1  22   1        113.00         95.26        23.94 o                         
   2  22   1         11.79         -4.50        17.29 o                         
 -14   0   2        117.19        126.06        25.23 o                         
 -13   0   2         92.50         90.18        22.37 o                         
 -12   0   2        214.42        179.52        24.80 o                         
 -11   0   2          1.21        -15.86        15.86 o                         
 -10   0   2        201.60        209.89        22.65 o                         
  -9   0   2          4.72          5.79        12.15 o                         
  -8   0   2         62.94         26.73        13.36 o                         
  -7   0   2       6702.44       6682.53        82.09 o                         
  -6   0   2      22671.76      21037.95       137.94 o                         
  -5   0   2       8655.46       7921.42        76.46 o                         
  -4   0   2       5129.56       4523.99        53.04 o                         
  -3   0   2      13199.99      12613.77        82.32 o                         
  -2   0   2      21069.88      20349.35       100.94 o                         
  -1   0   2      20610.73      20856.18        99.08 o                         
   0   0   2       5049.72       5032.94        44.70 o                         
   1   0   2       4288.11       4418.41        44.25 o                         
   2   0   2       8209.23       8569.36        66.57 o                         
   3   0   2       3055.42       3019.44        42.96 o                         
   4   0   2       2362.56       2119.04        40.04 o                         
   5   0   2      10811.84       9902.07        92.99 o                         
   6   0   2        353.97        313.36        19.23 o                         
   7   0   2       2021.67       1947.01        47.73 o                         
   8   0   2      11985.74      11489.31       124.98 o                         
   9   0   2       2052.86       2051.23        56.59 o                         
  10   0   2        748.14        650.52        36.46 o                         
  11   0   2        289.43        341.11        27.37 o                         
  12   0   2        408.99        468.78        33.81 o                         
  13   0   2        344.24        324.25        35.02 o                         
 -14   1   2         34.54        -18.94        18.94 o                         
 -13   1   2          4.47        -15.15        15.15 o                         
 -12   1   2        521.19        485.03        34.38 o                         
 -11   1   2       1837.65       1711.95        56.00 o                         
 -10   1   2       3391.89       3306.77        72.09 o                         
  -9   1   2       1077.68       1048.90        38.76 o                         
  -8   1   2       1298.17       1144.46        37.62 o                         
  -7   1   2       4378.31       3981.56        64.02 o                         
  -6   1   2       1033.19        921.54        29.61 o                         
  -5   1   2       1083.50        952.61        27.40 o                         
  -4   1   2        816.45        797.28        23.82 o                         
  -3   1   2        417.05        457.23        17.52 o                         
  -2   1   2       9148.70       9295.10        65.36 o                         
  -1   1   2      34128.03      34353.88       149.93 o                         
   0   1   2      14229.74      14970.37        80.67 o                         
   1   1   2       6638.44       6924.67        56.54 o                         
   2   1   2      13079.11      12640.46        85.12 o                         
   3   1   2      22776.33      21491.67       122.74 o                         
   4   1   2      23839.22      21984.89       131.85 o                         
   5   1   2       2369.23       2179.78        43.89 o                         
   6   1   2         86.84         85.18        12.72 o                         
   7   1   2       1234.00       1189.07        37.98 o                         
   8   1   2        624.28        640.51        31.53 o                         
   9   1   2         72.00         74.60        16.86 o                         
  10   1   2         12.07        -15.58        15.58 o                         
  11   1   2          1.98         15.51        14.15 o                         
  12   1   2         56.98         73.10        20.22 o                         
  13   1   2        146.09        177.30        26.51 o                         
 -14   2   2        112.09        102.76        24.73 o                         
 -13   2   2        273.99        207.18        29.59 o                         
 -12   2   2         87.03         97.54        20.01 o                         
 -11   2   2          0.49          9.50        16.51 o                         
 -10   2   2          0.07          8.93        15.29 o                         
  -9   2   2          9.50         12.79        12.29 o                         
  -8   2   2         33.80         21.01        12.22 o                         
  -7   2   2        128.70        131.78        15.22 o                         
  -6   2   2       3122.00       2895.22        50.80 o                         
  -5   2   2       4265.04       4116.17        55.68 o                         
  -4   2   2       1903.15       1756.33        34.52 o                         
  -3   2   2       6315.49       6209.88        58.49 o                         
  -2   2   2      11292.93      11722.08        75.69 o                         
  -1   2   2      14018.37      14310.23        81.10 o                         
   0   2   2       7425.59       7492.24        56.92 o                         
   1   2   2        663.09        660.51        19.03 o                         
   3   2   2        245.82        289.34        15.73 o                         
   4   2   2       1872.31       1839.24        37.66 o                         
   5   2   2       1327.71       1171.11        32.98 o                         
   6   2   2       2086.55       2055.33        45.88 o                         
   7   2   2       1487.20       1451.14        41.99 o                         
   8   2   2        575.78        565.93        30.59 o                         
   9   2   2        438.30        471.81        29.52 o                         
  10   2   2        111.70        127.20        19.37 o                         
  11   2   2         48.44         22.58        15.44 o                         
  12   2   2        127.22        187.66        23.58 o                         
  13   2   2         92.75         45.09        23.58 o                         
 -14   3   2          0.05        -18.94        18.94 o                         
 -13   3   2        114.53        131.35        24.65 o                         
 -12   3   2        108.67        107.41        20.80 o                         
 -11   3   2         54.19         59.31        17.94 o                         
 -10   3   2          9.83         23.87        14.29 o                         
  -9   3   2        209.81        190.46        19.94 o                         
  -8   3   2        100.10         75.04        13.65 o                         
  -7   3   2         10.00          7.86        11.36 o                         
  -6   3   2        496.70        536.29        23.81 o                         
  -5   3   2          0.17          5.79         9.00 o                         
  -4   3   2          5.85         18.72         9.08 o                         
  -3   3   2       3743.14       3872.57        47.59 o                         
  -2   3   2       3501.56       3674.59        43.73 o                         
  -1   3   2       1658.89       1743.94        29.23 o                         
   0   3   2        407.34        367.45        15.37 o                         
   1   3   2       4887.01       4828.19        49.86 o                         
   2   3   2       3393.69       3213.37        43.42 o                         
   3   3   2       1225.41       1134.42        28.41 o                         
   4   3   2         15.64         31.30        10.00 o                         
   5   3   2       1353.98       1254.52        34.05 o                         
   6   3   2       2134.46       2100.15        46.52 o                         
   7   3   2          4.31         26.30        12.43 o                         
   8   3   2         43.10         58.81        15.22 o                         
   9   3   2        224.61        177.45        21.37 o                         
  10   3   2          8.94         43.95        15.22 o                         
  11   3   2         11.90         28.01        17.15 o                         
  12   3   2         15.94         39.02        18.72 o                         
  13   3   2          0.11        -10.79        18.79 o                         
 -14   4   2          0.13        -18.72        18.72 o                         
 -13   4   2         30.59         -2.00        16.72 o                         
 -12   4   2         86.74        121.48        21.37 o                         
 -11   4   2         50.99         55.31        19.51 o                         
 -10   4   2         32.74          8.72        15.58 o                         
  -9   4   2        319.20        297.82        25.23 o                         
  -8   4   2        744.58        749.16        31.89 o                         
  -7   4   2         81.54         72.03        12.72 o                         
  -6   4   2       3584.32       3554.54        58.40 o                         
  -5   4   2        395.02        385.29        19.59 o                         
  -4   4   2         24.29         28.94         9.58 o                         
  -3   4   2        272.03        305.79        15.80 o                         
  -2   4   2       1298.56       1328.65        28.20 o                         
  -1   4   2       4776.93       4931.40        50.92 o                         
   0   4   2         13.70         -8.22         8.22 o                         
   1   4   2         86.10         73.04        10.43 o                         
   2   4   2        664.58        696.47        22.17 o                         
   3   4   2       1077.93       1044.32        27.97 o                         
   4   4   2        748.10        727.44        25.89 o                         
   5   4   2        259.03        340.35        19.44 o                         
   6   4   2       1401.51       1335.27        38.27 o                         
   7   4   2         14.16         62.67        14.29 o                         
   8   4   2        581.23        537.12        29.67 o                         
   9   4   2         13.35          6.15        13.79 o                         
  10   4   2        290.73        269.15        25.94 o                         
  11   4   2        259.34        321.60        27.87 o                         
  12   4   2         11.98        -17.15        17.15 o                         
  13   4   2         36.84         52.45        22.08 o                         
 -13   5   2        122.99        138.85        23.08 o                         
 -12   5   2        144.86        140.07        24.15 o                         
 -11   5   2        896.62        925.36        44.11 o                         
 -10   5   2       1207.49       1241.52        47.41 o                         
  -9   5   2         17.63         23.22        14.22 o                         
  -8   5   2         10.04          3.43        12.51 o                         
  -7   5   2        902.69        881.77        32.96 o                         
  -6   5   2        584.11        575.13        25.09 o                         
  -5   5   2        769.47        729.49        26.89 o                         
  -4   5   2        931.79        913.61        27.54 o                         
  -3   5   2       4217.49       4572.99        55.91 o                         
  -2   5   2       1028.13       1336.49        29.40 o                         
  -1   5   2       5514.84       5279.80        55.61 o                         
   0   5   2       3299.41       3473.53        45.99 o                         
   1   5   2         43.23         50.81         9.43 o                         
   2   5   2        220.35        198.56        13.79 o                         
   3   5   2      10208.75       9950.94        86.75 o                         
   4   5   2       5796.30       5454.63        68.23 o                         
   5   5   2        197.53        174.24        16.44 o                         
   6   5   2        330.82        329.07        20.58 o                         
   7   5   2          3.75         25.65        11.15 o                         
   8   5   2        996.49       1067.35        40.04 o                         
   9   5   2         70.72         62.96        17.15 o                         
  10   5   2          4.49         64.96        16.36 o                         
  11   5   2         57.26         56.02        18.94 o                         
  12   5   2          8.37         58.10        19.22 o                         
  13   5   2         44.16         50.95        19.72 o                         
 -13   6   2        184.89        191.16        28.44 o                         
 -12   6   2        107.93        108.98        22.37 o                         
 -11   6   2          2.54        -13.58        13.58 o                         
 -10   6   2         83.28         90.54        18.72 o                         
  -9   6   2         61.08         57.67        15.58 o                         
  -8   6   2         55.84         32.80        14.15 o                         
  -7   6   2        595.67        587.69        28.38 o                         
  -6   6   2       5718.86       5609.18        77.07 o                         
  -5   6   2       6097.46       6073.77        74.76 o                         
  -4   6   2        213.81        146.16        13.79 o                         
  -3   6   2       1536.80       1362.89        32.78 o                         
  -2   6   2      13628.31      13939.39        98.00 o                         
  -1   6   2      12370.37      12302.70        90.25 o                         
   0   6   2       7565.30       7480.66        73.21 o                         
   1   6   2       3047.09       3144.68        46.17 o                         
   2   6   2        174.40        180.82        14.37 o                         
   3   6   2        321.49        414.65        20.23 o                         
   4   6   2         73.41         25.73        11.43 o                         
   5   6   2        701.10        646.39        26.95 o                         
   6   6   2        181.22        186.96        18.37 o                         
   7   6   2       1255.75       1358.27        42.98 o                         
   8   6   2       2405.89       2505.43        61.68 o                         
   9   6   2        837.13        837.29        40.89 o                         
  10   6   2        194.17        209.32        24.94 o                         
  11   6   2         86.94         90.33        20.08 o                         
  12   6   2        125.98        157.14        24.73 o                         
  13   6   2        141.06        182.37        27.66 o                         
 -13   7   2        173.71        173.87        27.58 o                         
 -12   7   2        317.31        303.74        31.30 o                         
 -11   7   2       1081.89       1147.85        48.54 o                         
 -10   7   2       1817.53       1880.30        58.08 o                         
  -9   7   2       1229.53       1255.51        46.19 o                         
  -8   7   2       2161.02       2113.65        55.74 o                         
  -7   7   2       2637.83       2703.07        58.12 o                         
  -6   7   2       2174.15       2184.74        49.67 o                         
  -5   7   2        713.29        743.50        28.24 o                         
  -4   7   2          8.43         16.36        10.00 o                         
  -3   7   2         89.10        110.55        12.72 o                         
  -2   7   2       3927.59       4151.33        55.95 o                         
  -1   7   2      11912.73      12481.72        95.38 o                         
   0   7   2       3421.76       3339.49        50.62 o                         
   1   7   2       8195.85       8798.00        81.25 o                         
   2   7   2      13673.59      14762.77       109.63 o                         
   3   7   2      11443.36      11578.73       100.95 o                         
   4   7   2      13085.70      13113.71       113.35 o                         
   5   7   2       4354.57       4350.80        68.24 o                         
   6   7   2        915.18        854.94        33.82 o                         
   7   7   2       1210.36       1055.49        39.47 o                         
   8   7   2        126.74        143.78        19.08 o                         
   9   7   2         41.50         66.89        16.58 o                         
  10   7   2         13.85         15.36        16.51 o                         
  11   7   2         86.77        105.69        22.65 o                         
  12   7   2         45.31         43.73        21.01 o                         
 -13   8   2        117.32        177.87        28.23 o                         
 -12   8   2          0.35         -9.86        14.58 o                         
 -11   8   2        108.98         73.32        20.94 o                         
 -10   8   2        154.60        170.01        21.22 o                         
  -9   8   2        848.01        928.30        40.82 o                         
  -8   8   2       2088.83       2136.88        57.45 o                         
  -7   8   2       1544.02       1566.72        45.63 o                         
  -6   8   2       1971.65       1995.18        49.44 o                         
  -5   8   2       3052.21       3132.75        57.44 o                         
  -4   8   2       8296.01       8270.05        89.69 o                         
  -3   8   2      14629.96      15015.64       116.97 o                         
  -2   8   2       9732.55      10190.34        92.54 o                         
  -1   8   2       6122.31       6038.68        69.42 o                         
   0   8   2       7519.53       7414.08        80.44 o                         
   1   8   2       2710.65       2798.73        49.50 o                         
   2   8   2         13.09         -9.58         9.58 o                         
   3   8   2        590.88        810.93        29.10 o                         
   4   8   2       1470.91       1679.31        42.56 o                         
   5   8   2       2850.35       3013.36        58.71 o                         
   6   8   2       3273.98       3527.58        67.38 o                         
   7   8   2       1674.92       1683.35        49.64 o                         
   8   8   2        891.67        962.08        40.32 o                         
   9   8   2       1210.91       1225.62        49.26 o                         
  10   8   2       1316.79       1430.20        54.49 o                         
  11   8   2        602.76        629.78        41.67 o                         
  12   8   2        117.06        134.35        23.87 o                         
 -13   9   2        589.65        587.38        44.53 o                         
 -12   9   2        634.54        596.19        41.39 o                         
 -11   9   2         90.35        108.83        22.51 o                         
 -10   9   2        174.91        160.94        23.80 o                         
  -9   9   2       1762.72       1823.64        57.43 o                         
  -8   9   2        900.02        989.76        40.54 o                         
  -7   9   2        424.70        375.39        26.02 o                         
  -6   9   2        515.64        449.26        25.52 o                         
  -5   9   2        184.79        198.61        18.01 o                         
  -4   9   2        255.40        257.30        18.87 o                         
  -3   9   2        346.75        369.54        21.37 o                         
  -2   9   2        169.26        203.11        16.22 o                         
  -1   9   2         29.02         42.73        10.72 o                         
   0   9   2       4010.06       4073.75        61.66 o                         
   1   9   2      13980.46      14632.54       119.63 o                         
   2   9   2      16589.08      18070.17       134.51 o                         
   3   9   2       2767.34       2883.82        54.71 o                         
   4   9   2        780.83        743.35        30.24 o                         
   5   9   2       2776.35       2845.00        59.06 o                         
   6   9   2       3443.77       3482.69        68.31 o                         
   7   9   2        886.60        938.00        39.25 o                         
   8   9   2          3.42         24.51        14.51 o                         
   9   9   2         86.27        128.49        19.79 o                         
  10   9   2          4.23         25.37        16.65 o                         
  11   9   2         38.31         63.81        21.72 o                         
  12   9   2          8.80        -18.15        18.15 o                         
 -12  10   2         14.27        116.98        20.51 o                         
 -11  10   2         28.55         43.88        17.94 o                         
 -10  10   2         74.03         60.88        19.87 o                         
  -9  10   2        289.97        357.13        29.23 o                         
  -8  10   2       1245.09       1144.67        45.33 o                         
  -7  10   2         46.94         95.04        15.22 o                         
  -6  10   2        327.99        320.34        22.44 o                         
  -5  10   2        574.04        580.53        27.88 o                         
  -4  10   2       6792.55       6917.43        88.74 o                         
  -3  10   2       4335.23       4442.58        68.24 o                         
  -2  10   2        461.95        451.27        22.87 o                         
  -1  10   2        424.63        449.97        22.59 o                         
   0  10   2        991.79        977.29        32.18 o                         
   1  10   2        341.42        350.66        21.44 o                         
   2  10   2        266.94        274.74        20.30 o                         
   3  10   2        100.42         82.97        14.58 o                         
   4  10   2         27.61         23.58        11.79 o                         
   5  10   2        404.70        426.78        26.09 o                         
   6  10   2       2993.23       2983.46        66.00 o                         
   7  10   2        553.39        581.27        33.17 o                         
   8  10   2         69.88         49.95        18.58 o                         
   9  10   2         56.09         42.80        18.79 o                         
  10  10   2        499.63        538.77        37.38 o                         
  11  10   2        449.79        427.83        37.45 o                         
  12  10   2         62.94         40.52        21.87 o                         
 -12  11   2          2.97        -19.22        19.22 o                         
 -11  11   2          0.91         -5.93        16.79 o                         
 -10  11   2          7.67         23.51        16.29 o                         
  -9  11   2        269.93        265.36        26.51 o                         
  -8  11   2        530.56        492.77        31.31 o                         
  -7  11   2         30.56        -13.86        13.86 o                         
  -6  11   2         35.00         67.60        14.43 o                         
  -5  11   2          0.09         54.67        12.29 o                         
  -4  11   2        140.17        124.35        17.22 o                         
  -3  11   2        542.72        573.80        28.09 o                         
  -2  11   2          1.13         14.79        10.36 o                         
  -1  11   2        818.54        821.53        31.32 o                         
   0  11   2        700.10        710.15        29.17 o                         
   1  11   2       4143.08       4226.88        70.09 o                         
   2  11   2        470.54        491.72        25.30 o                         
   3  11   2        178.32        226.55        18.87 o                         
   4  11   2        134.67        199.96        19.15 o                         
   5  11   2        314.15        278.74        22.94 o                         
   6  11   2        870.58        868.35        39.18 o                         
   7  11   2         37.23         92.25        16.15 o                         
   8  11   2          9.99          6.50        14.51 o                         
   9  11   2         17.08         14.29        14.79 o                         
  10  11   2         11.80          1.93        17.72 o                         
  11  11   2         15.73         27.65        19.37 o                         
 -12  12   2          0.46        -18.51        18.51 o                         
 -11  12   2          1.33         -2.07        15.36 o                         
 -10  12   2        183.38        183.02        24.51 o                         
  -9  12   2          4.05         12.15        16.65 o                         
  -8  12   2          0.02         22.37        16.29 o                         
  -7  12   2         25.14         69.03        16.44 o                         
  -6  12   2        192.53        223.54        22.08 o                         
  -5  12   2        212.99        195.96        20.23 o                         
  -4  12   2        124.57        144.71        17.01 o                         
  -3  12   2        372.07        333.00        23.30 o                         
  -2  12   2        769.21        721.59        31.24 o                         
  -1  12   2        684.69        693.53        30.74 o                         
   0  12   2         94.47        107.76        14.44 o                         
   1  12   2         93.79         58.88        14.51 o                         
   2  12   2         59.36         17.87        14.43 o                         
   3  12   2         20.68         35.66        12.72 o                         
   4  12   2          5.22          3.64        12.29 o                         
   5  12   2          1.30         30.37        13.15 o                         
   6  12   2          4.33        -14.29        14.29 o                         
   7  12   2          1.38        -14.86        14.86 o                         
   8  12   2         30.31         59.88        18.29 o                         
   9  12   2          2.01        -14.72        14.72 o                         
  10  12   2          0.47         14.15        18.01 o                         
  11  12   2         45.91        -13.22        23.58 o                         
 -11  13   2         97.48        115.27        24.08 o                         
 -10  13   2        107.53        133.92        23.44 o                         
  -9  13   2        660.77        645.89        39.46 o                         
  -8  13   2        975.37        963.42        46.68 o                         
  -7  13   2        753.93        810.21        40.82 o                         
  -6  13   2        873.43        858.04        39.25 o                         
  -5  13   2        337.52        367.08        26.44 o                         
  -4  13   2         15.89         33.44        14.36 o                         
  -3  13   2         31.16         30.16        13.15 o                         
  -2  13   2          0.16         17.15        10.79 o                         
  -1  13   2        266.56        290.52        21.87 o                         
   0  13   2        485.06        552.18        28.23 o                         
   1  13   2       2387.51       2379.44        57.25 o                         
   2  13   2       2655.25       2747.43        62.98 o                         
   3  13   2         59.06         71.67        16.15 o                         
   4  13   2         74.05         66.96        16.29 o                         
   5  13   2        316.82        339.41        26.87 o                         
   6  13   2        276.37        298.38        27.09 o                         
   7  13   2        223.30        209.54        25.30 o                         
   8  13   2          3.62         21.58        14.93 o                         
   9  13   2         24.22         44.66        16.72 o                         
  10  13   2         16.97         33.73        18.72 o                         
 -11  14   2        118.32        164.43        26.44 o                         
 -10  14   2         66.40        133.70        20.58 o                         
  -9  14   2        113.59        122.13        23.08 o                         
  -8  14   2        628.82        732.87        41.17 o                         
  -7  14   2        252.28        314.52        27.80 o                         
  -6  14   2         24.14         17.08        14.43 o                         
  -5  14   2       1069.51       1012.14        42.76 o                         
  -4  14   2       4238.25       4070.76        81.65 o                         
  -3  14   2       3963.37       3856.62        76.78 o                         
  -2  14   2       1393.83       1322.83        45.77 o                         
  -1  14   2        887.60        814.33        35.75 o                         
   0  14   2       2705.83       2482.00        60.41 o                         
   1  14   2        741.28        743.84        34.89 o                         
   2  14   2         28.63         21.87        13.72 o                         
   3  14   2        730.86        637.95        33.46 o                         
   4  14   2        345.50        280.67        25.16 o                         
   5  14   2        371.50        370.79        30.30 o                         
   6  14   2       1312.24       1349.51        51.34 o                         
   7  14   2        332.83        301.81        30.16 o                         
   8  14   2         12.81         -5.65        15.43 o                         
   9  14   2        122.72        243.97        25.58 o                         
  10  14   2        591.94        645.42        43.89 o                         
 -10  15   2        129.10        174.29        28.44 o                         
  -9  15   2        548.34        535.20        40.10 o                         
  -8  15   2        858.72        888.78        46.61 o                         
  -7  15   2        530.49        497.90        35.59 o                         
  -6  15   2        332.80        348.20        28.09 o                         
  -5  15   2        226.45        234.62        23.80 o                         
  -4  15   2        120.78         78.97        17.15 o                         
  -3  15   2        208.85        263.42        22.87 o                         
  -2  15   2        204.21        182.31        21.58 o                         
  -1  15   2        182.57        159.08        20.44 o                         
   0  15   2        990.80        896.15        39.54 o                         
   1  15   2       7279.69       7149.72       107.69 o                         
   2  15   2       4068.38       4162.32        82.29 o                         
   3  15   2       1200.35       1268.90        47.48 o                         
   4  15   2       1248.80       1244.81        48.55 o                         
   5  15   2       2241.38       2271.26        65.10 o                         
   6  15   2       2359.02       2516.75        70.25 o                         
   7  15   2        662.48        730.02        42.46 o                         
   8  15   2         13.76        -16.44        16.44 o                         
   9  15   2          0.07         63.88        20.22 o                         
  -9  16   2        240.11        252.70        29.30 o                         
  -8  16   2        807.29        834.71        46.61 o                         
  -7  16   2        408.05        426.97        33.45 o                         
  -6  16   2         33.18         43.88        16.15 o                         
  -5  16   2        432.40        479.08        33.02 o                         
  -4  16   2       2944.70       3011.29        74.50 o                         
  -3  16   2       4016.29       3973.74        84.14 o                         
  -2  16   2       1748.97       1688.46        55.00 o                         
  -1  16   2       1707.60       1556.76        51.78 o                         
   0  16   2       2817.60       2569.97        67.27 o                         
   1  16   2       1194.89       1066.97        45.05 o                         
   2  16   2        234.72        215.04        24.58 o                         
   3  16   2          0.76         41.52        15.79 o                         
   4  16   2        197.32        217.68        24.94 o                         
   5  16   2        602.39        674.90        39.96 o                         
   6  16   2       1044.08       1195.85        51.97 o                         
   7  16   2        545.65        641.63        40.10 o                         
   8  16   2        228.82        239.84        27.94 o                         
   9  16   2        249.35        303.37        33.23 o                         
  -9  17   2        522.95        486.95        40.74 o                         
  -8  17   2        256.22        262.21        29.73 o                         
  -7  17   2         88.16         80.61        21.80 o                         
  -6  17   2        153.34        182.73        23.51 o                         
  -5  17   2        155.62        197.59        23.15 o                         
  -4  17   2         90.49         65.03        20.01 o                         
  -3  17   2          0.22         29.87        16.08 o                         
  -2  17   2         24.04         16.22        15.44 o                         
  -1  17   2         81.11         56.17        17.79 o                         
   0  17   2        873.77        863.81        42.61 o                         
   1  17   2       1490.95       1399.84        53.28 o                         
   2  17   2       1802.52       1724.61        59.29 o                         
   3  17   2       1805.45       1749.11        60.51 o                         
   4  17   2        666.88        642.18        38.67 o                         
   5  17   2        611.44        612.21        40.60 o                         
   6  17   2        617.43        607.27        41.60 o                         
   7  17   2        154.91        165.22        26.01 o                         
   8  17   2         77.91         94.33        21.94 o                         
  -8  18   2          3.23          2.22        18.01 o                         
  -7  18   2         56.99         97.76        21.01 o                         
  -6  18   2        383.26        396.01        34.45 o                         
  -5  18   2        507.73        477.95        38.31 o                         
  -4  18   2        113.49         89.54        20.87 o                         
  -3  18   2         40.75         37.30        18.51 o                         
  -2  18   2        479.61        496.32        34.45 o                         
  -1  18   2        345.39        317.04        28.80 o                         
   0  18   2          9.33          3.50        14.93 o                         
   1  18   2        264.86        255.14        26.23 o                         
   2  18   2        306.64        270.36        26.66 o                         
   3  18   2          0.59         47.52        16.08 o                         
   4  18   2          0.66         -9.43        14.93 o                         
   5  18   2          9.80        -17.36        17.36 o                         
   6  18   2          0.33         35.16        18.22 o                         
   7  18   2        194.52        191.88        27.23 o                         
  -7  19   2         30.36        -17.58        17.58 o                         
  -6  19   2         10.54          6.29        17.44 o                         
  -5  19   2         17.01         42.37        18.36 o                         
  -4  19   2         35.91         29.23        18.36 o                         
  -3  19   2          0.31          0.00        16.51 o                         
  -2  19   2         41.84         54.09        18.87 o                         
  -1  19   2        714.06        836.76        42.89 o                         
   0  19   2        255.12        230.41        26.37 o                         
   1  19   2        107.64         41.16        19.44 o                         
   2  19   2         46.28         36.16        19.58 o                         
   3  19   2        178.53        232.11        27.08 o                         
   4  19   2        275.42        251.78        29.23 o                         
   5  19   2         15.07         54.45        18.44 o                         
   6  19   2         25.21         61.31        21.65 o                         
  -6  20   2        403.40        352.06        37.24 o                         
  -5  20   2         13.90         -4.29        16.29 o                         
  -4  20   2        289.07        274.43        29.30 o                         
  -3  20   2        176.07        129.85        25.37 o                         
  -2  20   2          9.30        -16.58        16.58 o                         
  -1  20   2         27.94         59.24        18.79 o                         
   0  20   2        126.62        101.40        23.08 o                         
   1  20   2        252.34        276.29        27.66 o                         
   2  20   2        139.30         91.47        23.15 o                         
   3  20   2        380.14        361.92        34.31 o                         
   4  20   2        376.74        347.20        34.73 o                         
   5  20   2          2.31         11.08        17.79 o                         
  -4  21   2         19.56         17.72        19.44 o                         
  -3  21   2          0.68         -8.65        16.22 o                         
  -2  21   2         17.30         42.59        19.15 o                         
  -1  21   2         96.55         94.97        21.72 o                         
   0  21   2         18.41         23.37        18.08 o                         
   1  21   2        549.22        510.97        41.46 o                         
   2  21   2        367.24        329.54        34.45 o                         
   3  21   2         27.39         66.46        19.72 o                         
   0  22   2        423.91        534.60        39.88 o                         
 -14   1   3          7.75         28.94        17.58 o                         
 -13   1   3          2.48         10.08        15.72 o                         
 -12   1   3         60.87         47.38        20.22 o                         
 -11   1   3        193.41        176.95        23.44 o                         
 -10   1   3        114.06        100.55        19.22 o                         
  -9   1   3        337.86        297.75        24.80 o                         
  -8   1   3         15.16          5.14        10.29 o                         
  -7   1   3         21.45         22.44        13.43 o                         
  -6   1   3         61.31         76.75        13.79 o                         
  -5   1   3         78.89         97.90        13.08 o                         
  -4   1   3       2368.85       2395.49        42.90 o                         
  -3   1   3       3515.63       3878.22        51.50 o                         
  -2   1   3       7842.22       8111.79        71.51 o                         
  -1   1   3        714.91        788.56        22.74 o                         
   0   1   3       1169.11       1224.61        28.12 o                         
   1   1   3       1841.20       1997.01        36.45 o                         
   2   1   3       3805.03       3813.42        52.30 o                         
   3   1   3       4842.64       4742.37        62.16 o                         
   4   1   3       4931.89       4920.76        67.38 o                         
   5   1   3       2221.87       2126.82        46.53 o                         
   6   1   3          2.05         20.29        11.93 o                         
   7   1   3         60.57         64.39        15.15 o                         
   8   1   3        421.75        397.69        28.95 o                         
   9   1   3        467.40        407.55        31.16 o                         
  10   1   3         10.52          6.65        13.86 o                         
  11   1   3          8.19         20.44        14.86 o                         
  12   1   3        290.45        335.18        34.16 o                         
 -14   2   3         26.24         51.45        19.44 o                         
 -13   2   3        123.49        166.29        22.72 o                         
 -12   2   3          1.15         12.79        15.72 o                         
 -11   2   3        589.02        595.13        36.24 o                         
 -10   2   3        897.44        952.49        41.25 o                         
  -9   2   3        129.60        134.85        18.08 o                         
  -8   2   3          6.24          6.57        11.65 o                         
  -7   2   3       6418.00       6377.63        84.77 o                         
  -6   2   3       9723.06       9676.61        98.12 o                         
  -5   2   3       3153.84       3096.04        52.37 o                         
  -4   2   3        861.58        727.31        24.82 o                         
  -3   2   3       3665.32       3585.73        50.14 o                         
  -2   2   3       4827.57       4879.88        56.03 o                         
  -1   2   3       4786.77       4677.75        53.82 o                         
   0   2   3       4485.38       4701.24        54.52 o                         
   1   2   3       2981.37       3039.79        45.31 o                         
   2   2   3          1.39         11.29         8.50 o                         
   3   2   3       9962.08       9983.58        92.16 o                         
   4   2   3       1331.80       1272.15        35.20 o                         
   5   2   3        182.06        211.61        17.87 o                         
   6   2   3        185.19        159.37        17.87 o                         
   7   2   3       1504.22       1441.80        44.42 o                         
   8   2   3       9241.28       8867.48       116.02 o                         
   9   2   3        697.67        689.61        37.24 o                         
  10   2   3         72.49         63.89        17.51 o                         
  11   2   3        365.37        378.93        31.73 o                         
  12   2   3         87.98        130.13        22.72 o                         
 -13   3   3         38.88          6.15        19.01 o                         
 -12   3   3        994.29       1073.79        49.33 o                         
 -11   3   3        562.10        566.17        35.31 o                         
 -10   3   3        655.30        601.45        34.24 o                         
  -9   3   3       3949.57       3855.41        76.27 o                         
  -8   3   3        664.02        633.23        30.38 o                         
  -7   3   3         95.78        101.05        16.72 o                         
  -6   3   3         14.80         60.31        12.08 o                         
  -5   3   3          0.51         13.36        10.36 o                         
  -4   3   3       2560.21       2637.04        46.63 o                         
  -3   3   3       3664.73       3988.04        54.00 o                         
  -2   3   3      27744.90      29646.52       148.76 o                         
  -1   3   3      15002.37      15432.49       100.81 o                         
   0   3   3       6657.24       6763.22        66.65 o                         
   1   3   3       4774.04       4547.42        57.31 o                         
   2   3   3       6160.35       5475.89        64.70 o                         
   3   3   3      12674.74      11911.46       101.47 o                         
   4   3   3       8899.18       8467.21        90.40 o                         
   5   3   3       3018.10       2767.67        54.57 o                         
   6   3   3       2229.95       2185.96        51.46 o                         
   7   3   3        338.94        559.77        30.30 o                         
   8   3   3         44.40         19.72        19.94 o                         
   9   3   3        238.89        196.89        24.87 o                         
  10   3   3         37.95         83.18        17.01 o                         
  11   3   3         61.95         92.25        19.22 o                         
  12   3   3        584.53        599.90        42.67 o                         
 -13   4   3        243.48        190.17        26.87 o                         
 -12   4   3         29.60         72.96        19.08 o                         
 -11   4   3        519.48        570.81        34.95 o                         
 -10   4   3        125.07        121.13        20.22 o                         
  -9   4   3          2.39        -12.72        12.72 o                         
  -8   4   3        664.58        701.78        32.31 o                         
  -7   4   3       6777.10       6610.34        89.58 o                         
  -6   4   3      13161.70      13514.68       119.32 o                         
  -5   4   3      14311.64      14404.78       116.72 o                         
  -4   4   3       8929.27       8809.29        85.70 o                         
  -3   4   3      11331.71      11381.26        93.67 o                         
  -2   4   3      16633.17      17043.62       111.73 o                         
  -1   4   3       2477.08       2509.42        41.91 o                         
   0   4   3        113.49         46.67        10.79 o                         
   1   4   3       3145.95       3340.24        49.53 o                         
   2   4   3        440.02        451.08        21.37 o                         
   3   4   3       2166.22       2009.09        42.60 o                         
   4   4   3       1980.65       1772.58        42.15 o                         
   5   4   3        624.47        586.93        27.38 o                         
   6   4   3        716.76        645.43        29.67 o                         
   7   4   3       3055.66       3015.18        64.50 o                         
   8   4   3       4472.75       4317.35        83.46 o                         
   9   4   3       1648.36       1641.36        54.93 o                         
  10   4   3        266.82        265.14        28.09 o                         
  11   4   3        157.27        154.43        23.80 o                         
  12   4   3        207.48        189.52        27.59 o                         
 -13   5   3        396.07        433.96        35.88 o                         
 -12   5   3        441.04        397.24        34.02 o                         
 -11   5   3        382.29        383.30        32.52 o                         
 -10   5   3       1605.21       1626.08        54.00 o                         
  -9   5   3       1558.85       1557.91        50.56 o                         
  -8   5   3       1118.83       1101.12        40.54 o                         
  -7   5   3        596.98        582.82        28.88 o                         
  -6   5   3         16.11         21.65        12.58 o                         
  -5   5   3        202.52        194.32        17.58 o                         
  -4   5   3       3181.58       3520.94        55.74 o                         
  -3   5   3       4396.24       4433.80        60.26 o                         
  -2   5   3       8128.47       8150.09        78.49 o                         
  -1   5   3      15271.36      15255.31       106.61 o                         
   0   5   3       7614.06       7063.36        74.94 o                         
   1   5   3       8484.99       8789.49        83.63 o                         
   2   5   3       9918.87       9336.58        89.25 o                         
   3   5   3       5046.79       4541.49        65.08 o                         
   4   5   3       5674.54       5372.87        73.42 o                         
   5   5   3       3417.10       3234.36        60.38 o                         
   6   5   3        808.59        835.71        34.17 o                         
   7   5   3        284.33        294.60        23.30 o                         
   8   5   3         49.44         39.02        16.79 o                         
   9   5   3         23.04         74.32        17.08 o                         
  10   5   3        165.33        112.13        22.94 o                         
  11   5   3        176.06        216.89        27.73 o                         
  12   5   3         88.10         68.32        24.37 o                         
 -13   6   3         22.49         10.65        19.22 o                         
 -12   6   3          2.90        -16.65        16.65 o                         
 -11   6   3         42.08         56.17        17.36 o                         
 -10   6   3        156.84        127.06        24.15 o                         
  -9   6   3       3604.33       3781.10        78.47 o                         
  -8   6   3       3712.51       3946.97        75.19 o                         
  -7   6   3       1237.19       1251.85        41.26 o                         
  -6   6   3       2433.42       2449.00        53.68 o                         
  -5   6   3       4269.74       4378.32        66.67 o                         
  -4   6   3       4336.72       4299.45        63.60 o                         
  -3   6   3       1942.13       1766.64        39.15 o                         
  -2   6   3        290.31        251.45        16.73 o                         
  -1   6   3         52.48         38.09        10.43 o                         
   0   6   3         41.82         60.88        11.72 o                         
   1   6   3        290.82        344.80        18.80 o                         
   2   6   3       1549.23       1574.64        38.21 o                         
   3   6   3         10.66        106.26        14.08 o                         
   4   6   3        154.07        158.30        16.51 o                         
   5   6   3       2898.07       2966.84        59.50 o                         
   6   6   3       2667.77       2497.63        58.48 o                         
   7   6   3        656.24        605.05        32.24 o                         
   8   6   3         43.75         77.82        16.22 o                         
   9   6   3        521.16        432.36        33.02 o                         
  10   6   3        771.09        860.74        42.60 o                         
  11   6   3        151.63        209.17        26.66 o                         
  12   6   3          9.66         19.51        18.86 o                         
 -13   7   3        219.03        208.75        29.80 o                         
 -12   7   3          0.49        -15.43        15.43 o                         
 -11   7   3         87.45         59.38        18.37 o                         
 -10   7   3        140.21        169.72        20.58 o                         
  -9   7   3         84.29        100.90        20.15 o                         
  -8   7   3          0.41         -7.07        14.08 o                         
  -7   7   3        275.76        276.02        22.01 o                         
  -6   7   3        613.73        591.34        28.38 o                         
  -5   7   3       1204.21       1328.32        39.12 o                         
  -4   7   3       9154.48       9264.44        96.42 o                         
  -3   7   3       1732.56       1722.60        40.86 o                         
  -2   7   3          2.37         13.36         9.65 o                         
  -1   7   3        151.59        153.44        14.29 o                         
   0   7   3       5046.40       4784.71        68.47 o                         
   1   7   3       6355.22       6784.15        79.02 o                         
   2   7   3       1026.47       1212.35        34.76 o                         
   3   7   3          1.87         -5.79        10.65 o                         
   4   7   3          2.35         14.01        10.93 o                         
   5   7   3        542.91        480.37        27.38 o                         
   6   7   3         55.30         45.73        14.36 o                         
   7   7   3         93.09         61.53        17.51 o                         
   8   7   3         25.13         10.29        15.51 o                         
   9   7   3        204.51        257.85        25.94 o                         
  10   7   3        138.13        135.64        22.72 o                         
  11   7   3         38.64         92.75        21.37 o                         
  12   7   3         31.77         73.03        21.01 o                         
 -13   8   3        172.31        171.15        28.66 o                         
 -12   8   3         19.22          2.00        16.01 o                         
 -11   8   3        176.32        175.59        24.37 o                         
 -10   8   3         88.35         90.83        20.37 o                         
  -9   8   3        408.29        384.31        28.80 o                         
  -8   8   3        526.71        536.52        30.66 o                         
  -7   8   3       1266.42       1282.34        44.12 o                         
  -6   8   3        884.56        885.29        35.11 o                         
  -5   8   3        311.63        333.13        22.73 o                         
  -4   8   3       1601.14       1725.69        43.71 o                         
  -3   8   3       1220.33       1342.65        37.41 o                         
  -2   8   3         44.27         18.58        11.72 o                         
  -1   8   3         66.47         80.82        12.36 o                         
   0   8   3         46.99         26.73        11.72 o                         
   1   8   3       2659.52       2979.50        55.21 o                         
   2   8   3        111.11        130.71        14.79 o                         
   3   8   3       1502.00       1518.97        41.13 o                         
   4   8   3          8.43          5.00        10.86 o                         
   5   8   3        811.50        787.80        34.46 o                         
   6   8   3       1069.16        951.06        38.25 o                         
   7   8   3          6.48         30.23        15.08 o                         
   8   8   3       1565.56       1619.33        53.71 o                         
   9   8   3         34.90         66.89        18.72 o                         
  10   8   3        248.85        222.19        27.51 o                         
  11   8   3          0.05        -10.36        18.15 o                         
  12   8   3         11.24         33.94        19.01 o                         
 -12   9   3         83.99        116.69        22.08 o                         
 -11   9   3         12.12          1.93        16.36 o                         
 -10   9   3        313.20        332.26        30.30 o                         
  -9   9   3        449.51        468.73        31.95 o                         
  -8   9   3          0.85         15.08        15.22 o                         
  -7   9   3         37.88         84.89        16.08 o                         
  -6   9   3          6.70         20.79        12.15 o                         
  -5   9   3          1.04         11.58        12.22 o                         
  -4   9   3        146.24        140.57        16.51 o                         
  -3   9   3        722.15        719.45        29.10 o                         
  -2   9   3       3622.86       3485.81        60.33 o                         
  -1   9   3       1270.66       1238.62        36.19 o                         
   0   9   3          1.08         -3.43         9.79 o                         
   1   9   3         25.02         23.08        10.93 o                         
   2   9   3        520.11        532.77        25.81 o                         
   3   9   3        645.22        686.87        29.52 o                         
   4   9   3       1126.02       1108.11        38.19 o                         
   5   9   3       1040.37       1125.60        40.83 o                         
   6   9   3        135.81        165.44        21.01 o                         
   7   9   3         15.49         49.45        15.08 o                         
   8   9   3         85.08        124.63        20.58 o                         
   9   9   3         17.95         40.73        16.51 o                         
  10   9   3          9.97         65.96        19.01 o                         
  11   9   3         10.12         19.08        19.08 o                         
 -12  10   3          5.93         15.01        17.79 o                         
 -11  10   3          5.19        -15.72        16.51 o                         
 -10  10   3         11.88         57.67        16.44 o                         
  -9  10   3        155.97        196.67        23.30 o                         
  -8  10   3        534.78        557.17        32.81 o                         
  -7  10   3        152.27        166.30        21.37 o                         
  -6  10   3       2271.48       2333.99        57.67 o                         
  -5  10   3       4388.98       4451.09        76.88 o                         
  -4  10   3       2734.57       2742.41        59.34 o                         
  -3  10   3       4084.27       3903.41        67.79 o                         
  -2  10   3       3060.66       2926.84        57.43 o                         
  -1  10   3       1349.14       1213.72        36.98 o                         
   0  10   3        713.51        644.66        28.60 o                         
   1  10   3        163.88        189.24        18.80 o                         
   2  10   3         74.79        111.34        15.36 o                         
   3  10   3        720.80        886.42        34.74 o                         
   4  10   3        585.54        616.19        30.52 o                         
   5  10   3        488.97        481.90        29.38 o                         
   6  10   3        897.54        904.46        39.89 o                         
   7  10   3        852.95        849.22        41.18 o                         
   8  10   3        654.10        527.17        35.38 o                         
   9  10   3        522.69        523.34        35.24 o                         
  10  10   3        276.33        348.54        33.02 o                         
  11  10   3         81.14        100.47        24.94 o                         
 -12  11   3        200.00        267.92        29.87 o                         
 -11  11   3        315.67        346.12        31.73 o                         
 -10  11   3        623.77        636.73        41.03 o                         
  -9  11   3        950.66       1056.77        46.90 o                         
  -8  11   3        703.34        740.85        39.24 o                         
  -7  11   3        641.68        676.51        35.46 o                         
  -6  11   3       1476.56       1441.43        46.92 o                         
  -5  11   3          0.94        -13.93        13.93 o                         
  -4  11   3       1734.27       1776.77        49.29 o                         
  -3  11   3        402.92        447.01        26.30 o                         
  -2  11   3        311.86        289.96        21.66 o                         
  -1  11   3       2593.93       2478.99        55.05 o                         
   0  11   3       8088.79       7484.34       103.38 o                         
   1  11   3       7590.51       7760.50        99.39 o                         
   2  11   3       4277.57       4371.46        75.38 o                         
   3  11   3       1955.95       1975.39        52.23 o                         
   4  11   3       1341.80       1482.20        46.91 o                         
   5  11   3       1818.68       1929.18        54.86 o                         
   6  11   3        590.02        548.18        33.88 o                         
   7  11   3        410.31        416.04        31.88 o                         
   8  11   3        308.31        228.20        27.73 o                         
   9  11   3          1.48         49.59        17.36 o                         
  10  11   3        117.63        103.62        26.30 o                         
  11  11   3        129.60        202.81        28.37 o                         
 -11  12   3         34.23         94.97        20.87 o                         
 -10  12   3         59.36        101.33        21.80 o                         
  -9  12   3       1438.90       1581.28        57.78 o                         
  -8  12   3       2538.91       2642.09        71.76 o                         
  -7  12   3        842.09        864.73        41.03 o                         
  -6  12   3        919.66        934.99        40.82 o                         
  -5  12   3       4250.53       4115.48        79.72 o                         
  -4  12   3       6550.90       6492.53        97.34 o                         
  -3  12   3       3799.57       3621.58        71.12 o                         
  -2  12   3       1704.23       1600.41        46.71 o                         
  -1  12   3       1070.21        979.55        36.90 o                         
   0  12   3        256.76        266.44        22.08 o                         
   1  12   3         22.51         61.81        16.08 o                         
   2  12   3         33.67         18.72        13.72 o                         
   3  12   3        963.12        855.76        37.68 o                         
   4  12   3         61.70         55.67        16.86 o                         
   5  12   3       3327.43       3435.70        75.52 o                         
   6  12   3       2897.37       3218.75        75.64 o                         
   7  12   3        443.58        512.61        33.81 o                         
   8  12   3         20.02         12.79        17.01 o                         
   9  12   3        470.40        477.94        37.09 o                         
  10  12   3        765.84        803.73        47.25 o                         
 -11  13   3        376.94        377.07        34.88 o                         
 -10  13   3        487.84        491.38        37.59 o                         
  -9  13   3        108.17        158.14        23.15 o                         
  -8  13   3        604.60        604.13        37.67 o                         
  -7  13   3        605.11        606.29        36.10 o                         
  -6  13   3         48.50         47.52        17.15 o                         
  -5  13   3        372.99        387.88        28.80 o                         
  -4  13   3       3320.45       3364.55        72.38 o                         
  -3  13   3       1925.32       2059.55        55.87 o                         
  -2  13   3        380.76        400.18        26.09 o                         
  -1  13   3       1374.95       1341.42        44.98 o                         
   0  13   3       4740.59       4587.36        81.91 o                         
   1  13   3       6329.21       6502.68        99.48 o                         
   2  13   3       2157.50       2250.06        58.81 o                         
   3  13   3        774.23        794.88        36.46 o                         
   4  13   3       1574.12       1594.22        52.14 o                         
   5  13   3        537.47        510.06        33.24 o                         
   6  13   3         61.41         49.88        19.29 o                         
   7  13   3        238.46        194.24        27.94 o                         
   8  13   3         40.55         61.31        17.79 o                         
   9  13   3        146.78        258.26        28.08 o                         
  10  13   3        258.01        341.32        34.80 o                         
 -10  14   3         80.99        114.41        23.72 o                         
  -9  14   3        782.88        848.00        45.18 o                         
  -8  14   3        751.51        793.53        44.18 o                         
  -7  14   3        614.96        639.88        38.10 o                         
  -6  14   3        618.21        591.42        36.24 o                         
  -5  14   3       1085.54       1075.33        44.69 o                         
  -4  14   3       2062.99       2018.62        59.09 o                         
  -3  14   3       1137.02       1182.29        44.19 o                         
  -2  14   3         99.29        100.47        17.08 o                         
  -1  14   3         54.38         65.39        15.44 o                         
   0  14   3         13.37         23.37        14.29 o                         
   1  14   3       1009.40       1077.11        43.54 o                         
   2  14   3        994.69       1025.19        42.75 o                         
   3  14   3          4.69         -0.29        13.93 o                         
   4  14   3        268.14        222.41        26.16 o                         
   5  14   3        998.89       1033.08        47.47 o                         
   6  14   3        670.67        608.94        39.81 o                         
   7  14   3        230.97        271.50        27.87 o                         
   8  14   3          7.39        -15.65        15.65 o                         
   9  14   3         58.94         64.67        22.87 o                         
 -10  15   3          0.12        -17.72        17.94 o                         
  -9  15   3          4.29         47.52        18.01 o                         
  -8  15   3          0.52        -18.01        18.01 o                         
  -7  15   3          1.89        -12.72        16.94 o                         
  -6  15   3         28.96         -6.86        15.15 o                         
  -5  15   3        185.91        167.08        23.73 o                         
  -4  15   3        472.34        474.52        32.02 o                         
  -3  15   3        914.55        909.38        41.04 o                         
  -2  15   3        952.26        959.09        41.61 o                         
  -1  15   3        369.65        374.65        28.37 o                         
   0  15   3        210.72        214.68        24.30 o                         
   1  15   3        172.97        150.57        22.37 o                         
   2  15   3         32.25         31.37        16.65 o                         
   3  15   3         27.44         -9.58        14.22 o                         
   4  15   3         15.85         31.66        15.15 o                         
   5  15   3         17.44         -8.72        17.15 o                         
   6  15   3         96.24         75.96        20.37 o                         
   7  15   3          3.74         43.30        16.72 o                         
   8  15   3          6.17        -10.50        16.01 o                         
   9  15   3         11.89         63.03        18.22 o                         
  -9  16   3         51.31         34.66        20.58 o                         
  -8  16   3         29.34         99.83        21.37 o                         
  -7  16   3         44.30        -19.01        19.01 o                         
  -6  16   3         42.97         78.46        18.58 o                         
  -5  16   3          2.38        -14.65        14.65 o                         
  -4  16   3        136.43         90.47        20.58 o                         
  -3  16   3        140.71        129.99        21.44 o                         
  -2  16   3         32.48         35.01        16.22 o                         
  -1  16   3         37.48         17.29        15.94 o                         
   0  16   3         67.38         89.47        18.08 o                         
   1  16   3          8.13          3.22        16.29 o                         
   2  16   3         29.98         42.95        15.65 o                         
   3  16   3        207.82        241.77        25.51 o                         
   4  16   3          0.21        -15.22        15.22 o                         
   5  16   3        459.83        436.06        34.52 o                         
   6  16   3         56.26         64.53        20.15 o                         
   7  16   3         41.88         43.52        20.29 o                         
   8  16   3         16.88        -16.51        16.51 o                         
  -8  17   3         30.36         64.38        20.15 o                         
  -7  17   3        228.80        270.21        28.66 o                         
  -6  17   3        364.18        328.83        31.30 o                         
  -5  17   3         21.89         14.79        15.94 o                         
  -4  17   3        962.65        911.14        46.25 o                         
  -3  17   3        364.91        359.35        30.73 o                         
  -2  17   3          3.97         18.72        14.79 o                         
  -1  17   3          0.22         -6.72        13.51 o                         
   0  17   3        725.59        689.74        39.89 o                         
   1  17   3       1185.72       1259.09        51.34 o                         
   2  17   3          0.93         21.15        15.01 o                         
   3  17   3         86.64         52.59        19.94 o                         
   4  17   3         81.02         75.25        19.37 o                         
   5  17   3         58.02         72.75        21.22 o                         
   6  17   3         12.48        -16.94        16.94 o                         
   7  17   3         82.40         82.89        21.58 o                         
  -7  18   3         65.70         70.82        22.08 o                         
  -6  18   3        135.15        161.86        25.37 o                         
  -5  18   3       1268.98       1286.82        55.27 o                         
  -4  18   3       1645.71       1657.41        62.43 o                         
  -3  18   3        587.84        555.66        37.38 o                         
  -2  18   3        157.66        121.92        21.44 o                         
  -1  18   3        147.73        156.79        21.44 o                         
   0  18   3         51.75         98.76        19.37 o                         
   1  18   3        145.97        169.87        23.80 o                         
   2  18   3         77.27         71.46        19.58 o                         
   3  18   3        141.57        152.57        23.37 o                         
   4  18   3          5.71         -6.00        16.15 o                         
   5  18   3        372.40        439.25        36.02 o                         
   6  18   3        543.70        608.53        43.81 o                         
  -6  19   3        166.26        197.38        25.37 o                         
  -5  19   3          2.13        -16.29        16.29 o                         
  -4  19   3        351.14        349.98        33.80 o                         
  -3  19   3        187.51        262.49        28.59 o                         
  -2  19   3         72.69        104.83        20.94 o                         
  -1  19   3        418.42        390.73        32.95 o                         
   0  19   3       1125.11       1154.70        53.91 o                         
   1  19   3       1578.59       1551.59        61.14 o                         
   2  19   3       1143.16       1200.88        53.76 o                         
   3  19   3        497.65        452.00        36.59 o                         
   4  19   3        297.52        243.92        32.45 o                         
   5  19   3        236.94        251.20        33.02 o                         
  -5  20   3        646.23        675.38        45.39 o                         
  -4  20   3        556.61        537.63        40.88 o                         
  -3  20   3        694.33        655.60        43.89 o                         
  -2  20   3        548.36        531.77        38.88 o                         
  -1  20   3        213.98        203.17        26.87 o                         
   0  20   3         56.42         62.46        20.58 o                         
   1  20   3         24.10         31.51        19.72 o                         
   2  20   3          3.94         10.65        17.51 o                         
   3  20   3         31.74         13.08        21.58 o                         
   4  20   3         89.99        110.19        26.73 o                         
  -3  21   3        183.31        227.82        29.23 o                         
  -2  21   3       1146.93       1171.97        57.69 o                         
  -1  21   3        813.98        861.14        48.32 o                         
   0  21   3        145.67        139.71        27.08 o                         
   1  21   3         94.74         78.18        22.15 o                         
 -13   0   4          2.62        -15.51        15.51 o                         
 -12   0   4        670.50        758.40        43.89 o                         
 -11   0   4       1058.14       1074.05        47.76 o                         
 -10   0   4        664.21        697.88        36.24 o                         
  -9   0   4       2325.80       2095.53        58.67 o                         
  -8   0   4       3593.11       3278.42        68.53 o                         
  -7   0   4       5435.39       5066.83        80.24 o                         
  -6   0   4       4419.42       4135.59        68.66 o                         
  -5   0   4       1769.44       1649.05        41.57 o                         
  -4   0   4       2883.35       2811.60        51.85 o                         
  -3   0   4        965.18        902.11        29.68 o                         
  -2   0   4         75.41         93.76        13.22 o                         
  -1   0   4       1360.25       1425.83        34.56 o                         
   0   0   4       5301.61       5416.96        66.63 o                         
   1   0   4       1490.35       1636.79        38.42 o                         
   2   0   4       7200.73       7117.64        81.01 o                         
   3   0   4       4373.19       4403.22        66.68 o                         
   4   0   4       1790.26       1863.94        46.29 o                         
   5   0   4         83.33         82.82        15.51 o                         
   6   0   4       1364.72       1353.33        43.20 o                         
   7   0   4        473.04        515.63        30.23 o                         
   8   0   4        464.43        439.93        30.95 o                         
   9   0   4        682.54        712.17        37.81 o                         
  10   0   4          1.14         16.51        14.86 o                         
  11   0   4        177.99        169.58        25.87 o                         
  12   0   4          2.16         37.73        20.65 o                         
 -13   1   4        541.87        536.13        40.24 o                         
 -12   1   4        649.92        622.58        40.74 o                         
 -11   1   4        687.90        654.55        38.53 o                         
 -10   1   4        147.30        147.00        21.08 o                         
  -9   1   4        906.39        830.82        39.04 o                         
  -8   1   4        447.13        406.99        26.88 o                         
  -7   1   4       1665.36       1579.89        46.07 o                         
  -6   1   4        647.62        615.09        27.52 o                         
  -5   1   4         82.18         94.40        14.15 o                         
  -4   1   4         85.12         70.10        13.01 o                         
  -3   1   4       2527.20       2397.15        46.05 o                         
  -2   1   4      14978.17      15256.92       113.74 o                         
  -1   1   4       4721.06       4659.31        61.36 o                         
   0   1   4       2057.35       2113.39        42.52 o                         
   1   1   4       6002.34       6355.75        74.92 o                         
   2   1   4       5338.19       5529.01        71.84 o                         
   3   1   4       2094.81       1993.46        45.38 o                         
   4   1   4       1408.01       1390.25        40.20 o                         
   5   1   4        999.09       1008.94        35.97 o                         
   6   1   4         21.02         48.66        14.15 o                         
   8   1   4        483.07        502.69        33.38 o                         
   9   1   4         45.06         44.88        16.29 o                         
  10   1   4         31.46         58.74        15.94 o                         
  11   1   4         86.80        117.27        24.08 o                         
  12   1   4        434.18        582.41        42.02 o                         
 -13   2   4          4.98        -18.51        18.51 o                         
 -12   2   4         58.35         76.53        19.51 o                         
 -11   2   4        281.48        300.45        29.52 o                         
 -10   2   4         69.08         72.39        17.15 o                         
  -9   2   4        646.61        655.71        34.38 o                         
  -8   2   4       2260.14       2132.69        56.10 o                         
  -7   2   4       1461.89       1418.24        43.27 o                         
  -6   2   4       2431.20       2338.46        52.18 o                         
  -5   2   4       5628.84       5755.13        77.21 o                         
  -4   2   4       5101.53       5252.53        70.45 o                         
  -3   2   4       3091.28       3222.30        53.30 o                         
  -2   2   4       1612.90       1702.65        38.43 o                         
  -1   2   4        510.27        507.36        22.52 o                         
   0   2   4       1253.93       1444.18        35.63 o                         
   1   2   4        660.35        777.33        27.60 o                         
   2   2   4        369.66        323.23        19.51 o                         
   3   2   4       1417.44       1338.49        38.06 o                         
   4   2   4       1084.48       1064.54        35.61 o                         
   5   2   4        891.88        835.90        33.60 o                         
   6   2   4       1466.56       1430.50        45.06 o                         
   7   2   4       1717.05       1606.93        51.36 o                         
   8   2   4        765.11        791.21        39.39 o                         
   9   2   4        303.17        212.55        26.30 o                         
  10   2   4        137.09        125.49        22.51 o                         
  11   2   4         13.30          8.15        16.22 o                         
  12   2   4          3.49         15.65        19.01 o                         
 -13   3   4         20.32         93.25        21.01 o                         
 -12   3   4        136.04        150.50        23.73 o                         
 -11   3   4        117.82        103.40        21.22 o                         
 -10   3   4        378.80        373.94        28.02 o                         
  -9   3   4        329.81        318.83        26.23 o                         
  -8   3   4          5.24        -14.15        14.15 o                         
  -7   3   4        344.74        316.84        24.09 o                         
  -6   3   4         95.32         85.54        14.65 o                         
  -5   3   4        217.89        201.47        18.37 o                         
  -4   3   4        874.62        915.06        31.32 o                         
  -3   3   4        290.44        296.19        19.66 o                         
  -2   3   4         78.64         59.03        12.22 o                         
  -1   3   4       3805.35       3826.59        57.07 o                         
   0   3   4       3326.67       3456.54        54.82 o                         
   1   3   4       2075.55       2231.48        44.95 o                         
   2   3   4       2998.57       2927.81        53.72 o                         
   3   3   4        498.26        505.89        25.09 o                         
   4   3   4          8.16          9.08        10.86 o                         
   5   3   4         31.60         73.67        14.29 o                         
   6   3   4         88.62        114.20        17.15 o                         
   7   3   4        155.00        181.95        21.08 o                         
   8   3   4          6.67          3.22        14.08 o                         
   9   3   4         35.47         21.94        16.08 o                         
  10   3   4        130.98         46.52        21.22 o                         
  11   3   4         29.51        -12.29        18.01 o                         
  12   3   4          5.40        -19.79        19.79 o                         
 -13   4   4          5.85          8.57        19.08 o                         
 -12   4   4         44.91         58.60        21.87 o                         
 -11   4   4         79.09        108.33        21.30 o                         
 -10   4   4        130.42        158.22        20.65 o                         
  -9   4   4        108.31        101.48        19.37 o                         
  -8   4   4         50.65         45.31        16.65 o                         
  -7   4   4        154.41        152.72        18.15 o                         
  -6   4   4          0.08          3.57        10.29 o                         
  -5   4   4          5.89        -10.08        10.08 o                         
  -4   4   4         52.54         79.25        13.08 o                         
  -3   4   4        435.27        480.65        23.16 o                         
  -2   4   4       1643.30       1745.71        39.78 o                         
  -1   4   4         57.72        108.62        13.01 o                         
   0   4   4       2274.12       2392.63        46.61 o                         
   1   4   4         40.44         42.23        11.93 o                         
   2   4   4        340.79        336.80        20.59 o                         
   3   4   4         11.44         -3.57        10.15 o                         
   4   4   4         48.62         37.23        11.65 o                         
   5   4   4        825.90        735.11        32.17 o                         
   6   4   4         18.88         38.80        13.86 o                         
   7   4   4        282.88        343.55        25.73 o                         
   8   4   4         77.30         96.54        20.22 o                         
   9   4   4         57.39         82.25        17.29 o                         
  10   4   4         10.45          0.00        16.58 o                         
  11   4   4          4.54        -19.29        19.29 o                         
 -13   5   4         82.15        132.49        24.51 o                         
 -12   5   4        243.49        237.84        29.52 o                         
 -11   5   4        322.71        377.50        32.30 o                         
 -10   5   4         59.49         62.53        17.79 o                         
  -9   5   4       1810.38       1853.66        56.65 o                         
  -8   5   4        489.47        533.43        31.38 o                         
  -7   5   4       2625.24       2654.91        60.19 o                         
  -6   5   4        341.79        331.78        23.23 o                         
  -5   5   4        192.59        169.09        17.87 o                         
  -4   5   4         19.05          2.86        11.22 o                         
  -3   5   4       1637.75       1732.16        42.07 o                         
  -2   5   4       8395.43       8685.75        89.91 o                         
  -1   5   4       1457.09       1432.90        37.34 o                         
   0   5   4          1.02         15.86        10.50 o                         
   1   5   4        866.83        884.53        31.18 o                         
   3   5   4        166.50        172.88        16.79 o                         
   4   5   4         19.84         15.51        11.79 o                         
   5   5   4        536.20        521.31        28.02 o                         
   6   5   4        371.73        330.71        25.59 o                         
   7   5   4          1.17         19.94        13.86 o                         
   8   5   4        246.04        268.36        25.87 o                         
   9   5   4         74.64         78.53        19.01 o                         
  10   5   4        206.04        203.03        26.23 o                         
  11   5   4         52.42         90.32        21.65 o                         
 -13   6   4          0.01        -16.79        16.79 o                         
 -12   6   4        258.83        286.51        29.09 o                         
 -11   6   4        437.57        462.50        34.45 o                         
 -10   6   4         20.13          5.07        15.43 o                         
  -9   6   4       1112.93       1260.60        47.90 o                         
  -8   6   4       2210.47       2202.65        59.38 o                         
  -7   6   4       1392.92       1432.61        45.84 o                         
  -6   6   4       2480.57       2350.25        55.82 o                         
  -5   6   4       3035.04       2958.60        59.21 o                         
  -4   6   4       5194.40       5167.96        75.16 o                         
  -3   6   4       1728.00       1712.87        43.00 o                         
  -2   6   4          8.16         11.43        11.00 o                         
  -1   6   4        806.85        801.25        29.74 o                         
   0   6   4       1253.17       1139.99        34.98 o                         
   1   6   4          9.37         21.22        12.08 o                         
   3   6   4       4963.73       4610.75        74.43 o                         
   4   6   4        884.51        858.56        34.53 o                         
   5   6   4        118.93        105.55        18.15 o                         
   6   6   4        962.21        834.80        37.61 o                         
   7   6   4        775.63        742.18        37.24 o                         
   8   6   4        404.02        367.44        30.59 o                         
   9   6   4        199.24        235.19        25.16 o                         
  10   6   4         28.97         48.81        17.94 o                         
  11   6   4         33.77         64.10        19.65 o                         
 -12   7   4        428.49        533.46        38.09 o                         
 -11   7   4        165.72        145.14        23.58 o                         
 -10   7   4        234.43        274.21        26.87 o                         
  -9   7   4        228.74        202.11        22.73 o                         
  -8   7   4          1.89        -13.01        13.01 o                         
  -7   7   4          2.58         11.43        13.58 o                         
  -6   7   4         49.00         66.89        15.01 o                         
  -5   7   4        243.26        272.65        20.80 o                         
  -4   7   4        142.90        138.07        17.15 o                         
  -3   7   4       1372.96       1389.48        40.13 o                         
  -2   7   4       4804.59       4606.79        70.06 o                         
  -1   7   4       7525.66       7486.94        88.31 o                         
   0   7   4       5541.14       4807.43        74.04 o                         
   1   7   4       5385.23       5830.94        79.70 o                         
   2   7   4       7162.39       7052.52        90.70 o                         
   3   7   4       2033.95       1923.01        49.09 o                         
   4   7   4        570.40        479.80        26.66 o                         
   5   7   4        556.69        501.37        29.88 o                         
   6   7   4         38.28         26.08        16.29 o                         
   7   7   4        294.33        247.71        24.44 o                         
   8   7   4        278.43        270.58        26.59 o                         
   9   7   4        271.70        310.31        29.23 o                         
  10   7   4         28.20         41.87        18.72 o                         
  11   7   4         27.26         -2.22        16.79 o                         
 -12   8   4         30.77         80.10        20.22 o                         
 -11   8   4        134.47        166.29        24.58 o                         
 -10   8   4        777.01        795.11        43.46 o                         
  -9   8   4       1695.17       1837.44        59.36 o                         
  -8   8   4       1950.88       2065.32        59.87 o                         
  -7   8   4       1186.99       1264.35        45.12 o                         
  -6   8   4       2558.40       2455.19        59.18 o                         
  -5   8   4       2909.68       2857.60        61.92 o                         
  -4   8   4        785.44        818.54        33.39 o                         
  -3   8   4       2884.02       2968.25        58.71 o                         
  -2   8   4       3519.37       3558.37        63.25 o                         
  -1   8   4        291.91        250.51        20.16 o                         
   0   8   4         14.48         -6.36        12.36 o                         
   1   8   4        246.02        282.45        21.08 o                         
   2   8   4        929.31        939.53        35.18 o                         
   3   8   4       1158.12       1214.25        40.55 o                         
   4   8   4       2246.59       2120.61        54.38 o                         
   5   8   4       3229.93       3105.45        68.80 o                         
   6   8   4       1321.79       1293.74        47.77 o                         
   7   8   4        338.56        390.51        29.87 o                         
   8   8   4        293.27        330.47        27.87 o                         
   9   8   4        387.66        348.92        32.23 o                         
  10   8   4        245.99        259.78        29.66 o                         
  11   8   4         20.87         17.86        16.29 o                         
 -12   9   4        371.61        346.05        35.02 o                         
 -11   9   4        547.06        573.09        39.03 o                         
 -10   9   4        440.22        367.94        32.02 o                         
  -9   9   4         19.60         23.58        17.51 o                         
  -8   9   4         55.64         91.83        18.79 o                         
  -7   9   4        565.79        559.40        32.45 o                         
  -6   9   4          1.19         10.08        13.58 o                         
  -5   9   4       3251.02       3224.21        66.66 o                         
  -4   9   4       5335.81       5387.11        83.31 o                         
  -3   9   4        361.94        408.98        24.80 o                         
  -2   9   4        301.48        367.36        23.16 o                         
  -1   9   4       4477.54       4541.50        73.46 o                         
   0   9   4       5535.65       5242.83        81.26 o                         
   1   9   4       3350.51       3453.95        67.60 o                         
   2   9   4        817.01        827.91        34.17 o                         
   3   9   4       1273.09       1261.21        42.34 o                         
   4   9   4        730.05        721.39        34.67 o                         
   5   9   4         29.01         28.87        15.36 o                         
   6   9   4         39.60         26.23        15.44 o                         
   7   9   4         55.66         26.23        17.86 o                         
   8   9   4         33.08         14.22        17.94 o                         
   9   9   4        243.38        345.96        30.94 o                         
  10   9   4        518.83        630.54        41.38 o                         
 -12  10   4         19.40         60.02        22.44 o                         
 -11  10   4         19.58         12.29        15.58 o                         
 -10  10   4        785.47        817.84        44.89 o                         
  -9  10   4        507.00        460.08        34.45 o                         
  -8  10   4        641.02        583.42        37.24 o                         
  -7  10   4        867.89        875.61        40.25 o                         
  -6  10   4        657.08        630.98        33.67 o                         
  -5  10   4       1922.36       1965.97        54.22 o                         
  -4  10   4       1171.29       1129.68        41.55 o                         
  -3  10   4       1296.78       1260.73        42.34 o                         
  -2  10   4       2659.33       2528.75        57.62 o                         
  -1  10   4         91.90        138.42        16.51 o                         
   0  10   4        585.26        532.99        29.38 o                         
   1  10   4          4.88          7.50        13.29 o                         
   2  10   4        452.64        439.30        26.73 o                         
   3  10   4        102.36         79.82        15.79 o                         
   4  10   4       1040.13       1013.29        40.61 o                         
   5  10   4       2514.59       2472.71        63.90 o                         
   6  10   4        702.97        680.02        36.81 o                         
   7  10   4        286.40        313.60        28.66 o                         
   8  10   4        222.06        128.99        23.58 o                         
   9  10   4         93.66        131.70        22.94 o                         
  10  10   4         84.80         36.80        22.51 o                         
 -11  11   4         39.04         42.38        21.01 o                         
 -10  11   4         77.70         52.95        20.37 o                         
  -9  11   4         77.26         74.53        20.15 o                         
  -8  11   4         11.08         27.01        16.36 o                         
  -7  11   4        363.76        411.81        29.66 o                         
  -6  11   4         18.32         20.87        14.65 o                         
  -5  11   4         13.97          8.15        14.43 o                         
  -4  11   4        153.76        218.68        22.01 o                         
  -3  11   4         52.93        103.55        16.22 o                         
  -2  11   4        366.92        359.80        24.44 o                         
  -1  11   4        118.24        126.49        18.51 o                         
   0  11   4       2389.83       2256.59        58.61 o                         
   1  11   4       1458.38       1471.30        47.70 o                         
   2  11   4        573.90        625.11        32.60 o                         
   3  11   4        683.16        769.75        35.39 o                         
   4  11   4        202.88        218.40        23.01 o                         
   5  11   4         56.08         51.81        17.15 o                         
   6  11   4         12.06        -16.36        16.36 o                         
   7  11   4        150.70        205.96        22.51 o                         
   8  11   4         39.73         28.65        16.65 o                         
   9  11   4        135.44        125.99        24.37 o                         
  10  11   4        221.68        187.59        29.23 o                         
 -11  12   4          0.00        -18.01        18.01 o                         
 -10  12   4         19.84         32.58        18.94 o                         
  -9  12   4          0.00         -3.79        14.22 o                         
  -8  12   4        141.57        192.59        22.44 o                         
  -7  12   4          4.12          6.65        14.58 o                         
  -6  12   4          4.37        -12.43        14.93 o                         
  -5  12   4        420.44        427.27        29.09 o                         
  -4  12   4          1.77         14.01        13.15 o                         
  -3  12   4          8.94         40.45        12.72 o                         
  -2  12   4         12.74         23.22        14.43 o                         
  -1  12   4        125.61        141.50        20.22 o                         
   0  12   4         19.98          3.36        13.08 o                         
   1  12   4        101.08        103.05        17.65 o                         
   2  12   4         24.43         29.37        14.08 o                         
   3  12   4          1.09        -13.15        13.15 o                         
   4  12   4          0.10        -13.36        13.36 o                         
   5  12   4         24.65          3.22        16.72 o                         
   6  12   4         53.68         48.45        17.86 o                         
   7  12   4         52.46         74.10        18.51 o                         
   8  12   4          0.51          9.93        16.29 o                         
   9  12   4         57.58         55.67        21.22 o                         
 -10  13   4         97.32        126.99        23.30 o                         
  -9  13   4         19.32          5.93        18.15 o                         
  -8  13   4         10.83        -16.65        16.65 o                         
  -7  13   4         45.55         85.18        18.94 o                         
  -6  13   4          3.03          9.86        14.65 o                         
  -5  13   4        130.64        187.59        21.72 o                         
  -4  13   4        306.18        250.43        25.37 o                         
  -3  13   4         14.44        -13.79        13.79 o                         
  -2  13   4          7.06         15.65        13.93 o                         
  -1  13   4        957.80        887.11        38.68 o                         
   0  13   4       1359.21       1351.63        48.34 o                         
   1  13   4        920.58        867.72        40.32 o                         
   2  13   4       1082.58       1124.04        44.83 o                         
   3  13   4        582.53        542.53        32.88 o                         
   4  13   4         60.64         34.09        16.22 o                         
   5  13   4         94.00        102.62        20.87 o                         
   6  13   4        106.81         92.61        21.58 o                         
   7  13   4         74.93         87.11        19.58 o                         
   8  13   4         20.52         26.94        18.65 o                         
   9  13   4        121.17        137.85        27.37 o                         
 -10  14   4        394.92        410.02        38.38 o                         
  -9  14   4        828.46        924.92        48.54 o                         
  -8  14   4        501.21        469.01        37.38 o                         
  -7  14   4        265.02        292.44        27.80 o                         
  -6  14   4        414.67        348.35        30.66 o                         
  -5  14   4        612.97        627.09        36.24 o                         
  -4  14   4        752.74        716.28        39.46 o                         
  -3  14   4       1049.06       1011.03        42.54 o                         
  -2  14   4        818.38        747.34        38.17 o                         
  -1  14   4         67.06         72.75        18.37 o                         
   0  14   4        155.01        141.50        20.94 o                         
   1  14   4         45.20        -13.93        17.01 o                         
   2  14   4          0.17         36.51        15.22 o                         
   3  14   4        118.54         85.40        19.87 o                         
   4  14   4        948.22        994.65        46.47 o                         
   5  14   4       1763.67       1846.86        62.79 o                         
   6  14   4        343.16        440.32        34.52 o                         
   7  14   4         26.13         -6.07        16.22 o                         
   8  14   4        170.28        185.87        25.94 o                         
  -9  15   4          3.18         15.08        16.15 o                         
  -8  15   4          4.15        -15.86        15.86 o                         
  -7  15   4        509.83        409.69        35.17 o                         
  -6  15   4          1.14        -11.00        15.01 o                         
  -5  15   4       1194.20       1224.55        51.69 o                         
  -4  15   4       1521.49       1454.81        55.78 o                         
  -3  15   4        557.53        573.53        34.17 o                         
  -2  15   4        241.68        246.92        25.66 o                         
  -1  15   4       1487.44       1326.82        50.99 o                         
   0  15   4       3263.37       3150.39        78.09 o                         
   1  15   4       1950.11       1780.82        59.58 o                         
   2  15   4        570.28        543.23        36.45 o                         
   3  15   4        592.83        632.22        38.17 o                         
   4  15   4        572.83        607.20        38.24 o                         
   5  15   4          2.74        -17.08        19.15 o                         
   6  15   4         72.73         98.11        22.22 o                         
   7  15   4         51.38         55.17        21.01 o                         
   8  15   4          0.67         36.09        19.87 o                         
  -8  16   4        291.03        322.03        32.66 o                         
  -7  16   4        682.48        682.41        42.53 o                         
  -6  16   4        869.83        888.35        47.32 o                         
  -5  16   4        720.00        752.70        42.82 o                         
  -4  16   4        522.13        514.26        36.17 o                         
  -3  16   4        810.15        704.13        39.67 o                         
  -2  16   4       1351.45       1309.46        52.06 o                         
  -1  16   4        254.81        179.09        25.73 o                         
   0  16   4        152.09        176.80        24.58 o                         
   1  16   4        335.71        331.62        30.73 o                         
   2  16   4        156.01        143.35        22.73 o                         
   3  16   4         68.77         62.74        20.15 o                         
   4  16   4        835.83        791.55        45.04 o                         
   5  16   4       1861.06       1863.94        68.51 o                         
   6  16   4        619.01        669.59        43.60 o                         
   7  16   4        266.81        217.90        31.80 o                         
  -7  17   4          7.50        -10.65        14.93 o                         
  -6  17   4          2.57         46.88        17.29 o                         
  -5  17   4         82.40        107.90        22.72 o                         
  -4  17   4        344.32        404.80        33.09 o                         
  -3  17   4        409.88        382.37        31.59 o                         
  -2  17   4        526.31        464.09        35.81 o                         
  -1  17   4       1108.41       1064.20        48.12 o                         
   0  17   4       1623.95       1672.52        60.57 o                         
   1  17   4       1307.10       1190.70        53.77 o                         
   2  17   4        736.08        759.21        43.60 o                         
   3  17   4        572.13        573.24        39.74 o                         
   4  17   4        292.94        332.25        32.23 o                         
   5  17   4         13.39         38.02        19.87 o                         
   6  17   4          3.24          2.22        16.58 o                         
  -6  18   4        314.49        284.01        31.45 o                         
  -5  18   4        246.86        224.19        27.23 o                         
  -4  18   4        276.12        235.77        28.01 o                         
  -3  18   4         89.68         19.72        17.94 o                         
  -2  18   4         55.64         79.61        19.79 o                         
  -1  18   4         56.68         46.31        18.72 o                         
   0  18   4          4.30        -15.72        15.72 o                         
   1  18   4         29.52         27.73        19.65 o                         
   2  18   4        211.30        163.51        27.23 o                         
   3  18   4        360.10        408.23        35.88 o                         
   4  18   4        104.24         94.26        23.80 o                         
   5  18   4         24.19         13.36        20.51 o                         
  -5  19   4         49.99         57.10        22.15 o                         
  -4  19   4         49.09        119.55        21.58 o                         
  -3  19   4        294.12        393.21        33.23 o                         
  -2  19   4        579.58        602.47        39.81 o                         
  -1  19   4          1.60         -2.07        15.79 o                         
   0  19   4         51.56         45.88        19.58 o                         
   1  19   4         29.74          2.07        18.94 o                         
   2  19   4        120.33        126.34        23.80 o                         
   3  19   4          4.17        -14.93        14.93 o                         
   4  19   4         13.64         65.60        19.01 o                         
  -3  20   4         91.03         75.39        22.37 o                         
  -2  20   4        312.71        247.42        30.23 o                         
  -1  20   4         47.17         19.58        19.15 o                         
   0  20   4        131.29        117.27        24.58 o                         
   1  20   4         18.87         11.15        18.29 o                         
 -13   1   5          1.90         -2.22        18.01 o                         
 -12   1   5         10.96        -15.65        15.65 o                         
 -11   1   5         14.32        -16.22        16.22 o                         
 -10   1   5        222.77        209.46        26.08 o                         
  -9   1   5         20.85          4.64        14.65 o                         
  -8   1   5         46.26         72.46        15.86 o                         
  -7   1   5         28.57         28.80        14.86 o                         
  -6   1   5         20.32         81.53        14.93 o                         
  -5   1   5        341.08        351.86        23.44 o                         
  -4   1   5        275.84        277.45        20.73 o                         
  -3   1   5       2627.45       2578.88        53.05 o                         
  -2   1   5       2880.42       2910.87        55.42 o                         
  -1   1   5        302.10        287.89        19.37 o                         
   0   1   5          2.32         -0.29        10.86 o                         
   1   1   5         86.48         64.74        14.29 o                         
   2   1   5        133.94        159.94        18.37 o                         
   3   1   5         42.46         44.95        13.29 o                         
   4   1   5        437.56        441.94        25.73 o                         
   5   1   5         16.84         11.22        11.72 o                         
   6   1   5        228.35        221.98        22.51 o                         
   7   1   5        165.05        120.20        20.72 o                         
   8   1   5          6.67        -13.79        13.79 o                         
   9   1   5          1.56         31.66        15.79 o                         
  10   1   5         17.91         46.81        17.51 o                         
  11   1   5         33.81          0.00        20.87 o                         
 -12   2   5        175.69        177.80        25.73 o                         
 -11   2   5         54.84         74.89        18.51 o                         
 -10   2   5          1.51          8.57        15.22 o                         
  -9   2   5        177.39        191.52        22.73 o                         
  -8   2   5       1448.97       1389.22        48.84 o                         
  -7   2   5       1606.68       1650.69        50.28 o                         
  -6   2   5       1714.74       1678.57        49.07 o                         
  -5   2   5       2961.32       2928.24        60.64 o                         
  -4   2   5       1217.00       1160.13        38.19 o                         
  -3   2   5        212.99        203.90        19.15 o                         
  -2   2   5        241.27        226.42        18.44 o                         
  -1   2   5        135.68        163.87        16.29 o                         
   0   2   5          5.34         -8.22        10.79 o                         
   1   2   5       3712.58       3923.00        66.41 o                         
   2   2   5       9057.53       9280.55       105.76 o                         
   3   2   5       1409.73       1366.09        42.84 o                         
   4   2   5        167.49        205.68        18.94 o                         
   8   2   5        117.85        101.12        19.87 o                         
   9   2   5        186.94        235.83        27.16 o                         
  10   2   5          1.09         57.24        16.79 o                         
  11   2   5         70.82         49.09        22.08 o                         
 -12   3   5        121.48        171.01        25.73 o                         
 -11   3   5        652.54        689.27        40.39 o                         
 -10   3   5       1174.87       1171.56        50.05 o                         
  -9   3   5        378.55        277.67        27.16 o                         
  -8   3   5        105.75        150.07        20.58 o                         
  -7   3   5       1729.36       1651.01        50.43 o                         
  -6   3   5         70.94        107.98        16.08 o                         
  -5   3   5         16.62         18.08        13.36 o                         
  -4   3   5       6593.26       6610.63        88.49 o                         
  -3   3   5       8175.53       8206.25        96.79 o                         
  -2   3   5       7177.32       7127.32        87.62 o                         
  -1   3   5       5151.20       5272.21        74.73 o                         
   0   3   5       2607.69       2687.96        55.12 o                         
   1   3   5       2882.25       2949.99        59.14 o                         
   2   3   5        337.43        373.31        24.94 o                         
   3   3   5        169.20        215.04        20.37 o                         
   5   3   5         16.45         35.59        15.08 o                         
   7   3   5       1306.31       1288.81        50.84 o                         
   8   3   5        314.51        327.11        29.09 o                         
   9   3   5         20.41         37.73        17.01 o                         
  10   3   5         96.00        107.12        21.87 o                         
  11   3   5        364.78        435.96        38.16 o                         
 -12   4   5        179.04        206.24        27.51 o                         
 -11   4   5        528.04        550.43        38.24 o                         
 -10   4   5        591.33        603.13        38.03 o                         
  -9   4   5        471.75        458.87        33.95 o                         
  -8   4   5       2561.03       2562.73        65.69 o                         
  -7   4   5       1748.32       1663.16        51.86 o                         
  -6   4   5       2240.41       2249.82        56.88 o                         
  -5   4   5       5393.90       5293.14        82.74 o                         
  -4   4   5        643.18        689.78        31.67 o                         
  -3   4   5        270.41        251.58        21.30 o                         
  -2   4   5         20.55         31.30        13.08 o                         
  -1   4   5         10.25         10.86        12.43 o                         
   0   4   5        144.70        131.21        17.44 o                         
   1   4   5       1428.04       1512.08        42.92 o                         
   2   4   5       3884.98       3933.88        69.42 o                         
   6   4   5       3264.39       2992.45        72.16 o                         
   7   4   5       1439.52       1389.01        51.63 o                         
   8   4   5        348.77        350.92        29.66 o                         
   9   4   5        129.29        141.42        22.37 o                         
  10   4   5         40.14         97.90        20.01 o                         
 -12   5   5         94.45         88.68        21.94 o                         
 -11   5   5         83.53         46.59        20.58 o                         
 -10   5   5         42.42         10.72        18.01 o                         
  -9   5   5         39.43         44.30        16.36 o                         
  -8   5   5        113.68        150.14        21.30 o                         
  -7   5   5         83.86        106.19        18.58 o                         
  -6   5   5         87.99        114.34        18.44 o                         
  -5   5   5       1989.71       2037.51        53.80 o                         
  -4   5   5       2082.79       2170.97        52.52 o                         
  -3   5   5       2311.23       2289.33        53.32 o                         
  -2   5   5       2811.39       2744.14        56.70 o                         
  -1   5   5       1880.73       1806.82        46.36 o                         
   0   5   5       2203.62       2277.09        52.74 o                         
   1   5   5       1050.91       1110.65        38.33 o                         
   2   5   5        677.17        697.09        32.67 o                         
   3   5   5        211.15        234.63        21.01 o                         
   4   5   5          2.24         -6.29        11.93 o                         
   5   5   5        107.16        101.40        18.65 o                         
   6   5   5          3.47         17.01        16.51 o                         
   7   5   5        300.95        271.15        27.94 o                         
   8   5   5        129.38        182.01        23.23 o                         
   9   5   5        224.39        232.98        28.16 o                         
  10   5   5        254.80        314.88        31.30 o                         
 -12   6   5         18.92        -17.36        17.36 o                         
 -11   6   5         53.38         86.97        21.15 o                         
 -10   6   5        233.85        229.19        26.94 o                         
  -9   6   5        548.41        560.09        34.88 o                         
  -8   6   5        224.38        257.13        24.80 o                         
  -7   6   5        503.10        520.14        30.45 o                         
  -6   6   5        746.19        660.55        33.10 o                         
  -5   6   5          3.38         18.15        13.22 o                         
  -4   6   5          1.26         34.94        13.15 o                         
  -3   6   5       1123.72       1182.61        38.97 o                         
  -2   6   5         47.53         50.38        15.58 o                         
  -1   6   5       2959.67       2930.02        59.35 o                         
   0   6   5       2988.98       3186.37        62.65 o                         
   1   6   5        400.10        410.20        25.59 o                         
   2   6   5         80.96         54.74        15.65 o                         
   4   6   5       1059.66        996.73        40.33 o                         
   5   6   5        238.12        181.88        21.94 o                         
   6   6   5         24.96         74.60        16.29 o                         
   7   6   5          1.90        -14.93        14.93 o                         
   8   6   5         70.36         47.38        18.94 o                         
   9   6   5         23.97         15.79        17.58 o                         
  10   6   5          1.92        -17.86        17.86 o                         
 -12   7   5         65.18         78.82        21.22 o                         
 -11   7   5         23.76         18.15        17.15 o                         
 -10   7   5        200.01        249.48        26.44 o                         
  -9   7   5         21.00         84.25        18.08 o                         
  -8   7   5        159.66        168.87        23.08 o                         
  -7   7   5        272.07        213.26        23.73 o                         
  -6   7   5        715.23        779.77        37.24 o                         
  -5   7   5       2043.14       2129.39        56.02 o                         
  -4   7   5        124.25        126.49        16.51 o                         
  -3   7   5          2.34          1.93        12.29 o                         
  -2   7   5         37.14         19.65        12.43 o                         
  -1   7   5        256.55        277.59        21.87 o                         
   0   7   5         26.36         48.59        13.01 o                         
   1   7   5         41.68         31.80        14.86 o                         
   2   7   5        127.94        139.28        17.58 o                         
   3   7   5         82.16         81.82        16.29 o                         
   4   7   5        468.67        482.54        29.16 o                         
   5   7   5        368.03        405.03        27.37 o                         
   6   7   5          5.91         -1.57        13.58 o                         
   7   7   5        124.07        118.98        22.22 o                         
   8   7   5         69.33         26.08        17.51 o                         
   9   7   5        302.64        295.09        32.37 o                         
  10   7   5         67.06         52.59        21.01 o                         
 -11   8   5         19.31         45.45        19.01 o                         
 -10   8   5         95.64         93.61        21.80 o                         
  -9   8   5         15.28         61.95        17.36 o                         
  -8   8   5        113.18        129.77        20.51 o                         
  -7   8   5          0.16        -14.08        14.08 o                         
  -6   8   5        340.68        300.25        25.59 o                         
  -5   8   5       1148.67       1126.62        42.19 o                         
  -4   8   5         55.40         56.88        16.01 o                         
  -3   8   5         46.37         51.74        13.36 o                         
  -2   8   5          2.26          4.14        12.29 o                         
  -1   8   5       1118.27       1025.98        38.04 o                         
   0   8   5        975.19        928.22        37.97 o                         
   1   8   5        495.82        546.96        29.38 o                         
   2   8   5       1618.02       1620.77        49.64 o                         
   3   8   5        151.68        154.79        20.15 o                         
   4   8   5        301.00        247.50        23.58 o                         
   5   8   5        120.74         80.25        18.01 o                         
   6   8   5         71.10        100.69        19.65 o                         
   7   8   5          1.00        -14.93        14.93 o                         
   8   8   5          4.42         -9.58        17.79 o                         
   9   8   5         40.11          0.00        20.08 o                         
  10   8   5          1.74         29.15        18.36 o                         
 -11   9   5         19.42         33.94        18.86 o                         
 -10   9   5        272.14        275.29        30.66 o                         
  -9   9   5        130.24         94.90        24.44 o                         
  -8   9   5         74.53         88.40        19.87 o                         
  -7   9   5         34.64         52.45        16.72 o                         
  -6   9   5        158.97        110.27        19.44 o                         
  -5   9   5          0.55        -12.86        12.86 o                         
  -4   9   5        340.10        290.89        24.23 o                         
  -3   9   5       1000.90       1005.49        39.47 o                         
  -2   9   5       1836.76       1783.58        50.79 o                         
  -1   9   5        429.68        368.81        25.23 o                         
   0   9   5         88.95        128.70        17.72 o                         
   1   9   5        294.00        265.51        22.80 o                         
   2   9   5        141.90         98.26        18.94 o                         
   3   9   5        136.91        124.42        18.72 o                         
   4   9   5        219.78        197.39        22.01 o                         
   5   9   5         99.93         76.75        18.58 o                         
   6   9   5         92.29        141.78        21.01 o                         
   7   9   5        336.77        326.18        31.16 o                         
   8   9   5         14.56         61.10        20.51 o                         
   9   9   5          0.19         17.01        16.15 o                         
 -11  10   5         97.68         69.82        23.80 o                         
 -10  10   5        247.11        336.67        30.23 o                         
  -9  10   5        309.99        351.12        32.45 o                         
  -8  10   5        843.46        823.45        44.11 o                         
  -7  10   5       1081.33       1073.22        46.97 o                         
  -6  10   5        478.07        459.94        32.88 o                         
  -5  10   5        762.59        786.42        37.74 o                         
  -4  10   5        191.98        226.97        23.58 o                         
  -3  10   5        180.77        230.69        22.37 o                         
  -2  10   5        596.12        524.68        30.17 o                         
  -1  10   5        327.63        288.17        24.51 o                         
   0  10   5        442.08        383.82        26.16 o                         
   1  10   5          6.65          9.08        13.93 o                         
   2  10   5        402.76        425.55        28.16 o                         
   3  10   5       1046.49       1055.66        43.90 o                         
   4  10   5        829.79        803.81        40.39 o                         
   5  10   5        754.35        759.24        39.96 o                         
   6  10   5        399.08        460.92        32.23 o                         
   7  10   5        332.91        259.79        28.09 o                         
   8  10   5        209.42        168.94        27.08 o                         
   9  10   5         64.70        102.90        23.22 o                         
 -10  11   5         31.11         14.65        18.44 o                         
  -9  11   5         72.80        134.99        21.15 o                         
  -8  11   5         73.26         36.66        19.58 o                         
  -7  11   5          9.30         58.60        16.22 o                         
  -6  11   5        688.12        687.80        38.60 o                         
  -5  11   5       2166.36       2227.38        63.10 o                         
  -4  11   5       2765.80       2705.97        66.98 o                         
  -3  11   5       1661.35       1627.55        53.07 o                         
  -2  11   5       1611.81       1434.49        48.78 o                         
  -1  11   5       3679.02       3447.64        74.11 o                         
   0  11   5       2416.54       2142.63        61.75 o                         
   1  11   5       1434.23       1437.98        50.85 o                         
   2  11   5       1240.66       1312.18        48.19 o                         
   3  11   5         88.96         56.53        19.29 o                         
   4  11   5         48.10         55.88        18.58 o                         
   5  11   5         18.41          5.22        17.15 o                         
   6  11   5         13.76         -5.50        19.37 o                         
   7  11   5          5.58          0.00        16.29 o                         
   8  11   5        168.28        197.81        26.30 o                         
   9  11   5        296.67        406.43        36.38 o                         
 -10  12   5        691.36        666.46        46.25 o                         
  -9  12   5        635.40        641.87        41.24 o                         
  -8  12   5        598.84        631.43        39.67 o                         
  -7  12   5       1636.10       1571.20        59.21 o                         
  -6  12   5       1808.20       1695.38        59.43 o                         
  -5  12   5        669.97        627.25        36.67 o                         
  -4  12   5        826.66        671.48        37.46 o                         
  -3  12   5       1008.34        943.59        41.90 o                         
  -2  12   5         18.34         42.80        16.29 o                         
  -1  12   5       1813.44       1674.00        54.57 o                         
   0  12   5       3570.19       3173.68        77.32 o                         
   1  12   5        811.48        770.28        39.96 o                         
   2  12   5         60.61         65.17        19.58 o                         
   3  12   5        973.64        987.74        45.04 o                         
   4  12   5       1973.21       1975.98        63.94 o                         
   5  12   5        990.33       1053.99        48.61 o                         
   6  12   5        396.10        393.66        33.38 o                         
   7  12   5        214.29        200.17        27.59 o                         
   8  12   5        114.34        119.91        24.44 o                         
  -9  13   5         24.82         73.89        19.87 o                         
  -8  13   5         61.55         25.87        18.72 o                         
  -7  13   5         45.59          1.86        17.08 o                         
  -6  13   5        592.01        602.91        38.31 o                         
  -5  13   5       2031.90       2083.60        64.95 o                         
  -4  13   5        798.78        794.85        40.68 o                         
  -3  13   5        650.97        715.67        37.31 o                         
  -2  13   5        703.57        679.88        38.39 o                         
  -1  13   5        710.63        681.45        37.24 o                         
   0  13   5        879.67        804.40        41.46 o                         
   1  13   5        342.87        251.86        27.66 o                         
   2  13   5        149.57        149.14        21.30 o                         
   3  13   5          8.77         12.15        16.44 o                         
   4  13   5         67.60         59.60        20.94 o                         
   5  13   5         48.04         85.39        20.65 o                         
   6  13   5          4.99         24.01        18.01 o                         
   7  13   5         54.14         -2.14        18.51 o                         
   8  13   5         54.94         81.46        22.87 o                         
  -9  14   5        181.42        156.08        28.80 o                         
  -8  14   5         91.60        122.48        23.22 o                         
  -7  14   5         57.36         39.37        19.65 o                         
  -6  14   5          7.42         16.86        18.79 o                         
  -5  14   5        198.31        228.76        26.08 o                         
  -4  14   5         29.80         34.80        17.08 o                         
  -3  14   5         61.11         10.22        16.65 o                         
  -2  14   5         79.41         56.81        17.36 o                         
  -1  14   5        221.44        244.05        27.73 o                         
   0  14   5        190.51        212.96        25.73 o                         
   1  14   5        124.36        153.71        23.51 o                         
   2  14   5          0.55        -13.93        13.93 o                         
   3  14   5         30.09         12.79        17.51 o                         
   4  14   5        270.19        284.65        29.23 o                         
   5  14   5        197.30        147.07        26.44 o                         
   6  14   5         16.00        -15.94        15.94 o                         
   7  14   5         19.56         -8.86        17.29 o                         
  -8  15   5          6.09          2.14        17.58 o                         
  -7  15   5        164.54        220.68        27.44 o                         
  -6  15   5        238.61        205.10        26.44 o                         
  -5  15   5         30.16         49.31        17.44 o                         
  -4  15   5         22.79        -12.86        17.79 o                         
  -3  15   5         20.46         37.66        17.22 o                         
  -2  15   5         14.94        -14.65        14.65 o                         
  -1  15   5          0.11         15.79        14.36 o                         
   0  15   5         90.03         66.67        20.01 o                         
   1  15   5         58.63         83.96        20.08 o                         
   2  15   5          0.00          0.00        16.22 o                         
   3  15   5         12.79         28.80        16.51 o                         
   4  15   5          4.70         25.94        16.94 o                         
   5  15   5         71.76        143.71        22.30 o                         
   6  15   5        101.78        133.49        25.58 o                         
  -7  16   5         48.99         97.33        22.72 o                         
  -6  16   5         34.66         45.59        19.29 o                         
  -5  16   5          2.37        -14.01        15.79 o                         
  -4  16   5          3.32        -14.15        14.15 o                         
  -3  16   5        477.83        447.28        35.81 o                         
  -2  16   5        314.66        355.05        30.66 o                         
  -1  16   5         52.25         52.02        17.29 o                         
   0  16   5         50.79         62.88        20.94 o                         
   1  16   5         72.93         40.52        20.22 o                         
   2  16   5        126.54        122.06        23.01 o                         
   3  16   5          0.82         18.22        16.36 o                         
   4  16   5         58.19        136.27        22.22 o                         
   5  16   5         13.64        -17.72        17.72 o                         
  -6  17   5        108.26         84.97        23.72 o                         
  -5  17   5        423.79        406.02        35.95 o                         
  -4  17   5        200.17        282.28        28.23 o                         
  -3  17   5         37.95         32.01        16.79 o                         
  -2  17   5         77.86         59.31        20.94 o                         
  -1  17   5        154.29        157.22        25.51 o                         
   0  17   5        116.42        114.91        23.80 o                         
   1  17   5        148.07        132.49        24.65 o                         
   2  17   5        244.36        226.47        30.94 o                         
   3  17   5         70.24        102.40        21.80 o                         
   4  17   5          0.25        -17.86        17.86 o                         
  -5  18   5         26.63         28.80        20.15 o                         
  -4  18   5        151.80         94.97        24.15 o                         
  -3  18   5        421.51        291.89        34.09 o                         
  -2  18   5         94.68         60.60        21.51 o                         
  -1  18   5        195.76        162.08        28.44 o                         
   0  18   5        490.20        373.02        36.67 o                         
   1  18   5          3.80        -17.44        17.44 o                         
   2  18   5         59.04         76.75        22.15 o                         
   3  18   5        129.99        173.08        26.51 o                         
  -2  19   5        464.88        488.08        38.88 o                         
  -1  19   5        767.00        661.48        46.18 o                         
   0  19   5        518.43        455.07        39.67 o                         
 -12   0   6        136.50        133.13        25.30 o                         
 -11   0   6        317.33        366.84        32.45 o                         
 -10   0   6        568.40        598.54        39.17 o                         
  -9   0   6        719.28        701.38        40.24 o                         
  -8   0   6        167.20        162.15        23.15 o                         
  -7   0   6         66.92         97.83        18.72 o                         
  -6   0   6       1255.01       1291.20        46.05 o                         
  -5   0   6        752.72        711.02        34.74 o                         
  -4   0   6        234.43        132.29        21.01 o                         
  -3   0   6       1602.16       1531.75        46.78 o                         
  -2   0   6        621.43        563.94        29.88 o                         
  -1   0   6        628.60        714.92        32.67 o                         
   0   0   6         33.33         70.67        15.51 o                         
   1   0   6       4178.56       4236.57        76.44 o                         
   2   0   6       5439.63       5392.34        88.89 o                         
   3   0   6       1709.17       1680.45        51.64 o                         
   4   0   6        645.40        657.21        36.38 o                         
   5   0   6        584.85        679.20        36.10 o                         
   6   0   6        196.82        264.42        26.94 o                         
   7   0   6        342.49        402.94        32.80 o                         
   8   0   6        437.60        458.49        36.95 o                         
   9   0   6         93.88        144.35        23.87 o                         
 -12   1   6          1.42         13.08        16.79 o                         
 -11   1   6        139.45         84.83        23.01 o                         
 -10   1   6          1.40         37.37        17.01 o                         
  -9   1   6        478.94        501.89        35.17 o                         
  -8   1   6       1250.30       1252.36        49.91 o                         
  -7   1   6       1165.31       1182.42        46.12 o                         
  -6   1   6        841.84        721.12        35.96 o                         
  -5   1   6        612.30        612.75        32.02 o                         
  -4   1   6       1785.11       1935.75        52.58 o                         
  -3   1   6       1343.66       1378.03        44.05 o                         
  -2   1   6       1274.07       1378.42        43.77 o                         
  -1   1   6       4593.55       4871.79        79.47 o                         
   0   1   6        827.88        864.86        35.89 o                         
   1   1   6          8.98          0.79        14.29 o                         
   2   1   6         57.28        114.69        19.01 o                         
   3   1   6        313.64        389.58        27.52 o                         
   4   1   6        696.01        746.30        37.31 o                         
   5   1   6        127.83        146.07        20.01 o                         
   6   1   6       1321.24       1332.20        51.70 o                         
   7   1   6        282.00        315.81        30.16 o                         
   8   1   6         89.72        129.77        22.08 o                         
   9   1   6        105.25        129.92        24.51 o                         
 -12   2   6        419.22        430.18        36.66 o                         
 -11   2   6        477.53        480.79        37.09 o                         
 -10   2   6        634.37        604.56        39.46 o                         
  -9   2   6        232.15        207.11        25.94 o                         
  -8   2   6        136.47        139.21        21.87 o                         
  -7   2   6        175.33        223.75        23.15 o                         
  -6   2   6         16.90         20.01        14.22 o                         
  -5   2   6        100.62         56.60        17.51 o                         
  -4   2   6        105.17         89.61        17.51 o                         
  -3   2   6       1182.23       1098.72        39.54 o                         
  -2   2   6        219.00        190.17        20.73 o                         
  -1   2   6        162.27        153.86        18.65 o                         
   0   2   6       1053.58       1162.36        40.83 o                         
   1   2   6       1321.38       1332.45        44.20 o                         
   2   2   6       1370.33       1371.94        46.20 o                         
   3   2   6       1401.12       1431.07        47.77 o                         
   4   2   6        889.27        895.65        40.11 o                         
   5   2   6        599.73        621.09        35.53 o                         
   6   2   6        332.04        355.49        30.87 o                         
   7   2   6         55.26         70.39        20.01 o                         
   8   2   6         28.82         46.73        16.36 o                         
   9   2   6         45.48         37.87        18.72 o                         
 -11   3   6         22.32         38.87        19.44 o                         
 -10   3   6         76.18         64.39        21.37 o                         
  -9   3   6         41.09         17.58        17.94 o                         
  -8   3   6          9.58         -9.79        14.08 o                         
  -7   3   6        589.38        521.37        32.74 o                         
  -6   3   6        752.45        729.24        35.96 o                         
  -5   3   6        759.43        794.52        36.53 o                         
  -4   3   6        702.88        708.15        33.88 o                         
  -3   3   6        178.22        221.97        21.08 o                         
  -2   3   6        840.42        819.18        34.25 o                         
  -1   3   6        720.23        755.21        33.46 o                         
   0   3   6        391.86        479.95        28.38 o                         
   1   3   6        348.77        366.44        25.87 o                         
   2   3   6         38.39         51.24        14.72 o                         
   3   3   6         90.92        126.99        17.87 o                         
   4   3   6        660.42        579.37        33.74 o                         
   5   3   6        143.19         98.05        20.08 o                         
   6   3   6          5.20          5.07        16.94 o                         
   7   3   6        163.75        163.94        23.30 o                         
   8   3   6         49.74         17.65        18.44 o                         
   9   3   6         31.76         29.73        19.08 o                         
 -11   4   6         21.87         51.66        19.44 o                         
 -10   4   6         32.08        -16.65        16.65 o                         
  -9   4   6         17.67         42.73        17.29 o                         
  -8   4   6        161.59        218.89        23.23 o                         
  -7   4   6         31.06         58.95        18.15 o                         
  -6   4   6         57.35         61.67        16.94 o                         
  -5   4   6        185.49        176.09        20.51 o                         
  -4   4   6         17.65         56.59        14.58 o                         
  -3   4   6        748.69        778.37        34.24 o                         
  -2   4   6          4.35         57.67        13.86 o                         
  -1   4   6       2327.16       2365.52        57.53 o                         
   0   4   6        631.38        657.58        32.81 o                         
   1   4   6        114.55        119.20        17.72 o                         
   2   4   6         90.33        137.99        17.87 o                         
   3   4   6          1.29         21.15        12.00 o                         
   4   4   6         28.38          7.36        16.15 o                         
   5   4   6          0.42        -12.86        12.86 o                         
   6   4   6         17.45         30.94        17.72 o                         
   7   4   6          5.03          1.86        16.79 o                         
   8   4   6         97.13         51.67        19.87 o                         
   9   4   6         27.48         12.86        18.87 o                         
 -11   5   6        251.22        215.90        30.37 o                         
 -10   5   6         51.17         40.87        19.65 o                         
  -9   5   6        259.88        334.68        29.66 o                         
  -8   5   6        293.28        265.07        26.51 o                         
  -7   5   6        561.31        528.58        33.24 o                         
  -6   5   6        178.26        193.95        21.94 o                         
  -5   5   6         22.45         26.37        13.72 o                         
  -4   5   6        449.63        399.76        27.16 o                         
  -3   5   6         27.14         18.58        13.43 o                         
  -2   5   6        212.62        169.45        21.58 o                         
  -1   5   6       5477.00       5464.17        88.03 o                         
   0   5   6        832.61        906.02        37.32 o                         
   1   5   6        325.88        366.50        27.30 o                         
   2   5   6          7.75         36.37        15.22 o                         
   3   5   6        428.14        515.83        31.45 o                         
   4   5   6        649.06        758.21        38.03 o                         
   5   5   6        201.88        232.33        24.23 o                         
   6   5   6       1163.92       1066.67        48.26 o                         
   7   5   6        125.67        146.21        23.80 o                         
   8   5   6         11.68         20.15        17.58 o                         
   9   5   6          3.19          4.36        16.94 o                         
 -11   6   6        219.88        306.94        30.23 o                         
 -10   6   6        451.44        459.56        35.66 o                         
  -9   6   6        253.64        230.62        27.16 o                         
  -8   6   6        117.48        113.84        21.72 o                         
  -7   6   6        315.13        293.09        28.16 o                         
  -6   6   6        734.44        772.54        39.03 o                         
  -5   6   6        939.48        986.97        42.97 o                         
  -4   6   6        210.40        187.24        21.37 o                         
  -3   6   6       1411.21       1397.75        46.98 o                         
  -2   6   6        130.51        139.85        18.22 o                         
  -1   6   6          6.88         -1.86        14.29 o                         
   0   6   6        104.19        105.69        17.58 o                         
   1   6   6       1797.75       1782.81        52.93 o                         
   5   6   6        372.05        376.65        30.66 o                         
   7   6   6        107.71        135.70        23.30 o                         
   8   6   6         60.85         45.16        21.80 o                         
   9   6   6        157.09        181.30        28.51 o                         
 -11   7   6         23.27         34.73        19.37 o                         
 -10   7   6          0.11         54.59        17.22 o                         
  -9   7   6        124.45        130.20        23.94 o                         
  -8   7   6        414.79        328.70        30.95 o                         
  -7   7   6        781.20        751.52        40.60 o                         
  -6   7   6        780.14        840.17        39.82 o                         
  -5   7   6       1631.77       1630.92        53.57 o                         
  -4   7   6       1623.48       1549.84        51.35 o                         
  -3   7   6        596.29        619.38        34.17 o                         
  -2   7   6       1749.67       1592.20        49.93 o                         
  -1   7   6       1156.48       1271.12        44.83 o                         
   0   7   6         48.33         81.18        18.15 o                         
   1   7   6         58.55        114.55        19.01 o                         
   2   7   6         21.85         20.58        17.22 o                         
   3   7   6         63.33         79.68        17.44 o                         
   4   7   6        111.99        136.35        21.58 o                         
   5   7   6          0.76         24.08        16.86 o                         
   6   7   6         99.16         69.46        21.01 o                         
   7   7   6        271.14        216.97        27.94 o                         
   8   7   6         84.69         88.04        24.08 o                         
   9   7   6         52.30        101.40        23.22 o                         
 -10   8   6        466.42        548.83        39.38 o                         
  -9   8   6        847.52        782.40        44.96 o                         
  -8   8   6        530.89        612.18        37.95 o                         
  -7   8   6        119.01        166.08        21.37 o                         
  -6   8   6         23.18         64.88        17.22 o                         
  -5   8   6          3.91         60.45        17.65 o                         
  -4   8   6         11.58         33.30        16.15 o                         
  -3   8   6          0.58         35.30        15.86 o                         
  -2   8   6        124.53        141.14        19.29 o                         
  -1   8   6        857.18        889.20        38.82 o                         
   0   8   6        800.81        890.82        39.18 o                         
   1   8   6        356.26        375.51        28.59 o                         
   3   8   6       1695.33       1787.63        57.64 o                         
   5   8   6        384.71        415.67        31.80 o                         
   6   8   6        347.06        355.13        31.59 o                         
   7   8   6         82.04         42.09        24.08 o                         
   8   8   6         28.11         10.72        19.94 o                         
 -10   9   6        222.16        227.40        29.30 o                         
  -9   9   6         17.11        -18.15        18.15 o                         
  -8   9   6         40.99         52.38        19.08 o                         
  -7   9   6        453.63        532.19        35.52 o                         
  -6   9   6        922.41        979.34        44.54 o                         
  -5   9   6        983.37        966.08        44.04 o                         
  -4   9   6        857.59        921.14        42.18 o                         
  -3   9   6       1617.81       1580.91        52.78 o                         
  -2   9   6       1253.18       1178.19        45.41 o                         
  -1   9   6        539.34        586.33        33.31 o                         
   0   9   6       1264.29       1153.95        49.48 o                         
   1   9   6       2135.23       2243.48        62.67 o                         
   2   9   6       1088.79       1171.56        46.83 o                         
   3   9   6        276.08        231.63        26.44 o                         
   4   9   6       1368.73       1332.71        53.56 o                         
   5   9   6        111.78        138.78        22.30 o                         
   6   9   6         12.31         15.51        17.44 o                         
   7   9   6        252.97        241.12        30.30 o                         
   8   9   6        503.67        576.93        41.81 o                         
 -10  10   6        108.64        150.78        24.30 o                         
  -9  10   6        124.70         77.96        21.94 o                         
  -8  10   6        553.76        630.34        39.67 o                         
  -7  10   6        198.13        170.23        25.44 o                         
  -6  10   6        100.95         66.17        20.37 o                         
  -5  10   6        183.34        150.29        22.87 o                         
  -4  10   6        187.43        219.47        26.01 o                         
  -3  10   6        269.81        236.13        25.80 o                         
  -2  10   6        188.85        196.96        23.73 o                         
  -1  10   6       1966.37       1896.98        58.58 o                         
   0  10   6       2271.78       2213.12        64.17 o                         
   1  10   6        250.63        255.06        26.01 o                         
   2  10   6        141.47        109.41        20.87 o                         
   4  10   6       1157.83       1128.43        50.83 o                         
   5  10   6        736.17        754.06        43.10 o                         
   6  10   6        301.74        337.75        31.80 o                         
   7  10   6         36.63         33.94        19.29 o                         
  -9  11   6          1.26         48.73        16.51 o                         
  -8  11   6          5.12        -16.01        17.44 o                         
  -7  11   6        206.92        254.41        26.94 o                         
  -6  11   6        627.00        545.17        37.45 o                         
  -5  11   6        643.61        697.64        38.96 o                         
  -4  11   6        153.52        131.28        20.87 o                         
  -3  11   6        425.07        394.67        30.23 o                         
  -2  11   6        141.68        132.92        20.30 o                         
  -1  11   6        165.05        132.42        22.80 o                         
   0  11   6         67.55         76.32        19.08 o                         
   1  11   6        283.64        244.49        25.94 o                         
   2  11   6          1.14         10.36        15.58 o                         
   3  11   6         89.11         93.04        19.72 o                         
   4  11   6        461.94        483.51        36.02 o                         
   5  11   6         95.42        139.13        24.30 o                         
   6  11   6         50.55         55.81        20.29 o                         
   7  11   6          1.51         24.15        17.79 o                         
  -9  12   6         14.79          4.36        21.08 o                         
  -8  12   6         10.85         12.43        17.44 o                         
  -7  12   6          4.76        -16.01        16.01 o                         
  -6  12   6         29.03         43.38        18.08 o                         
  -5  12   6        176.02        165.15        24.15 o                         
  -4  12   6         96.36         89.75        20.08 o                         
  -3  12   6         43.87         58.52        17.86 o                         
  -2  12   6         55.90         89.97        18.65 o                         
  -1  12   6        377.59        346.78        29.95 o                         
   0  12   6         69.76         72.96        18.58 o                         
   1  12   6        101.40         70.53        20.80 o                         
   2  12   6          2.79        -14.79        14.79 o                         
   3  12   6         96.46         91.47        21.30 o                         
   4  12   6          0.48          0.00        16.72 o                         
   5  12   6          9.66         10.15        16.08 o                         
   6  12   6         40.83         17.15        19.08 o                         
  -8  13   6          3.67         21.58        17.86 o                         
  -7  13   6        171.61        158.15        25.23 o                         
  -6  13   6        278.10        241.91        29.30 o                         
  -5  13   6        162.59        106.19        24.65 o                         
  -4  13   6         35.79          0.00        16.94 o                         
  -3  13   6         31.65         36.09        16.44 o                         
  -2  13   6        173.52        135.28        22.80 o                         
  -1  13   6        227.17        235.98        25.37 o                         
   0  13   6        203.16        109.27        22.80 o                         
   1  13   6        250.06        206.97        27.16 o                         
   2  13   6        219.49        211.75        26.44 o                         
   3  13   6          3.62         -1.93        15.79 o                         
   4  13   6         21.86         58.74        18.86 o                         
   5  13   6         21.00         63.53        20.58 o                         
   6  13   6         40.84         46.73        21.15 o                         
  -7  14   6        367.91        434.53        35.09 o                         
  -6  14   6         25.66         36.94        19.29 o                         
  -5  14   6         12.07         57.52        18.08 o                         
  -4  14   6        199.40        248.84        27.37 o                         
  -3  14   6        348.25        323.40        33.09 o                         
  -2  14   6          4.71         18.65        17.01 o                         
  -1  14   6        680.31        635.31        39.67 o                         
   1  14   6         59.35         56.17        19.79 o                         
   2  14   6         84.68         79.25        21.37 o                         
   3  14   6        301.70        322.32        31.45 o                         
   4  14   6        529.47        615.68        42.96 o                         
   5  14   6        406.17        406.09        37.09 o                         
  -6  15   6        406.23        508.87        38.88 o                         
  -5  15   6        446.36        442.62        36.59 o                         
  -4  15   6        467.11        354.07        36.59 o                         
  -3  15   6        878.55        885.70        48.04 o                         
  -2  15   6        764.65        740.12        43.39 o                         
  -1  15   6         65.32         68.53        20.15 o                         
   0  15   6        246.94        158.58        25.51 o                         
   1  15   6        972.42        758.99        45.75 o                         
   2  15   6        309.75        350.98        34.45 o                         
   3  15   6         38.40         89.68        22.44 o                         
   4  15   6        298.58        331.60        35.59 o                         
  -5  16   6         14.86         26.15        16.58 o                         
  -4  16   6         56.31         48.81        20.79 o                         
  -3  16   6         80.61         22.94        22.08 o                         
  -2  16   6         33.12         68.10        19.79 o                         
  -1  16   6        487.11        458.85        36.81 o                         
   0  16   6        505.16        301.76        34.16 o                         
   1  16   6        285.84        288.44        30.94 o                         
   2  16   6        307.13        300.66        32.87 o                         
   3  16   6        392.97        429.60        36.66 o                         
  -3  17   6        627.30        561.09        41.46 o                         
  -2  17   6        208.67        234.26        28.23 o                         
  -1  17   6         98.80         56.24        23.15 o                         
   0  17   6        189.35        157.50        27.51 o                         
   1  17   6        122.95        109.98        24.65 o                         
 -10   1   7          6.42          0.00        16.01 o                         
  -9   1   7        105.47         25.30        22.37 o                         
  -8   1   7        139.79        131.42        24.65 o                         
  -7   1   7        110.01        103.40        21.87 o                         
  -6   1   7        247.33        265.14        27.01 o                         
  -5   1   7        803.74        816.31        39.82 o                         
  -4   1   7        178.63        228.19        23.15 o                         
  -3   1   7        113.98        160.65        19.44 o                         
  -2   1   7        135.85        185.80        21.37 o                         
  -1   1   7         29.68         16.51        14.65 o                         
   0   1   7          5.01         14.08        15.58 o                         
   1   1   7        374.54        364.29        27.23 o                         
   2   1   7         70.06         22.08        17.79 o                         
   4   1   7        166.78        125.70        23.08 o                         
   5   1   7          9.44         63.67        18.01 o                         
   6   1   7        227.70        250.98        28.59 o                         
   7   1   7         22.03         53.52        17.94 o                         
   8   1   7          3.14        -15.65        15.65 o                         
 -10   2   7        472.67        498.59        38.17 o                         
  -9   2   7          2.06          1.93        15.43 o                         
  -8   2   7        105.76        102.76        21.08 o                         
  -7   2   7       1063.90       1094.36        48.04 o                         
  -6   2   7        641.00        760.98        39.03 o                         
  -5   2   7          5.30         14.22        15.79 o                         
  -4   2   7        886.32        939.03        40.82 o                         
  -3   2   7        361.75        376.87        27.73 o                         
  -2   2   7          4.84        -12.86        12.86 o                         
  -1   2   7        323.18        354.20        26.80 o                         
   0   2   7        744.57        824.95        40.03 o                         
   1   2   7        597.96        570.20        33.88 o                         
   2   2   7        430.74        541.55        33.81 o                         
   3   2   7        521.45        480.75        33.74 o                         
   4   2   7        308.34        360.27        30.52 o                         
   5   2   7          0.77         23.80        15.94 o                         
   6   2   7         52.66          9.72        19.22 o                         
   7   2   7         50.48         20.65        19.44 o                         
   8   2   7        212.85        214.53        29.66 o                         
 -10   3   7          7.20          8.43        18.08 o                         
  -9   3   7        348.56        346.62        31.73 o                         
  -8   3   7        475.33        513.03        35.74 o                         
  -7   3   7        414.96        488.29        33.81 o                         
  -6   3   7       1341.18       1401.20        52.41 o                         
  -5   3   7       1227.35       1190.50        48.62 o                         
  -4   3   7       1229.74       1251.23        47.84 o                         
  -3   3   7       2401.63       2398.99        64.18 o                         
  -2   3   7       1232.97       1341.99        48.27 o                         
  -1   3   7       2008.12       2094.36        59.80 o                         
   0   3   7        496.06        592.90        34.67 o                         
   1   3   7       1153.77       1089.59        45.69 o                         
   2   3   7        133.08        101.12        21.51 o                         
   3   3   7         21.74         41.73        18.22 o                         
   4   3   7        128.22        117.20        22.72 o                         
   5   3   7        324.95        291.59        31.16 o                         
   6   3   7        616.82        677.39        41.53 o                         
   7   3   7        175.33        152.22        26.66 o                         
   8   3   7         30.69         17.79        21.87 o                         
 -10   4   7        322.12        318.67        31.66 o                         
  -9   4   7        123.26        135.42        22.08 o                         
  -8   4   7        177.49        219.32        25.30 o                         
  -7   4   7        937.91        762.57        43.97 o                         
  -6   4   7        319.93        406.44        31.37 o                         
  -5   4   7          4.62         51.74        17.29 o                         
  -4   4   7         88.14         73.39        19.65 o                         
  -3   4   7       1302.64       1259.50        47.55 o                         
  -2   4   7       1062.62        996.53        43.26 o                         
  -1   4   7       2201.20       2196.92        61.17 o                         
   0   4   7       3036.41       3250.09        75.36 o                         
   1   4   7        620.64        655.12        36.88 o                         
   2   4   7        772.60        721.86        40.39 o                         
   5   4   7          5.02         57.95        18.15 o                         
   6   4   7          8.72        -17.01        17.01 o                         
   7   4   7         27.76         42.16        20.65 o                         
   8   4   7         25.07         47.23        19.79 o                         
 -10   5   7         20.40        -18.51        18.51 o                         
  -9   5   7        141.67        105.12        25.44 o                         
  -8   5   7        479.14        578.86        36.95 o                         
  -7   5   7        753.33        838.21        44.89 o                         
  -6   5   7       1136.71       1265.27        50.48 o                         
  -5   5   7       1238.83       1350.30        50.55 o                         
  -4   5   7       1748.88       1795.16        56.86 o                         
  -3   5   7       1029.02       1032.32        45.11 o                         
  -2   5   7        665.61        628.54        36.31 o                         
  -1   5   7        578.56        671.04        36.38 o                         
   0   5   7         27.65          4.72        17.44 o                         
   1   5   7         33.62         91.97        18.87 o                         
   2   5   7          6.05          8.29        16.79 o                         
   3   5   7        259.79        251.56        28.23 o                         
   4   5   7        133.85        138.78        23.58 o                         
   5   5   7        132.52        110.12        24.30 o                         
   6   5   7        114.19         92.47        23.30 o                         
   7   5   7        161.49        113.27        26.30 o                         
 -10   6   7        104.71        100.69        23.01 o                         
  -9   6   7        482.15        382.52        36.17 o                         
  -8   6   7        281.68        283.15        30.66 o                         
  -7   6   7          4.07         53.31        18.22 o                         
  -6   6   7          2.11         17.51        16.44 o                         
  -5   6   7         28.01         68.96        18.15 o                         
  -4   6   7         11.65         26.08        17.58 o                         
  -3   6   7          4.44          3.22        14.93 o                         
  -2   6   7        113.85        158.50        20.58 o                         
  -1   6   7        304.98        306.74        26.30 o                         
   0   6   7        149.23        162.08        23.37 o                         
   1   6   7        261.70        328.46        28.59 o                         
   3   6   7        123.58        153.14        22.72 o                         
   4   6   7         79.35         69.89        20.44 o                         
   6   6   7        242.18        302.94        30.30 o                         
   7   6   7          2.83          0.00        18.29 o                         
  -9   7   7          5.39          6.29        15.94 o                         
  -8   7   7         13.18         -9.93        17.65 o                         
  -7   7   7         49.75         73.32        18.22 o                         
  -6   7   7         15.54         32.30        17.44 o                         
  -5   7   7        211.37        213.89        23.44 o                         
  -4   7   7        387.51        422.82        32.23 o                         
  -3   7   7         24.83         45.73        16.36 o                         
  -2   7   7          6.50         11.29        15.65 o                         
  -1   7   7        101.70         98.12        19.94 o                         
   0   7   7         15.56         26.65        16.01 o                         
   1   7   7        823.74        817.09        43.03 o                         
   2   7   7         12.27         -3.50        17.08 o                         
   3   7   7        215.36        254.34        26.16 o                         
   4   7   7         20.22         75.32        17.86 o                         
   5   7   7         65.64         45.52        20.94 o                         
   6   7   7         24.05         14.65        19.22 o                         
   7   7   7         43.35          2.22        20.87 o                         
  -9   8   7         37.16         36.44        20.15 o                         
  -8   8   7         22.68         20.29        18.65 o                         
  -7   8   7        280.83        277.72        28.73 o                         
  -6   8   7        297.50        335.54        30.45 o                         
  -5   8   7          0.22        -14.93        14.93 o                         
  -4   8   7        113.18         75.68        22.01 o                         
  -3   8   7          0.43          8.43        14.29 o                         
  -2   8   7        438.37        384.02        30.23 o                         
  -1   8   7          1.81          0.00        14.22 o                         
   0   8   7         14.46         39.44        17.15 o                         
   1   8   7         38.38         75.03        18.65 o                         
   2   8   7        123.80        107.48        22.01 o                         
   3   8   7        258.05        259.64        28.16 o                         
   4   8   7        121.92         88.90        21.65 o                         
   5   8   7          5.97          2.00        18.65 o                         
   6   8   7        109.65         64.17        24.15 o                         
  -9   9   7         21.84         28.58        19.79 o                         
  -8   9   7         18.21        -14.58        18.36 o                         
  -7   9   7          8.56          2.00        15.65 o                         
  -6   9   7        113.72        138.63        22.80 o                         
  -5   9   7        395.57        387.87        30.38 o                         
  -4   9   7        224.85        206.03        25.01 o                         
  -3   9   7        155.47        114.77        21.58 o                         
  -2   9   7        232.31        249.13        26.94 o                         
  -1   9   7        456.65        483.30        33.24 o                         
   0   9   7         41.91         21.29        19.15 o                         
   1   9   7         77.23         32.44        19.44 o                         
   2   9   7          5.05        -16.44        16.44 o                         
   3   9   7         16.29         61.17        16.79 o                         
   4   9   7         55.59         99.47        20.87 o                         
   5   9   7          0.07         -4.14        15.01 o                         
   6   9   7        159.07        160.22        27.23 o                         
  -8  10   7        152.54        167.36        25.30 o                         
  -7  10   7        166.41        163.58        25.94 o                         
  -6  10   7        100.06         21.58        21.37 o                         
  -5  10   7         15.08         41.59        17.79 o                         
  -4  10   7         12.09          1.86        16.58 o                         
  -3  10   7        184.27        156.72        24.65 o                         
  -2  10   7        380.92        318.76        29.59 o                         
  -1  10   7        576.04        591.40        36.60 o                         
   0  10   7        987.70        988.86        47.40 o                         
   1  10   7        344.39        337.83        32.30 o                         
   2  10   7        121.51        139.56        24.08 o                         
   3  10   7        224.16        268.49        29.23 o                         
   4  10   7         11.67        -16.01        16.01 o                         
   5  10   7          9.91         30.08        18.22 o                         
   6  10   7         27.16         40.59        19.87 o                         
  -7  11   7        662.32        671.75        43.10 o                         
  -6  11   7        607.47        572.03        39.74 o                         
  -5  11   7        680.91        617.22        40.96 o                         
  -4  11   7       1236.22       1359.88        55.91 o                         
  -3  11   7        688.37        674.91        41.53 o                         
  -2  11   7        159.84        225.54        26.80 o                         
  -1  11   7         93.41        130.92        21.94 o                         
   0  11   7        202.70        238.48        27.44 o                         
   1  11   7        102.20        108.41        22.30 o                         
   2  11   7         56.20         41.59        20.22 o                         
   4  11   7        395.29        475.35        35.66 o                         
   5  11   7         12.00         15.51        18.36 o                         
  -7  12   7          5.86        -16.36        16.36 o                         
  -6  12   7        182.95        134.49        25.23 o                         
  -5  12   7         10.68         50.81        19.08 o                         
  -4  12   7         56.68         57.45        22.37 o                         
  -3  12   7        169.46        147.71        24.87 o                         
  -2  12   7       1086.98       1094.83        50.40 o                         
  -1  12   7        767.29        815.54        44.53 o                         
   0  12   7        334.94        309.53        31.73 o                         
   1  12   7        371.85        314.04        34.02 o                         
   2  12   7        268.66        284.01        31.52 o                         
   3  12   7        198.49        220.39        27.80 o                         
   4  12   7        288.26        329.60        34.09 o                         
  -6  13   7        353.84        386.21        33.59 o                         
  -5  13   7        266.91        251.42        30.23 o                         
  -4  13   7        677.91        647.31        42.24 o                         
  -3  13   7        377.69        356.27        33.80 o                         
  -2  13   7         57.99         62.10        18.87 o                         
  -1  13   7         34.27         22.01        20.79 o                         
   0  13   7          0.72          0.00        17.58 o                         
   1  13   7        414.47        261.94        33.95 o                         
   2  13   7         13.30         44.95        19.51 o                         
   3  13   7        175.41        239.97        28.16 o                         
  -5  14   7          3.70        -19.15        19.15 o                         
  -4  14   7          1.11        -15.65        15.65 o                         
  -3  14   7         16.24          0.00        18.58 o                         
  -2  14   7        104.16        146.35        24.01 o                         
  -1  14   7         81.00        118.84        22.08 o                         
   0  14   7         64.88        155.21        22.44 o                         
   1  14   7        257.79         67.68        26.66 o                         
   2  14   7        160.47        162.72        27.66 o                         
  -2  15   7         58.31         26.23        19.65 o                         
  -1  15   7         23.63         28.30        18.94 o                         
   0  15   7          0.21          6.72        17.79 o                         
  -9   0   8         80.30        100.19        23.30 o                         
  -8   0   8          7.21         28.94        19.65 o                         
  -7   0   8        302.88        315.10        30.52 o                         
  -6   0   8          1.38          0.00        18.72 o                         
  -5   0   8        320.87        211.55        27.37 o                         
  -4   0   8        131.30        124.20        22.01 o                         
  -3   0   8          2.49        -12.22        15.65 o                         
  -2   0   8          3.98        -16.72        16.72 o                         
  -1   0   8         79.88         84.47        18.79 o                         
   0   0   8        260.93        260.71        27.87 o                         
   1   0   8        509.92        532.77        36.17 o                         
   2   0   8       1151.56       1361.99        55.12 o                         
   3   0   8        948.03        962.95        48.33 o                         
   4   0   8        162.92        128.92        25.58 o                         
   5   0   8         44.47         80.25        21.72 o                         
   6   0   8         16.43         51.16        20.51 o                         
  -9   1   8        120.24         74.11        24.44 o                         
  -8   1   8        136.35         93.11        24.23 o                         
  -7   1   8        723.16        678.71        43.82 o                         
  -6   1   8        369.40        403.02        33.52 o                         
  -5   1   8          0.68        -15.15        15.15 o                         
  -4   1   8          8.56         19.58        17.22 o                         
  -3   1   8        457.25        537.41        35.74 o                         
  -2   1   8        960.54       1018.24        45.97 o                         
  -1   1   8         41.25         57.02        19.87 o                         
   0   1   8        161.74        110.91        22.15 o                         
   1   1   8        133.91         87.40        21.51 o                         
   2   1   8          0.16         11.22        18.36 o                         
   3   1   8         17.45         56.17        20.15 o                         
   4   1   8        214.92        260.34        29.44 o                         
   5   1   8        344.15        313.17        32.80 o                         
   6   1   8        185.89        240.76        30.09 o                         
  -9   2   8          5.08        -18.15        18.15 o                         
  -8   2   8          6.10         12.51        17.44 o                         
  -7   2   8         10.10          2.00        17.65 o                         
  -6   2   8          3.00         41.80        18.79 o                         
  -5   2   8        170.62        156.08        24.23 o                         
  -4   2   8        257.44        305.66        28.09 o                         
  -3   2   8        524.59        452.65        34.02 o                         
  -2   2   8        592.55        606.63        37.74 o                         
  -1   2   8         72.30         46.88        18.94 o                         
   0   2   8        198.32        214.11        26.80 o                         
   1   2   8        159.40        126.35        25.08 o                         
   2   2   8         35.77        -16.72        16.72 o                         
   3   2   8        126.62        161.50        24.73 o                         
   4   2   8          2.88         -2.00        18.08 o                         
   5   2   8         16.38          2.14        17.86 o                         
   6   2   8          1.82        -16.79        16.79 o                         
  -8   3   8        133.71        125.63        25.58 o                         
  -7   3   8          2.68        -16.01        16.15 o                         
  -6   3   8         10.39         26.87        16.51 o                         
  -5   3   8         83.77        111.12        20.22 o                         
  -4   3   8          4.31         10.79        16.58 o                         
  -3   3   8         34.56        -17.01        17.01 o                         
  -2   3   8        289.38        291.23        28.23 o                         
  -1   3   8          5.31         -3.50        15.08 o                         
   0   3   8         34.22         88.97        20.37 o                         
   1   3   8         20.22         20.37        16.79 o                         
   2   3   8         48.02        -19.72        19.72 o                         
   3   3   8        214.66        182.52        26.30 o                         
   4   3   8         58.62         63.38        21.08 o                         
   5   3   8          3.74         57.81        17.79 o                         
   6   3   8          3.18        -17.58        17.58 o                         
  -8   4   8         20.09         38.09        18.86 o                         
  -7   4   8        394.83        373.86        33.73 o                         
  -6   4   8        100.83        120.27        23.87 o                         
  -5   4   8         68.76        112.48        20.22 o                         
  -4   4   8         35.11         62.10        17.86 o                         
  -3   4   8         19.17         68.17        17.22 o                         
  -2   4   8         29.57         87.04        18.15 o                         
  -1   4   8          2.67        -14.36        14.36 o                         
   0   4   8          0.03          3.64        16.58 o                         
   1   4   8         16.43         56.17        16.65 o                         
   2   4   8         27.46         32.66        18.44 o                         
   3   4   8         91.65        101.26        21.08 o                         
   4   4   8          1.40        -14.08        14.08 o                         
   5   4   8        148.29        177.51        26.87 o                         
  -8   5   8         73.14         57.88        19.51 o                         
  -7   5   8        323.27        307.45        31.95 o                         
  -6   5   8         81.75        104.33        23.80 o                         
  -5   5   8         90.36        137.13        21.87 o                         
  -4   5   8        105.56         89.04        20.80 o                         
  -3   5   8        250.25        253.35        26.44 o                         
  -2   5   8        362.91        373.93        32.16 o                         
  -1   5   8          0.28         16.22        15.72 o                         
   0   5   8         49.14         43.02        17.94 o                         
   1   5   8        192.01        140.71        24.51 o                         
   2   5   8          6.41         58.52        19.51 o                         
   3   5   8         89.89        124.98        22.80 o                         
   4   5   8         79.97         62.88        21.15 o                         
   5   5   8         32.70         32.94        22.37 o                         
  -8   6   8          7.52        -15.29        19.15 o                         
  -7   6   8         20.75         -2.07        18.79 o                         
  -6   6   8         27.99          6.00        16.86 o                         
  -5   6   8        201.91        252.20        27.37 o                         
  -4   6   8        184.73        209.89        25.73 o                         
  -3   6   8        129.75         92.90        22.08 o                         
  -2   6   8         94.49        116.05        20.65 o                         
  -1   6   8          3.32         23.94        16.58 o                         
   0   6   8         95.84        137.20        21.51 o                         
   1   6   8        149.53        184.16        25.58 o                         
   2   6   8        329.62        389.50        32.16 o                         
   4   6   8         18.29        -19.44        19.44 o                         
   5   6   8          7.68        -17.86        19.44 o                         
  -7   7   8        300.05        282.79        31.87 o                         
  -6   7   8        281.14        292.58        30.09 o                         
  -5   7   8        178.18        237.83        28.94 o                         
  -4   7   8         78.43        160.43        22.22 o                         
  -3   7   8        172.40        191.95        24.87 o                         
  -2   7   8        344.51        397.58        33.38 o                         
  -1   7   8        139.27        146.93        23.73 o                         
   0   7   8         19.94         91.61        20.87 o                         
   1   7   8         13.69          7.93        18.44 o                         
   2   7   8          8.47         26.37        17.65 o                         
   3   7   8         76.65          2.07        20.94 o                         
   4   7   8        160.63        163.22        28.73 o                         
  -7   8   8         16.67         23.94        18.51 o                         
  -6   8   8         57.10         48.16        20.72 o                         
  -5   8   8         41.05         42.59        20.08 o                         
  -4   8   8         50.45         71.32        18.79 o                         
  -3   8   8         72.90        113.05        20.87 o                         
  -2   8   8        157.33        131.42        24.94 o                         
  -1   8   8        378.18        382.58        33.02 o                         
   0   8   8        445.97        409.89        35.16 o                         
   1   8   8        346.50        420.52        34.30 o                         
   2   8   8        190.75         76.97        25.37 o                         
   3   8   8        129.91        231.61        27.87 o                         
   4   8   8         94.41        104.55        22.72 o                         
  -6   9   8        232.26        246.98        27.30 o                         
  -5   9   8        422.47        516.95        38.17 o                         
  -4   9   8        352.36        496.78        36.45 o                         
  -3   9   8          0.99         30.08        17.01 o                         
  -2   9   8        116.53         57.60        21.44 o                         
  -1   9   8          4.20         41.73        17.08 o                         
   0   9   8         48.28         39.02        22.01 o                         
   1   9   8          0.04         -4.14        17.51 o                         
   2   9   8        119.89        102.48        25.01 o                         
   3   9   8        183.64        206.81        28.16 o                         
  -5  10   8          6.28        -17.15        17.79 o                         
  -4  10   8         19.72         48.23        19.08 o                         
  -3  10   8        447.58        342.78        34.66 o                         
  -2  10   8        364.86        325.68        32.80 o                         
  -1  10   8        290.15        352.26        32.16 o                         
   0  10   8        217.87        288.00        30.52 o                         
   1  10   8        120.29         77.39        23.87 o                         
   2  10   8         10.13         13.22        20.65 o                         
  -4  11   8        151.42        173.08        27.44 o                         
  -3  11   8         33.87         55.45        20.22 o                         
  -2  11   8        369.44        397.65        34.02 o                         
  -1  11   8         26.51         97.33        21.79 o                         
   0  11   8         42.11         17.51        21.44 o                         
   1  11   8          0.78        -17.94        17.94 o                         
  -2  12   8         34.42         48.16        21.01 o                         
  -1  12   8          5.09         28.44        18.79 o                         
  -6   1   9         49.37          4.36        21.37 o                         
  -5   1   9          9.13         53.02        20.15 o                         
  -4   1   9        114.68         87.18        22.80 o                         
  -3   1   9        489.28        494.88        38.45 o                         
  -2   1   9         56.86         40.59        19.51 o                         
  -1   1   9         30.39         65.03        18.08 o                         
   0   1   9        105.54        162.43        24.44 o                         
   1   1   9         12.96        -17.79        17.79 o                         
   2   1   9         18.37        -18.86        18.86 o                         
  -6   2   9         80.74        100.83        23.65 o                         
  -5   2   9         70.96         76.68        21.51 o                         
  -4   2   9        121.82        164.65        26.08 o                         
  -3   2   9        541.62        556.78        40.88 o                         
  -2   2   9        329.01        356.98        33.45 o                         
  -1   2   9         20.62         12.22        17.15 o                         
   0   2   9          1.44        -16.72        16.72 o                         
   1   2   9        106.91        165.86        26.73 o                         
   2   2   9        400.51        498.36        38.59 o                         
  -5   3   9        121.56        109.48        24.65 o                         
  -4   3   9         27.86         46.23        19.72 o                         
  -3   3   9        121.57        178.01        26.30 o                         
  -2   3   9          2.49         30.87        20.94 o                         
  -1   3   9        268.78        183.10        29.23 o                         
   0   3   9        188.88        158.08        27.16 o                         
   1   3   9        183.55        169.30        28.66 o                         
   2   3   9        209.84        233.26        29.80 o                         
  -5   4   9        202.07        173.51        28.23 o                         
  -4   4   9        655.49        573.18        41.39 o                         
  -3   4   9        624.28        653.01        42.46 o                         
  -2   4   9        592.18        586.10        41.17 o                         
  -1   4   9        188.69        193.38        27.44 o                         
   0   4   9         24.63         23.72        20.08 o                         
   1   4   9         77.22        100.90        23.94 o                         
   2   4   9         19.50          6.72        22.22 o                         
  -4   5   9         57.56         86.04        22.37 o                         
  -3   5   9          2.99         27.58        18.44 o                         
  -2   5   9          0.20         10.50        17.72 o                         
  -1   5   9         25.11          2.14        17.08 o                         
   0   5   9        111.76        100.69        23.01 o                         
   1   5   9        335.81        302.38        33.38 o                         
  -4   6   9         76.32         67.74        22.30 o                         
  -3   6   9         51.10         51.74        21.37 o                         
  -2   6   9        147.80        192.73        25.73 o                         
  -1   6   9        423.13        426.53        36.24 o                         
   0   6   9        299.91        293.66        34.23 o                         
  -2   7   9        162.31        104.76        25.51 o                         
  -1   7   9          3.25         30.58        20.51 o                         
                                                                                
