# Supplementary material for: Silver(I) nitrate complexes of three tetra­kis-thio­ether-substituted pyrazine ligands: metal–organic chain, network and framework structures
Source: Acta Crystallogr E Crystallogr Commun. 2017 Feb 24;73(Pt 3):434–40. doi: 10.1107/S2056989017002791 (PMC5347071; doi:10.1107/S2056989017002791)
Supplement: Supplementary file 4 [file e-73-00434-IIIsup4.hkl]

data_III                                                                        
_shelx_title ' TA2AG   IPDS  -50DEGC'                                           
_shelx_refln_list_code          4                                               
_shelx_F_calc_maximum      577.31                                               
_exptl_crystal_F_000      2128.00                                               
_reflns_d_resolution_high  0.8143                                               
                                                                                
loop_                                                                           
 _space_group_symop_operation_xyz                                               
 'x, y, z'                                                                      
 '-x, y, -z+1/2'                                                                
 'x+1/2, y+1/2, z'                                                              
 '-x+1/2, y+1/2, -z+1/2'                                                        
 '-x, -y, -z'                                                                   
 'x, -y, z-1/2'                                                                 
 '-x+1/2, -y+1/2, -z'                                                           
 'x+1/2, -y+1/2, z-1/2'                                                         
                                                                                
_cell_length_a    13.6319                                                       
_cell_length_b    16.2211                                                       
_cell_length_c    15.7201                                                       
_cell_angle_alpha  90.000                                                       
_cell_angle_beta   96.607                                                       
_cell_angle_gamma  90.000                                                       
                                                                                
_shelx_F_squared_multiplier     1.000                                           
                                                                                
loop_                                                                           
 _refln_index_h                                                                 
 _refln_index_k                                                                 
 _refln_index_l                                                                 
 _refln_F_squared_calc                                                          
 _refln_F_squared_meas                                                          
 _refln_F_squared_sigma                                                         
 _refln_observed_status                                                         
   2   0   0     119457.50     110036.86      2308.47 o                         
   4   0   0     183162.11     181667.89      5531.69 o                         
   6   0   0     258013.20     265543.94      5680.62 o                         
   8   0   0      43907.36      41920.66       970.43 o                         
  10   0   0      69778.94      69697.42      1060.16 o                         
  12   0   0       3547.69       3922.57       720.58 o                         
  14   0   0      10261.32       9672.31      1107.71 o                         
  16   0   0        105.91       -433.24      1116.09 o                         
   1   1   0     257192.67     229413.12      5770.17 o                         
   3   1   0      35526.43      35507.88       848.24 o                         
   5   1   0      45631.68      43899.91       702.85 o                         
   7   1   0      62163.38      63239.73       765.06 o                         
   9   1   0      42544.44      42296.01       656.90 o                         
  11   1   0      16218.32      16475.91       573.32 o                         
  13   1   0       2349.87       2292.48       620.88 o                         
  15   1   0        983.24        755.72       743.13 o                         
   0   2   0      18118.97      14811.94      1179.59 o                         
   2   2   0        127.52        342.77       400.84 o                         
   4   2   0      13280.88      14053.25       528.35 o                         
   6   2   0       3829.72       3872.20       363.79 o                         
   8   2   0       1499.86       1342.16       415.36 o                         
  10   2   0       1380.36       1341.59       419.10 o                         
  12   2   0       4882.10       5015.96       512.02 o                         
  14   2   0       1309.77       1361.97       756.46 o                         
  16   2   0         16.42         40.62       959.03 o                         
   1   3   0        539.91        228.37       422.29 o                         
   3   3   0      27007.51      29093.00       689.12 o                         
   5   3   0       6262.78       6379.48       429.33 o                         
   7   3   0        555.41        415.42       371.23 o                         
   9   3   0        864.54       1017.57       377.93 o                         
  11   3   0       9806.55       9084.79       541.52 o                         
  13   3   0       5145.07       5180.41       581.01 o                         
  15   3   0        420.82        157.37       930.20 o                         
   0   4   0      42242.04      43239.70      1864.51 o                         
   2   4   0      30429.91      30573.70       644.64 o                         
   4   4   0        547.90        641.61       317.25 o                         
   6   4   0       3370.02       3412.06       353.73 o                         
   8   4   0       1001.39        697.14       410.35 o                         
  10   4   0       2095.52       1927.60       393.29 o                         
  12   4   0       9826.49       9279.11       647.50 o                         
  14   4   0       4081.94       4230.49       700.22 o                         
  16   4   0        841.97       1084.70      1067.93 o                         
   1   5   0      67328.91      70431.77      1244.62 o                         
   3   5   0      46293.57      49017.76      1028.95 o                         
   5   5   0        454.65        493.82       283.37 o                         
   7   5   0      16256.51      16933.97       526.45 o                         
   9   5   0       5589.11       5799.40       502.29 o                         
  11   5   0        881.41       1063.14       593.01 o                         
  13   5   0         31.19        170.59       743.55 o                         
  15   5   0        965.30       1739.58       770.04 o                         
   0   6   0         74.67        352.24       431.99 o                         
   2   6   0       3949.37       4116.59       334.39 o                         
   4   6   0        255.28        252.89       371.75 o                         
   6   6   0       3925.51       4029.70       375.62 o                         
   8   6   0        409.16        670.99       466.58 o                         
  10   6   0         11.98         75.29       585.93 o                         
  12   6   0         36.29        167.40       539.13 o                         
  14   6   0        185.45        307.33       770.62 o                         
   1   7   0      41351.74      40858.51       672.72 o                         
   3   7   0      26807.68      25929.31       516.36 o                         
   5   7   0      20112.40      20226.46       593.94 o                         
   7   7   0      58446.54      59723.40       679.31 o                         
   9   7   0       1989.38       1830.50       365.77 o                         
  11   7   0        649.99        662.36       536.39 o                         
  13   7   0         26.95        125.34       753.24 o                         
  15   7   0        349.51       -174.07       961.56 o                         
   0   8   0      43237.57      42617.01       953.00 o                         
   2   8   0      34124.21      32841.85       601.03 o                         
   4   8   0      29934.53      31587.59       633.23 o                         
   6   8   0      29065.07      30008.29       790.77 o                         
   8   8   0      22540.60      23788.31       501.44 o                         
  10   8   0        396.67        325.34       510.28 o                         
  12   8   0       2340.95       2367.34       614.22 o                         
  14   8   0         72.29        112.85       871.98 o                         
   1   9   0       3663.11       3784.21       427.85 o                         
   3   9   0       2231.83       1987.71       380.29 o                         
   5   9   0      12351.68      11606.28       538.60 o                         
   7   9   0       8046.50       7236.17       468.87 o                         
   9   9   0          4.57        304.40       475.26 o                         
  11   9   0       4795.35       4875.10       637.18 o                         
  13   9   0       2215.56       2411.28       718.41 o                         
   0  10   0        501.43        654.54       516.47 o                         
   2  10   0        448.12        508.37       450.79 o                         
   4  10   0        922.22        607.87       377.89 o                         
   6  10   0          9.27       -173.24       462.13 o                         
   8  10   0       1879.55       1715.84       549.16 o                         
  10  10   0       2824.09       2321.93       539.30 o                         
  12  10   0       3363.23       3573.01       701.98 o                         
  14  10   0        404.14       1556.85       867.59 o                         
   1  11   0      28152.62      28204.25       621.94 o                         
   3  11   0       8971.43       8752.41       464.28 o                         
   5  11   0       4693.50       4475.03       410.55 o                         
   7  11   0       7853.26       7541.63       569.82 o                         
   9  11   0      13924.83      13297.79       628.43 o                         
  11  11   0        642.44        468.63       624.24 o                         
  13  11   0       1293.08       1158.60      1002.47 o                         
   0  12   0      85714.92      84911.18      1702.42 o                         
   2  12   0      50194.87      50680.89      1371.25 o                         
   4  12   0      22790.80      22072.17       517.30 o                         
   6  12   0      21222.70      20830.35       720.55 o                         
   8  12   0      17885.13      16950.07       611.77 o                         
  10  12   0       8837.83       8139.86       760.80 o                         
  12  12   0        172.56        834.42      1025.83 o                         
   1  13   0      35064.31      35573.63       813.41 o                         
   3  13   0      24321.65      25131.48       600.41 o                         
   5  13   0      29942.29      30902.56       695.12 o                         
   7  13   0      22233.34      22915.71       760.85 o                         
   9  13   0      10446.29      11616.91       838.57 o                         
  11  13   0       2069.67       1852.68       992.79 o                         
   0  14   0       5554.14       5791.54       875.46 o                         
   2  14   0       9020.36       8967.45       583.96 o                         
   4  14   0      13683.78      13118.80       558.43 o                         
   6  14   0      12059.66      11820.09       638.87 o                         
   8  14   0       2297.23       2562.50       738.99 o                         
  10  14   0        376.28        459.98       762.86 o                         
   1  15   0       1166.55       1327.53       547.46 o                         
   3  15   0        163.70        279.34       455.37 o                         
   5  15   0       3602.20       3362.35       681.79 o                         
   7  15   0         15.38        165.72       619.27 o                         
   9  15   0        139.82        421.79       977.92 o                         
   0  16   0       7347.25       7206.36       921.33 o                         
   2  16   0       8663.18       9351.62       784.33 o                         
   4  16   0          9.38        215.07       666.40 o                         
   6  16   0        721.65        546.83       626.80 o                         
   8  16   0        748.29        774.41       794.11 o                         
   1  17   0       1829.88       1810.30       630.73 o                         
   3  17   0        638.21        545.72       684.57 o                         
   5  17   0       1131.60        826.74       932.01 o                         
   7  17   0        191.79       -136.77       884.22 o                         
   0  18   0        344.95        669.99      1030.20 o                         
   2  18   0        161.77        183.99       766.79 o                         
   4  18   0         26.94        281.14       762.31 o                         
   6  18   0       3253.36       3311.42       944.55 o                         
   1  19   0       3128.43       4634.28       966.02 o                         
   3  19   0        943.66       1551.60       788.13 o                         
 -15   1   1       4505.59       4634.90       650.46 o                         
 -13   1   1       1656.69       1588.17       502.51 o                         
 -11   1   1       3421.07       3434.13       523.90 o                         
  -9   1   1      19643.26      19724.42       564.30 o                         
  -7   1   1      29320.16      28954.00       569.80 o                         
  -5   1   1      57512.88      58057.29       782.76 o                         
  -3   1   1      12105.00      11358.39       559.75 o                         
  -1   1   1      36511.72      32681.36      1069.58 o                         
   1   1   1       2205.53       2344.70       639.05 o                         
   3   1   1      10391.29      10183.02       573.71 o                         
   5   1   1      13048.67      12753.47       487.89 o                         
   7   1   1       1735.35       1668.62       377.39 o                         
   9   1   1       2095.88       1936.76       432.56 o                         
  11   1   1      25982.26      25914.52       663.83 o                         
  13   1   1      16062.18      15345.83       681.35 o                         
  15   1   1       2979.71       2744.75       846.44 o                         
 -16   2   1       6314.82       7167.43       976.58 o                         
 -14   2   1       8438.69       7757.58       713.83 o                         
 -12   2   1       4000.99       3651.70       511.86 o                         
 -10   2   1       9057.16       8439.20       441.63 o                         
  -8   2   1      21043.14      20601.41       571.35 o                         
  -6   2   1      21372.02      20663.17       510.80 o                         
  -4   2   1        395.30        235.51       351.40 o                         
  -2   2   1      42710.20      40083.61       921.52 o                         
   0   2   1      22689.09      20860.16       895.83 o                         
   2   2   1      19800.01      20440.03       837.11 o                         
   4   2   1       4397.33       4292.66       394.44 o                         
   6   2   1       5574.24       5223.32       415.60 o                         
   8   2   1        663.58        528.70       411.85 o                         
  10   2   1      16668.54      16259.66       555.13 o                         
  12   2   1      46631.67      45713.05       715.79 o                         
  14   2   1      14502.21      15789.71       813.60 o                         
  16   2   1       3778.09       3706.52       881.92 o                         
 -15   3   1       2623.62       3061.30       765.57 o                         
 -13   3   1       3187.88       2768.11       515.53 o                         
 -11   3   1        630.06        742.03       585.59 o                         
  -9   3   1       4489.15       4605.91       409.39 o                         
  -7   3   1      10325.06       9814.48       478.93 o                         
  -5   3   1      15976.72      15100.91       457.53 o                         
  -3   3   1      70077.69      70370.32       984.12 o                         
  -1   3   1        683.28       1092.63       372.58 o                         
   1   3   1      20105.41      20123.15       774.46 o                         
   3   3   1      36874.74      34920.08      1026.75 o                         
   5   3   1      49239.60      47957.14       750.61 o                         
   7   3   1        443.52        620.78       455.99 o                         
   9   3   1       7723.19       7904.51       468.95 o                         
  11   3   1      28863.64      28365.60       640.08 o                         
  13   3   1      27492.62      27930.26       833.45 o                         
  15   3   1       3332.31       3437.99       855.42 o                         
 -16   4   1        319.12        689.44       986.32 o                         
 -14   4   1        201.65        430.26       676.21 o                         
 -12   4   1       1075.53        993.01       596.75 o                         
 -10   4   1       5321.01       5151.39       447.60 o                         
  -8   4   1       2733.07       2412.95       466.82 o                         
  -6   4   1        283.53        389.58       290.17 o                         
  -4   4   1      20310.70      20840.41       526.07 o                         
  -2   4   1       4908.40       4623.24       391.00 o                         
   0   4   1      33389.41      31844.88       782.90 o                         
   2   4   1      12400.48      11890.27       493.08 o                         
   4   4   1      40772.18      42981.88       991.23 o                         
   6   4   1        426.64        553.56       364.98 o                         
   8   4   1       1966.22       1931.36       422.81 o                         
  10   4   1       6371.28       6241.48       464.41 o                         
  12   4   1       8506.38       8993.62       643.00 o                         
  14   4   1      10336.87      10515.09       724.19 o                         
  16   4   1       1258.28        861.33      1143.79 o                         
 -15   5   1       5833.14       6280.34       866.79 o                         
 -13   5   1       9315.99       9907.11       703.19 o                         
 -11   5   1      14652.95      14254.85       656.13 o                         
  -9   5   1      98742.96      97342.89      1501.20 o                         
  -7   5   1     105791.60     105297.17       918.00 o                         
  -5   5   1       8203.37       7138.92       359.01 o                         
  -3   5   1      82178.90      85437.86      1720.13 o                         
  -1   5   1      81646.73      84526.26      1794.72 o                         
   1   5   1      98596.37     105383.17      1158.43 o                         
   3   5   1       5703.48       4970.34       370.47 o                         
   5   5   1       4269.68       4036.49       353.73 o                         
   7   5   1        639.81        501.65       411.60 o                         
   9   5   1        944.59        900.89       436.12 o                         
  11   5   1       1109.16        857.13       542.88 o                         
  13   5   1          8.61         57.54       664.64 o                         
  15   5   1        184.30        336.35       941.17 o                         
 -14   6   1      13894.33      12963.74       750.83 o                         
 -12   6   1      29319.80      28570.43       647.03 o                         
 -10   6   1      43324.64      44133.96       731.89 o                         
  -8   6   1     194980.30     191417.80      1299.67 o                         
  -6   6   1      88224.53      90264.35       983.96 o                         
  -4   6   1      34947.38      32713.92       623.00 o                         
  -2   6   1     104381.30     106172.90      1790.14 o                         
   0   6   1      88924.32      91362.41      1006.18 o                         
   2   6   1     128152.15     135978.36      1351.55 o                         
   4   6   1       1822.58       1810.25       363.60 o                         
   6   6   1      12834.72      13477.37       491.94 o                         
   8   6   1       3762.62       3177.83       438.45 o                         
  10   6   1       3811.43       3733.82       603.49 o                         
  12   6   1       2878.03       3489.44       628.19 o                         
  14   6   1        526.97        405.92       739.53 o                         
 -15   7   1       6060.72       6079.48       978.19 o                         
 -13   7   1      11392.24      12479.12       722.81 o                         
 -11   7   1      10924.29      11943.05       585.41 o                         
  -9   7   1      55736.25      55504.18       947.30 o                         
  -7   7   1      59637.75      61857.39       889.72 o                         
  -5   7   1      45628.77      46507.76       912.22 o                         
  -3   7   1      49532.21      48333.20       712.57 o                         
  -1   7   1      85135.47      85409.76      1489.42 o                         
   1   7   1     100112.80     106610.84      1038.05 o                         
   3   7   1       9585.91       9196.91       392.74 o                         
   5   7   1       1149.68       1242.01       430.59 o                         
   7   7   1       4858.06       5097.09       451.88 o                         
   9   7   1        504.28        497.26       401.64 o                         
  11   7   1         10.50        -55.11       502.04 o                         
  13   7   1          1.32        191.42       700.71 o                         
  15   7   1         16.84        223.29       958.56 o                         
 -14   8   1       3461.82       3984.49       773.32 o                         
 -12   8   1      11392.12      10822.48       658.07 o                         
 -10   8   1       1067.36       1195.15       454.16 o                         
  -8   8   1      11024.16      10414.01       450.36 o                         
  -6   8   1      31098.94      33155.58       770.84 o                         
  -4   8   1       3703.23       2991.09       433.60 o                         
  -2   8   1      18520.76      18606.62       480.65 o                         
   0   8   1      18872.31      19514.06       506.45 o                         
   2   8   1      21955.28      22402.49       556.51 o                         
   4   8   1       3914.93       3709.66       435.88 o                         
   6   8   1       1588.81       1485.20       435.85 o                         
   8   8   1      13610.00      12369.79       515.43 o                         
  10   8   1         17.92        185.97       498.85 o                         
  12   8   1       4837.59       4427.38       712.89 o                         
  14   8   1       1672.01       2124.00       877.88 o                         
 -13   9   1        717.68       1000.08       730.58 o                         
 -11   9   1       1218.33        778.31       577.78 o                         
  -9   9   1       7339.77       7008.35       563.94 o                         
  -7   9   1        940.83        992.50       417.61 o                         
  -5   9   1       4486.42       4552.87       445.90 o                         
  -3   9   1        586.30        301.41       401.85 o                         
  -1   9   1          0.29        -18.47       444.33 o                         
   1   9   1        359.83        671.18       401.42 o                         
   3   9   1      12171.47      12079.53       453.76 o                         
   5   9   1      15149.37      15388.15       500.39 o                         
   7   9   1       6843.72       6975.98       539.82 o                         
   9   9   1      10756.17      11244.38       611.71 o                         
  11   9   1       8730.18       9138.69       633.29 o                         
  13   9   1       5655.24       6975.59       878.43 o                         
 -14  10   1        164.70        378.30       807.45 o                         
 -12  10   1          3.70        188.93       570.48 o                         
 -10  10   1      25819.57      26987.06       747.87 o                         
  -8  10   1      12493.26      12738.33       602.56 o                         
  -6  10   1       1913.07       1935.38       469.31 o                         
  -4  10   1        231.63        233.43       370.40 o                         
  -2  10   1         25.45         82.53       361.36 o                         
   0  10   1       5385.21       5417.80       443.51 o                         
   2  10   1         24.31         -7.23       403.24 o                         
   4  10   1       4407.14       4436.90       402.59 o                         
   6  10   1      14143.04      14196.73       569.59 o                         
   8  10   1       8629.11       8507.74       617.36 o                         
  10  10   1      19670.15      20096.03       685.18 o                         
  12  10   1      16479.69      17686.60       821.53 o                         
  14  10   1       9096.77      10121.69      1093.79 o                         
 -13  11   1         95.88        455.05       986.44 o                         
 -11  11   1       5815.03       5698.77       706.36 o                         
  -9  11   1       8349.87       8988.70       592.53 o                         
  -7  11   1      13168.17      12472.31       619.04 o                         
  -5  11   1       3288.62       2847.80       483.95 o                         
  -3  11   1        262.46        353.72       371.10 o                         
  -1  11   1       2878.35       2804.15       430.13 o                         
   1  11   1       1272.19       1557.22       460.90 o                         
   3  11   1       1643.46       1290.07       382.62 o                         
   5  11   1      12905.81      12521.17       567.99 o                         
   7  11   1      14421.47      14924.51       646.46 o                         
   9  11   1      13823.04      13556.28       593.15 o                         
  11  11   1      16088.46      15864.26       791.52 o                         
  13  11   1       5200.13       6195.24       936.12 o                         
 -12  12   1        123.88      -1010.80      1035.01 o                         
 -10  12   1        106.12        201.76       678.41 o                         
  -8  12   1        316.82       1218.26       541.39 o                         
  -6  12   1        880.56       1266.50       536.91 o                         
  -4  12   1       4824.93       4722.48       442.93 o                         
  -2  12   1       3343.36       3207.43       427.72 o                         
   0  12   1       6243.59       5634.62       421.31 o                         
   2  12   1       1995.11       2060.13       476.81 o                         
   4  12   1       2275.58       1864.49       429.76 o                         
   6  12   1      12291.29      11302.48       559.42 o                         
   8  12   1       7821.80       7345.51       545.09 o                         
  10  12   1       4498.40       4652.11       848.89 o                         
  12  12   1        122.63        637.85       789.02 o                         
 -11  13   1       1883.82       2139.10       841.23 o                         
  -9  13   1       4406.88       4789.46       808.87 o                         
  -7  13   1      10017.45       9681.29       667.73 o                         
  -5  13   1       6632.75       6560.00       574.11 o                         
  -3  13   1      12603.92      12806.51       586.52 o                         
  -1  13   1      23792.73      24095.16       602.51 o                         
   1  13   1          9.59       -413.27       559.82 o                         
   3  13   1         12.16        288.30       479.93 o                         
   5  13   1       1638.45       1315.02       540.04 o                         
   7  13   1       3890.03       3923.94       587.08 o                         
   9  13   1       2112.09       2038.05       711.04 o                         
  11  13   1       2881.95       2978.78       824.98 o                         
 -10  14   1       3536.50       3372.71       960.72 o                         
  -8  14   1       7743.06       8521.60       719.79 o                         
  -6  14   1       9658.56       9841.44       667.16 o                         
  -4  14   1       2232.41       2215.32       496.85 o                         
  -2  14   1      13748.70      14671.94       668.66 o                         
   0  14   1       8558.60       8992.76       581.91 o                         
   2  14   1        434.22        490.08       587.08 o                         
   4  14   1        219.58        100.48       490.75 o                         
   6  14   1       1087.46        834.46       617.65 o                         
   8  14   1        138.45       -103.06       830.28 o                         
  10  14   1       2392.20       1542.21      1037.21 o                         
  -9  15   1       2538.52       2591.44       951.35 o                         
  -7  15   1      11191.42      11385.10       751.55 o                         
  -5  15   1       4762.40       4750.22       633.50 o                         
  -3  15   1       5267.16       5323.21       517.94 o                         
  -1  15   1      11052.39      10974.69       604.34 o                         
   1  15   1        368.10        389.57       489.50 o                         
   3  15   1        324.39        438.82       539.33 o                         
   5  15   1        163.36        422.37       740.77 o                         
   7  15   1        863.23        751.64       732.57 o                         
   9  15   1       1009.70       1492.98       902.23 o                         
  -8  16   1         60.61        333.82       946.76 o                         
  -6  16   1        681.51        599.38       769.42 o                         
  -4  16   1       2261.56       2362.60       576.92 o                         
  -2  16   1          5.52       -368.92       742.42 o                         
   0  16   1         30.49       -178.01       663.49 o                         
   2  16   1         39.39        504.23       594.69 o                         
   4  16   1          4.99         25.96       566.56 o                         
   6  16   1        159.05        624.95       800.30 o                         
   8  16   1       1260.22       1108.95       911.56 o                         
  -7  17   1       4979.22       5620.78       873.98 o                         
  -5  17   1       1006.94       1283.69       709.14 o                         
  -3  17   1       1857.05       1291.20       635.44 o                         
  -1  17   1       4075.56       3500.07       712.27 o                         
   1  17   1        899.73       1472.75       754.82 o                         
   3  17   1          1.45         45.50       637.81 o                         
   5  17   1         83.01       -282.70       934.74 o                         
   7  17   1       2305.88       2182.91       886.21 o                         
  -6  18   1       7078.62       7891.48      1005.08 o                         
  -4  18   1       5118.29       5438.82       737.06 o                         
  -2  18   1       8086.22       8828.15       863.98 o                         
   0  18   1       6436.36       6394.69       840.32 o                         
   2  18   1        242.40        513.89       824.82 o                         
   4  18   1        102.65       -231.74       796.57 o                         
   6  18   1       1660.69       1901.62       901.67 o                         
  -3  19   1       8798.67       8491.32       833.28 o                         
  -1  19   1       5719.42       5077.40       819.64 o                         
   1  19   1       1855.82       2399.43       966.88 o                         
   3  19   1         15.06       -382.90       860.66 o                         
 -16   0   2      26276.49      28010.99      1487.58 o                         
 -14   0   2      19883.19      20163.52       988.65 o                         
 -12   0   2      12113.98      12771.39       777.08 o                         
 -10   0   2      55148.05      55009.05      1241.90 o                         
  -8   0   2      73190.94      74519.21      1126.76 o                         
  -6   0   2      38897.27      38325.34       815.30 o                         
  -4   0   2       1578.68       2072.91       497.79 o                         
  -2   0   2         42.29        140.65       563.01 o                         
   0   0   2      10728.60      10620.77       836.33 o                         
   2   0   2        431.61        523.52       554.73 o                         
   4   0   2      33559.67      33515.94      1053.96 o                         
   6   0   2      29505.43      30041.46      1123.86 o                         
   8   0   2       4356.76       3775.59       686.97 o                         
  10   0   2      31578.74      29856.36      1588.01 o                         
  12   0   2       3701.60       3793.78       866.21 o                         
  14   0   2        638.11        -49.23      1141.21 o                         
  16   0   2       1322.45       1579.10      1369.54 o                         
 -15   1   2      12243.29      12357.15       696.53 o                         
 -13   1   2       5867.52       6309.04       524.34 o                         
 -11   1   2      13715.10      13770.71       544.38 o                         
  -9   1   2      45402.45      44682.68       851.40 o                         
  -7   1   2      60769.14      58742.83       711.81 o                         
  -5   1   2      18477.27      17875.20       498.14 o                         
  -3   1   2        102.92        253.81       331.18 o                         
  -1   1   2       6953.13       7443.82       543.34 o                         
   1   1   2       3562.64       4418.22       500.90 o                         
   3   1   2       1431.22       1918.36       453.58 o                         
   5   1   2       1243.85       1424.64       383.48 o                         
   7   1   2        270.44        415.36       453.13 o                         
   9   1   2       3325.77       3032.85       434.78 o                         
  11   1   2       9939.30       9577.98       643.80 o                         
  13   1   2        956.36        796.20       668.20 o                         
  15   1   2       1835.65       2316.30       948.15 o                         
 -16   2   2       2553.43       3189.80       790.71 o                         
 -14   2   2       2626.84       2613.17       758.03 o                         
 -12   2   2        148.59        472.36       529.02 o                         
 -10   2   2      10389.98      10286.18       445.43 o                         
  -8   2   2      18437.15      17927.63       469.12 o                         
  -6   2   2      44393.10      44111.98       714.06 o                         
  -4   2   2      39019.73      38262.69       680.36 o                         
  -2   2   2         82.62         79.33       406.02 o                         
   0   2   2      34884.18      31001.18       897.41 o                         
   2   2   2      31463.67      30060.27      1041.12 o                         
   4   2   2      52233.17      51310.64       882.82 o                         
   6   2   2      33707.03      32951.37       631.26 o                         
   8   2   2       4550.80       4189.23       414.25 o                         
  10   2   2       3670.04       3602.59       440.62 o                         
  12   2   2       5323.94       4962.42       563.24 o                         
  14   2   2       5142.74       4651.84       706.04 o                         
  16   2   2       2363.75       3076.56      1077.56 o                         
 -15   3   2        159.27        683.71       828.95 o                         
 -13   3   2         65.98         72.99       489.30 o                         
 -11   3   2        257.66        166.88       514.83 o                         
  -9   3   2          0.80        172.99       449.34 o                         
  -7   3   2       1708.61       1587.09       384.81 o                         
  -5   3   2      11956.36      11930.36       405.78 o                         
  -3   3   2       3321.30       3640.70       406.38 o                         
  -1   3   2      25900.36      27439.22       626.80 o                         
   1   3   2      20456.05      21536.79       794.57 o                         
   3   3   2      47659.07      46776.11      1508.52 o                         
   5   3   2     105292.09     103898.91      1508.21 o                         
   7   3   2       8396.37       7447.33       471.26 o                         
   9   3   2      20169.38      20326.18       522.11 o                         
  11   3   2      28856.10      28954.87       680.14 o                         
  13   3   2      20133.91      20511.82       761.32 o                         
  15   3   2       3137.25       3673.19       783.79 o                         
 -16   4   2       6322.81       6090.97       990.71 o                         
 -14   4   2        917.66        700.50       686.05 o                         
 -12   4   2       3902.23       3541.71       550.60 o                         
 -10   4   2       4616.68       3901.27       405.26 o                         
  -8   4   2      12495.37      12223.32       486.08 o                         
  -6   4   2       5894.75       5785.42       352.78 o                         
  -4   4   2       3747.77       3482.94       321.38 o                         
  -2   4   2      34032.97      34349.41       609.85 o                         
   0   4   2      51296.17      52775.61      1345.24 o                         
   2   4   2     114014.92     117139.87      1910.84 o                         
   4   4   2     143807.42     147730.47      3366.38 o                         
   6   4   2      57125.38      55125.49      1296.55 o                         
   8   4   2      38486.22      39748.27       889.66 o                         
  10   4   2      34090.13      32403.62       595.72 o                         
  12   4   2      40761.15      38856.31       735.92 o                         
  14   4   2       6424.73       6789.99       788.48 o                         
 -15   5   2       2560.83       2977.29       942.13 o                         
 -13   5   2        101.92        282.29       665.13 o                         
 -11   5   2       6914.32       6521.30       515.55 o                         
  -9   5   2         28.88        -53.46       412.93 o                         
  -7   5   2       1228.11       1161.19       414.31 o                         
  -5   5   2       2576.81       2396.40       339.08 o                         
  -3   5   2      68738.85      69202.60      1844.13 o                         
  -1   5   2      18511.77      18576.84       546.97 o                         
   1   5   2      42526.04      43059.30       777.47 o                         
   3   5   2      62072.86      63459.97       956.44 o                         
   5   5   2      70287.44      67889.62      1317.39 o                         
   7   5   2      69215.73      69386.35      1357.92 o                         
   9   5   2      28977.65      27855.33       657.17 o                         
  11   5   2      36823.04      37033.82       774.85 o                         
  13   5   2      11598.23      12297.15       811.53 o                         
  15   5   2        891.78       1706.86       850.08 o                         
 -14   6   2        383.32        698.39       685.14 o                         
 -12   6   2       2650.96       2360.54       548.83 o                         
 -10   6   2        492.68        187.83       526.50 o                         
  -8   6   2       1440.57       1653.24       391.06 o                         
  -6   6   2        404.40        262.85       372.66 o                         
  -4   6   2       1912.57       1714.51       337.46 o                         
  -2   6   2      30349.87      31088.38       675.20 o                         
   0   6   2       6861.38       6896.70       405.89 o                         
   2   6   2      18566.47      20496.37       570.29 o                         
   4   6   2       1587.58       1907.11       372.10 o                         
   6   6   2       2559.72       2974.05       477.34 o                         
   8   6   2      15361.60      15054.69       506.85 o                         
  10   6   2         13.32         -2.05       567.53 o                         
  12   6   2       1026.87       1174.86       683.66 o                         
  14   6   2        417.24       1063.53       828.56 o                         
 -15   7   2       5819.44       6583.48       876.43 o                         
 -13   7   2       5266.78       5058.27       698.86 o                         
 -11   7   2        564.64        818.78       526.67 o                         
  -9   7   2      11830.47      11141.60       442.40 o                         
  -7   7   2       3812.83       4487.67       399.74 o                         
  -5   7   2      12387.57      14010.01       541.12 o                         
  -3   7   2       4523.26       4513.47       334.85 o                         
  -1   7   2         37.96         35.75       266.13 o                         
   1   7   2       1133.30       1587.01       375.55 o                         
   3   7   2      99147.55      98467.67       968.98 o                         
   5   7   2      19546.15      18852.69       550.76 o                         
   7   7   2       1804.43       1588.14       452.15 o                         
   9   7   2       8288.38       7847.68       625.49 o                         
  11   7   2       4597.58       3794.45       527.80 o                         
  13   7   2       4740.06       4109.59       816.74 o                         
  15   7   2       1997.84       2447.72      1048.02 o                         
 -14   8   2       5814.41       6400.94       858.41 o                         
 -12   8   2       4150.60       4658.43       619.66 o                         
 -10   8   2      12683.20      12021.41       585.66 o                         
  -8   8   2        181.29         41.47       376.62 o                         
  -6   8   2         15.30         83.63       403.76 o                         
  -4   8   2       8416.16       8557.25       505.84 o                         
  -2   8   2       1578.33       1184.27       326.93 o                         
   0   8   2       5384.72       4849.01       371.58 o                         
   2   8   2      75633.34      74233.19       848.06 o                         
   4   8   2     101532.98     106221.90      1584.68 o                         
   6   8   2      20284.75      20693.56       563.01 o                         
   8   8   2       1632.30       1556.91       413.72 o                         
  10   8   2      14687.35      14004.23       558.90 o                         
  12   8   2      11693.20      11306.06       678.26 o                         
  14   8   2       5246.93       5476.11       830.78 o                         
 -13   9   2       3672.35       3886.48       641.42 o                         
 -11   9   2       4694.04       4438.01       585.07 o                         
  -9   9   2       1558.27       1775.98       497.81 o                         
  -7   9   2       1179.15       1091.97       420.68 o                         
  -5   9   2       1522.14       1383.54       380.47 o                         
  -3   9   2        779.82        634.18       343.51 o                         
  -1   9   2         91.55         60.88       399.87 o                         
   1   9   2      22534.92      23646.33       609.84 o                         
   3   9   2      46350.07      47675.70       699.27 o                         
   5   9   2      32134.45      33112.26       667.00 o                         
   7   9   2      15192.69      15894.50       616.11 o                         
   9   9   2       8140.46       7211.72       629.99 o                         
  11   9   2      10638.92      12580.92       873.50 o                         
  13   9   2       9311.31      10497.45       850.75 o                         
 -14  10   2        554.64        611.76       811.90 o                         
 -12  10   2       2239.58       2073.36       714.04 o                         
 -10  10   2         49.43        113.34       532.20 o                         
  -8  10   2       1935.14       2630.68       535.75 o                         
  -6  10   2       2589.42       2981.13       427.24 o                         
  -4  10   2         35.11        231.24       406.45 o                         
  -2  10   2          2.73       -173.54       369.64 o                         
   0  10   2       4055.92       4467.84       479.92 o                         
   2  10   2       4245.19       3865.48       486.46 o                         
   4  10   2      10028.90       9825.17       468.72 o                         
   6  10   2      14384.60      13604.95       505.52 o                         
   8  10   2       2570.58       2627.48       576.59 o                         
  10  10   2        485.23        541.33       720.42 o                         
  12  10   2       1120.22        951.53       876.69 o                         
  14  10   2       2339.45       1726.36      1652.85 o                         
 -13  11   2         24.49       -362.64       798.47 o                         
 -11  11   2       3114.82       3121.52       775.54 o                         
  -9  11   2       8593.22       8663.99       603.96 o                         
  -7  11   2       5113.44       4492.36       613.26 o                         
  -5  11   2        682.39        730.55       460.64 o                         
  -3  11   2       1415.13       1203.67       354.97 o                         
  -1  11   2       9239.55       9335.39       519.55 o                         
   1  11   2          1.21         78.12       374.33 o                         
   3  11   2       2874.25       2809.98       434.24 o                         
   5  11   2         96.82        337.89       488.39 o                         
   7  11   2          0.31        372.00       644.48 o                         
   9  11   2       4909.08       5065.23       629.18 o                         
  11  11   2       2684.47       2885.88       778.42 o                         
  13  11   2         63.50        288.03       953.97 o                         
 -12  12   2       5776.44       5621.55       872.39 o                         
 -10  12   2      12468.59      13055.95       669.40 o                         
  -8  12   2      20844.93      20276.02       713.62 o                         
  -6  12   2       3817.47       3460.15       498.64 o                         
  -4  12   2        126.57        291.80       376.08 o                         
  -2  12   2        768.15        978.52       414.56 o                         
   0  12   2       3670.64       2896.86       432.54 o                         
   2  12   2       9872.63       9664.09       480.79 o                         
   4  12   2       9737.25       9611.58       513.32 o                         
   6  12   2        505.21        897.32       651.62 o                         
   8  12   2       2385.15       2167.02       542.58 o                         
  10  12   2       2680.27       3139.59       778.20 o                         
  12  12   2       2719.96       2317.60       984.12 o                         
 -11  13   2       5768.75       7211.06       860.92 o                         
  -9  13   2       7469.76       7418.60       790.43 o                         
  -7  13   2      15069.72      14822.54       625.22 o                         
  -5  13   2        254.32        555.71       593.46 o                         
  -3  13   2       3582.89       3816.45       433.49 o                         
  -1  13   2      11664.75      11401.62       584.55 o                         
   1  13   2       1201.39       1078.49       591.81 o                         
   3  13   2        794.35        803.19       529.55 o                         
   5  13   2        175.22        729.37       563.85 o                         
   7  13   2        612.30        285.92       635.18 o                         
   9  13   2         11.82        693.56       665.17 o                         
  11  13   2        998.55       1521.05       883.66 o                         
 -10  14   2       2042.33       2260.22       838.74 o                         
  -8  14   2       1588.93       1298.71       627.23 o                         
  -6  14   2       3190.00       3262.36       562.15 o                         
  -4  14   2       6531.74       5824.06       488.59 o                         
  -2  14   2       3607.53       4099.74       605.23 o                         
   0  14   2       2918.06       3207.29       603.58 o                         
   2  14   2        265.03        606.92       524.81 o                         
   4  14   2         65.62        216.53       513.24 o                         
   6  14   2        204.37        106.28       613.30 o                         
   8  14   2        364.86        191.21       742.27 o                         
  10  14   2       2134.05       1102.70       996.30 o                         
  -9  15   2        390.39        434.02       840.97 o                         
  -7  15   2         95.06        424.45       677.21 o                         
  -5  15   2       6516.58       7126.25       776.46 o                         
  -3  15   2       4415.87       4743.83       560.10 o                         
  -1  15   2      12793.53      12003.56       616.35 o                         
   1  15   2        739.01       1136.27       542.71 o                         
   3  15   2      10473.13       9815.99       567.91 o                         
   5  15   2       4842.76       4890.02       658.92 o                         
   7  15   2       2173.07       2244.51       843.42 o                         
   9  15   2      11019.02      10517.04       898.44 o                         
  -8  16   2       3817.01       4427.01       958.55 o                         
  -6  16   2       1192.57       1882.46       687.71 o                         
  -4  16   2      10687.60      10324.65       723.04 o                         
  -2  16   2       5972.63       5831.67       594.93 o                         
   0  16   2      14565.45      14786.74       806.93 o                         
   2  16   2      14552.74      15493.57       818.64 o                         
   4  16   2      13402.03      14783.40       792.56 o                         
   6  16   2       9853.68       9788.82       797.23 o                         
   8  16   2      13177.59      14494.39      1026.83 o                         
  -7  17   2        252.89        440.89       777.06 o                         
  -5  17   2       1558.14       2116.06       935.92 o                         
  -3  17   2       7174.90       6955.08       618.90 o                         
  -1  17   2       6117.87       6449.64       715.19 o                         
   1  17   2       9816.31       9692.15       687.77 o                         
   3  17   2       5302.43       5569.71       635.76 o                         
   5  17   2       9252.36       8755.90       828.44 o                         
   7  17   2      11196.67      10699.30       984.27 o                         
  -6  18   2        150.86       -119.21       794.34 o                         
  -4  18   2        850.93        579.82       780.09 o                         
  -2  18   2       5053.83       5104.16       780.67 o                         
   0  18   2       4064.02       3975.14       956.80 o                         
   2  18   2       2530.79       2951.65       769.34 o                         
   4  18   2        294.50         35.02       773.19 o                         
   6  18   2       2830.64       2541.93      1074.94 o                         
  -3  19   2        798.35        324.17       736.02 o                         
  -1  19   2       4364.74       4266.20       884.67 o                         
   1  19   2        159.26        580.53       851.08 o                         
   3  19   2        183.44        641.95       819.13 o                         
 -15   1   3          0.10       -475.80       690.06 o                         
 -13   1   3       3410.39       3254.52       519.01 o                         
 -11   1   3       1885.46       2058.76       422.24 o                         
  -9   1   3       4567.52       4714.47       373.97 o                         
  -7   1   3      35276.83      33691.29       550.73 o                         
  -5   1   3     114065.98     111415.82       989.04 o                         
  -3   1   3     120135.25     122103.43      1431.44 o                         
  -1   1   3      94664.53      95045.83      1104.21 o                         
   1   1   3     124846.83     129392.19      1616.75 o                         
   3   1   3     132163.83     141843.69      1483.04 o                         
   5   1   3      43948.77      43297.03       730.21 o                         
   7   1   3       4218.38       3994.63       484.45 o                         
   9   1   3       8906.17       8225.34       518.07 o                         
  11   1   3       2163.55       2069.34       603.00 o                         
  13   1   3        144.85        647.89       665.97 o                         
  15   1   3        312.15       1729.91       929.69 o                         
 -16   2   3         99.92        736.21       852.08 o                         
 -14   2   3       1142.91        220.96       626.57 o                         
 -12   2   3       2801.52       3511.24       462.07 o                         
 -10   2   3        741.17        922.37       418.03 o                         
  -8   2   3      11036.86      10810.90       446.32 o                         
  -6   2   3     137886.77     138884.95      1029.49 o                         
  -4   2   3     116494.61     117274.38      1386.65 o                         
  -2   2   3      21287.07      20442.52       540.10 o                         
   0   2   3      80938.70      80558.27      2141.87 o                         
   2   2   3     106513.52     107116.28      1344.36 o                         
   4   2   3     136115.39     135268.14      1471.62 o                         
   6   2   3      57044.25      54873.41      1008.60 o                         
   8   2   3      14858.92      13764.69       719.20 o                         
  10   2   3       9743.78       8895.68       486.67 o                         
  12   2   3        375.16        353.32       605.28 o                         
  14   2   3        209.75        571.70       762.51 o                         
 -15   3   3       1898.77       1650.37       839.16 o                         
 -13   3   3        361.87        937.29       535.28 o                         
 -11   3   3         34.02       -286.89       585.40 o                         
  -9   3   3       2340.51       2573.30       422.11 o                         
  -7   3   3      53908.97      54773.72       720.88 o                         
  -5   3   3     111199.20     109624.65       930.95 o                         
  -3   3   3      65165.92      66744.45      1089.23 o                         
  -1   3   3      24244.58      24811.12       612.81 o                         
   1   3   3      18499.88      18728.40       664.58 o                         
   3   3   3      64038.07      66308.55      1331.07 o                         
   5   3   3      51649.10      49988.95       819.63 o                         
   7   3   3      17702.80      17675.35       558.40 o                         
   9   3   3       3200.79       2726.23       434.88 o                         
  11   3   3       1080.23        832.69       597.35 o                         
  13   3   3         14.76        534.98       744.58 o                         
  15   3   3        105.49        148.38       770.08 o                         
 -16   4   3       1406.63        894.43       974.54 o                         
 -14   4   3       4096.54       3827.91       554.35 o                         
 -12   4   3        414.87        540.07       602.79 o                         
 -10   4   3          2.79       -181.34       348.48 o                         
  -8   4   3      12117.61      12173.96       483.63 o                         
  -6   4   3      25390.55      25461.85       538.16 o                         
  -4   4   3      16470.89      15976.17       429.22 o                         
  -2   4   3      24806.15      24707.62       587.11 o                         
   0   4   3      21973.41      23403.17       646.51 o                         
   2   4   3      18080.68      20261.26       719.95 o                         
   4   4   3      11937.11      12192.18       537.58 o                         
   6   4   3      33043.69      33126.49       854.24 o                         
   8   4   3       7427.68       7200.03       534.18 o                         
  10   4   3        127.82        309.21       545.39 o                         
  12   4   3        528.32        485.88       547.94 o                         
  14   4   3       1738.25       1656.71       817.16 o                         
 -15   5   3       3980.19       4468.09       859.67 o                         
 -13   5   3        647.40        733.51       603.91 o                         
 -11   5   3       3026.57       2500.18       537.94 o                         
  -9   5   3       4078.51       3973.50       435.82 o                         
  -7   5   3        370.32        551.55       367.73 o                         
  -5   5   3       4528.13       4264.20       309.57 o                         
  -3   5   3       1239.39       1229.00       279.86 o                         
  -1   5   3       5049.16       5098.39       420.04 o                         
   1   5   3       4964.44       5074.19       420.41 o                         
   3   5   3      21317.38      23001.12       864.62 o                         
   5   5   3      10767.44      10712.23       505.14 o                         
   7   5   3      18392.07      18269.03       884.30 o                         
   9   5   3        837.24        469.96       394.93 o                         
  11   5   3         59.41        211.14       597.43 o                         
  13   5   3       2141.07       1929.20       765.68 o                         
  15   5   3       4505.63       4262.57       983.83 o                         
 -14   6   3        319.34       1351.29       680.54 o                         
 -12   6   3        180.78        131.43       537.21 o                         
 -10   6   3       1831.95       1786.60       528.97 o                         
  -8   6   3        442.60        291.83       371.96 o                         
  -6   6   3       1239.95       1482.51       373.09 o                         
  -4   6   3      19836.05      19464.64       444.19 o                         
  -2   6   3       9856.50       8912.49       359.75 o                         
   0   6   3      31834.76      30323.10       663.22 o                         
   2   6   3      75213.53      75982.61      2606.27 o                         
   4   6   3      12713.85      12753.65       565.25 o                         
   6   6   3       1895.09       2061.65       480.66 o                         
   8   6   3          7.99         75.80       441.52 o                         
  10   6   3       1617.02       1565.00       654.84 o                         
  12   6   3        508.45       1386.40       810.59 o                         
  14   6   3       5361.11       6307.29       960.15 o                         
 -15   7   3       6292.03       6418.56       920.07 o                         
 -13   7   3       1595.25       1551.24       625.44 o                         
 -11   7   3        521.41        412.13       533.93 o                         
  -9   7   3       1522.11       1544.52       355.53 o                         
  -7   7   3        115.65         73.47       344.17 o                         
  -5   7   3       7483.97       7910.60       465.84 o                         
  -3   7   3         21.08        -66.97       314.56 o                         
  -1   7   3       1095.71       1066.23       325.61 o                         
   1   7   3       2227.93       2126.94       391.71 o                         
   3   7   3       6603.76       7024.63       456.17 o                         
   5   7   3       3730.85       4389.12       709.06 o                         
   7   7   3       4683.46       4540.22       505.35 o                         
   9   7   3       1659.30       1626.07       594.15 o                         
  11   7   3       4067.83       3676.20       602.22 o                         
  13   7   3       1858.91       1684.06       639.09 o                         
 -14   8   3       3528.14       3499.77       780.54 o                         
 -12   8   3       3193.14       3398.41       619.05 o                         
 -10   8   3      12715.55      12482.10       547.97 o                         
  -8   8   3       1026.39       1164.11       354.32 o                         
  -6   8   3       6165.71       6101.40       455.93 o                         
  -4   8   3      16804.77      17209.13       525.82 o                         
  -2   8   3       4071.62       4168.55       393.03 o                         
   0   8   3      10586.26      10552.77       424.98 o                         
   2   8   3       6591.20       6694.92       464.98 o                         
   4   8   3      22225.42      22866.77       646.44 o                         
   6   8   3       6747.55       6550.72       617.15 o                         
   8   8   3        918.02        957.82       670.29 o                         
  10   8   3      19284.03      18422.15       737.58 o                         
  12   8   3       3658.51       3051.76       698.40 o                         
  14   8   3       4031.80       3135.58       780.33 o                         
 -13   9   3       6728.20       6667.19       669.68 o                         
 -11   9   3       1390.39       1358.24       581.46 o                         
  -9   9   3      13099.46      13724.79       583.52 o                         
  -7   9   3       7348.59       6918.79       463.42 o                         
  -5   9   3      32489.64      32298.08       856.32 o                         
  -3   9   3      44820.05      46993.84       824.85 o                         
  -1   9   3      11863.39      11754.04       526.84 o                         
   1   9   3      47681.44      49984.14      1440.44 o                         
   3   9   3      25906.42      25186.16       722.44 o                         
   5   9   3      24284.16      25594.05       943.63 o                         
   7   9   3       8215.53       8067.33       641.95 o                         
   9   9   3       4807.34       5252.35       577.65 o                         
  11   9   3      18667.94      19430.92       844.24 o                         
  13   9   3       4887.79       4999.08       840.41 o                         
 -14  10   3       2313.50       2735.14       789.84 o                         
 -12  10   3       8260.07       8812.96       711.81 o                         
 -10  10   3       7777.18       8051.41       582.30 o                         
  -8  10   3      11529.21      11231.97       585.02 o                         
  -6  10   3      15367.80      15094.23       516.57 o                         
  -4  10   3      61375.95      61367.34      1166.39 o                         
  -2  10   3      35870.08      34439.34       774.80 o                         
   0  10   3      54290.18      56430.43      1455.42 o                         
   2  10   3      88677.30      87332.48      1630.60 o                         
   4  10   3      48776.56      48793.91      1522.71 o                         
   6  10   3      13713.50      13327.30       573.80 o                         
   8  10   3       4482.25       4246.55       575.89 o                         
  10  10   3      15232.22      14836.91       782.82 o                         
  12  10   3       7868.23       8399.40      1135.72 o                         
 -13  11   3       3468.70       3304.88       964.80 o                         
 -11  11   3      10750.76      11542.34       802.84 o                         
  -9  11   3       4263.15       4295.46       525.96 o                         
  -7  11   3      24732.16      25088.12       903.45 o                         
  -5  11   3      16711.31      16090.49       519.05 o                         
  -3  11   3      32472.06      31435.06       545.82 o                         
  -1  11   3      89685.07      92189.84      1922.33 o                         
   1  11   3      60962.53      62328.51      2019.05 o                         
   3  11   3      32339.69      31475.75       719.73 o                         
   5  11   3      12669.85      11583.85       562.18 o                         
   7  11   3       5028.67       4643.26       658.52 o                         
   9  11   3       2401.30       3777.91       963.80 o                         
  11  11   3      10298.94       8002.34       956.52 o                         
  13  11   3       1367.19        865.14      1052.25 o                         
 -12  12   3       2740.44       2135.66       863.22 o                         
 -10  12   3       2820.12       3115.75       582.52 o                         
  -8  12   3       2338.64       2429.81       510.04 o                         
  -6  12   3       3333.20       3439.17       504.60 o                         
  -4  12   3        317.40        305.31       447.77 o                         
  -2  12   3      20403.57      20357.14       586.26 o                         
   0  12   3      18235.58      17972.05       573.98 o                         
   2  12   3       5608.49       5807.50       460.65 o                         
   4  12   3       1089.54       1351.55       555.22 o                         
   6  12   3       1082.70       1454.97       683.11 o                         
   8  12   3       1995.78       2464.76       911.05 o                         
  10  12   3       2797.27       4065.09      1083.32 o                         
  12  12   3       1350.79        992.68      1118.14 o                         
 -11  13   3        732.84        604.69       943.30 o                         
  -9  13   3          6.80        209.49       678.49 o                         
  -7  13   3        637.68        627.54       611.69 o                         
  -5  13   3       8849.63       8464.48       580.13 o                         
  -3  13   3      13878.51      13795.05       517.31 o                         
  -1  13   3       9062.14       8735.04       576.47 o                         
   1  13   3        954.90        834.26       591.56 o                         
   3  13   3      10220.95       9465.78       617.27 o                         
   5  13   3        365.73        164.15       580.42 o                         
   7  13   3        754.20        887.88       841.44 o                         
   9  13   3        103.09        433.98       880.40 o                         
  11  13   3        505.70       -239.43      1089.61 o                         
 -10  14   3        439.73        -78.63       942.60 o                         
  -8  14   3       1004.34        690.05       764.60 o                         
  -6  14   3      15099.24      15004.74       634.47 o                         
  -4  14   3      11552.24      11689.71       511.43 o                         
  -2  14   3       9932.99      10354.13       579.44 o                         
   0  14   3         12.05         42.34       480.14 o                         
   2  14   3      17567.54      17075.71       656.39 o                         
   4  14   3      17534.35      17578.74       622.65 o                         
   6  14   3       4179.71       4044.96       670.18 o                         
   8  14   3       1167.85       1075.46       755.30 o                         
  10  14   3        461.57        656.22       957.09 o                         
  -9  15   3         27.30       -643.70       949.97 o                         
  -7  15   3       3465.08       3487.18       701.81 o                         
  -5  15   3      12737.95      12591.60       805.16 o                         
  -3  15   3       9768.46       9421.28       513.65 o                         
  -1  15   3       5495.42       5098.77       522.10 o                         
   1  15   3       5943.51       5288.15       539.99 o                         
   3  15   3      10479.84      10056.52       548.79 o                         
   5  15   3       5284.37       4742.53       647.29 o                         
   7  15   3        159.59        -32.93       692.06 o                         
   9  15   3        130.59       -498.81      1327.98 o                         
  -8  16   3        858.20       1284.40       854.49 o                         
  -6  16   3          6.16        267.78       695.05 o                         
  -4  16   3       1350.05       1440.27       540.78 o                         
  -2  16   3       1612.46       1844.16       671.39 o                         
   0  16   3       2164.31       2021.79       755.76 o                         
   2  16   3        195.77        283.25       608.65 o                         
   4  16   3       1024.87        646.87       640.37 o                         
   6  16   3        161.70        152.69       755.25 o                         
   8  16   3        220.95       -156.89      1335.66 o                         
  -7  17   3       1223.14       1074.05       969.47 o                         
  -5  17   3       2522.66       2803.44       850.38 o                         
  -3  17   3        324.91         -0.63       549.84 o                         
  -1  17   3        110.95        390.76       623.84 o                         
   1  17   3         28.12         27.55       617.20 o                         
   3  17   3       2666.79       2723.52       725.87 o                         
   5  17   3        681.75        232.49      1028.29 o                         
   7  17   3        226.68       -138.54      1129.08 o                         
  -6  18   3       3809.13       3073.74       916.76 o                         
  -4  18   3       3388.04       3175.00       736.41 o                         
  -2  18   3         61.30        429.21       704.98 o                         
   0  18   3        849.47       1579.42       826.51 o                         
   2  18   3        860.57        849.74       840.14 o                         
   4  18   3       6109.10       5068.47       883.88 o                         
   6  18   3        583.57        722.62       971.54 o                         
  -3  19   3       1179.12       1258.35       825.54 o                         
  -1  19   3          2.85        950.07       856.70 o                         
   1  19   3        144.77       -139.94       790.66 o                         
   3  19   3        375.80        933.72      1029.14 o                         
 -16   0   4       3268.21       2272.13      1121.36 o                         
 -14   0   4       4179.02       5200.14       887.12 o                         
 -12   0   4       5230.17       5617.03       868.42 o                         
 -10   0   4       8810.74       8940.79       704.83 o                         
  -8   0   4      12527.91      11744.62       633.92 o                         
  -6   0   4      52675.64      53020.32       919.49 o                         
  -4   0   4       4588.57       4880.98       444.61 o                         
  -2   0   4     179635.23     187447.00      4520.20 o                         
   0   0   4       5600.03       6638.81       594.83 o                         
   2   0   4       7836.50       7112.11       702.74 o                         
   4   0   4      48365.38      51002.28      1180.09 o                         
   6   0   4      59044.77      58621.70      1151.83 o                         
   8   0   4      71123.01      72858.34      3291.56 o                         
  10   0   4      19211.00      19190.02      1137.70 o                         
  12   0   4      17475.47      15991.69      1833.77 o                         
  14   0   4      23990.64      23641.88      1231.88 o                         
 -15   1   4       1354.66        416.82       793.30 o                         
 -13   1   4       3146.71       3180.35       507.57 o                         
 -11   1   4       1342.62       1092.15       528.44 o                         
  -9   1   4       4923.67       5164.41       440.51 o                         
  -7   1   4         37.88         79.07       398.88 o                         
  -5   1   4       5924.03       5645.21       374.04 o                         
  -3   1   4       1762.30       1314.46       335.43 o                         
  -1   1   4     139430.73     152985.42      2352.06 o                         
   1   1   4      95800.12      99348.68      1707.51 o                         
   3   1   4        338.85        295.41       405.31 o                         
   5   1   4      71923.19      75015.24       917.68 o                         
   7   1   4      34277.09      33433.35       662.05 o                         
   9   1   4      36551.16      34640.98      1352.36 o                         
  11   1   4       6458.95       6357.54       528.17 o                         
  13   1   4      15799.67      15757.51       854.78 o                         
  15   1   4       9720.66      10673.90       895.02 o                         
 -16   2   4        883.34       1321.63       854.24 o                         
 -14   2   4       4229.32       4583.90       763.09 o                         
 -12   2   4       1918.72       2070.27       491.33 o                         
 -10   2   4        154.55        151.45       403.70 o                         
  -8   2   4       6821.37       7299.89       421.24 o                         
  -6   2   4       1097.88        904.00       326.77 o                         
  -4   2   4      22115.98      21774.61       486.70 o                         
  -2   2   4      34439.17      35081.60       623.60 o                         
   0   2   4       9442.02      10168.68       415.61 o                         
   2   2   4        542.30        560.09       400.72 o                         
   4   2   4       9707.66      10158.82       484.77 o                         
   6   2   4      11595.85      11380.48       589.45 o                         
   8   2   4      11861.17      11345.49       546.47 o                         
  10   2   4       4279.52       4234.83       638.64 o                         
  12   2   4       1497.45       1461.94       609.63 o                         
  14   2   4        179.23        -95.63       692.41 o                         
 -15   3   4       6986.06       8666.29       956.57 o                         
 -13   3   4      35123.41      35553.16       712.18 o                         
 -11   3   4       7194.88       7553.63       613.07 o                         
  -9   3   4      12484.26      12462.53       458.28 o                         
  -7   3   4      38435.49      39952.83       620.06 o                         
  -5   3   4      46078.38      44115.15       632.11 o                         
  -3   3   4      48136.65      48184.65       957.12 o                         
  -1   3   4      59083.80      59847.39      1356.93 o                         
   1   3   4      43513.93      43042.75       802.68 o                         
   3   3   4      21721.01      22109.79       769.04 o                         
   5   3   4       6744.62       6337.03       402.85 o                         
   7   3   4        113.29        201.79       494.64 o                         
   9   3   4        233.28        374.26       484.77 o                         
  11   3   4        403.09        451.17       534.50 o                         
  13   3   4        589.03        330.52       753.93 o                         
  15   3   4        948.76        480.90       857.07 o                         
 -16   4   4       5249.28       4738.09       899.68 o                         
 -14   4   4      18974.45      19340.29       754.81 o                         
 -12   4   4      52784.82      53906.18       758.32 o                         
 -10   4   4      26060.23      25806.58       587.69 o                         
  -8   4   4      64851.12      64880.75       669.05 o                         
  -6   4   4     150568.67     151226.09      1302.37 o                         
  -4   4   4      89988.99      85169.84      1580.58 o                         
  -2   4   4      44921.88      44794.75       825.35 o                         
   0   4   4      32250.57      32165.18       772.85 o                         
   2   4   4      31357.94      31155.06       747.47 o                         
   4   4   4      13079.84      12658.39       538.33 o                         
   6   4   4        622.62        598.36       407.16 o                         
   8   4   4       3323.42       3201.89       443.59 o                         
  10   4   4       2767.59       1754.75       609.42 o                         
  12   4   4       2035.24       1670.18       586.91 o                         
  14   4   4       3946.85       4288.98       884.43 o                         
 -15   5   4       6228.44       6596.25       802.21 o                         
 -13   5   4      10284.89      11664.58       784.31 o                         
 -11   5   4      21571.44      21498.12       631.99 o                         
  -9   5   4      20284.05      19789.23       502.13 o                         
  -7   5   4      55302.75      55313.29       746.11 o                         
  -5   5   4      80974.86      78498.61      1338.07 o                         
  -3   5   4      17530.39      16561.38       415.50 o                         
  -1   5   4      27167.77      26576.55       592.21 o                         
   1   5   4      21618.66      21134.40       606.66 o                         
   3   5   4      26233.54      27473.99       718.28 o                         
   5   5   4         11.83        120.07       524.06 o                         
   7   5   4       3754.16       3858.33       495.40 o                         
   9   5   4        427.01        491.00       420.62 o                         
  11   5   4       1893.61       1795.03       667.10 o                         
  13   5   4       1899.87       2064.01       739.73 o                         
  15   5   4       2812.47       3120.25      1101.49 o                         
 -14   6   4         65.51        118.17       766.94 o                         
 -12   6   4         43.24        155.65       454.37 o                         
 -10   6   4       2777.30       2866.15       454.29 o                         
  -8   6   4       3404.62       2970.81       398.24 o                         
  -6   6   4         87.30        201.67       317.31 o                         
  -4   6   4         19.56        125.99       253.60 o                         
  -2   6   4          1.85         59.52       290.48 o                         
   0   6   4       6410.37       6492.09       393.70 o                         
   2   6   4       4056.98       4069.62       452.09 o                         
   4   6   4       2175.41       2522.85       658.76 o                         
   6   6   4        411.23        361.56       649.77 o                         
   8   6   4       1885.68       1941.34       475.36 o                         
  10   6   4        156.65        328.32       583.73 o                         
  12   6   4        119.74        148.06       714.31 o                         
  14   6   4         39.49        -49.46       911.75 o                         
 -15   7   4       5562.51       5063.71       877.86 o                         
 -13   7   4       6166.28       6258.27       704.50 o                         
 -11   7   4       3888.79       3850.47       480.41 o                         
  -9   7   4        512.31        526.19       427.16 o                         
  -7   7   4       9779.13       9976.89       389.68 o                         
  -5   7   4      37013.70      38217.47      1060.17 o                         
  -3   7   4      16733.33      16047.20       368.94 o                         
  -1   7   4       1437.71       1079.97       324.27 o                         
   1   7   4        304.58        159.78       307.20 o                         
   3   7   4         12.79        319.35       631.87 o                         
   5   7   4         28.89        400.22       630.50 o                         
   7   7   4        436.09        840.78       519.64 o                         
   9   7   4       1438.74       1514.72       588.59 o                         
  11   7   4       1353.09       1201.59       507.76 o                         
  13   7   4       6312.24       6386.43       773.85 o                         
 -14   8   4      14951.89      14812.91       750.99 o                         
 -12   8   4      11478.55      12615.54       654.86 o                         
 -10   8   4      12274.15      11882.19       459.32 o                         
  -8   8   4       1118.42       1168.04       317.64 o                         
  -6   8   4      55352.40      55154.95       872.85 o                         
  -4   8   4      62442.12      64035.43      1575.73 o                         
  -2   8   4       3885.24       3699.99       420.77 o                         
   0   8   4       4403.15       4390.60       480.72 o                         
   2   8   4        270.10        226.82       375.68 o                         
   4   8   4         95.14        164.82       519.39 o                         
   6   8   4       4248.40       3878.27       570.02 o                         
   8   8   4        188.66        411.67       657.64 o                         
  10   8   4       2164.20       2369.18       774.43 o                         
  12   8   4       3883.75       4400.07       752.16 o                         
  14   8   4      11275.89      10982.23      1068.20 o                         
 -13   9   4      13294.63      14715.20       849.32 o                         
 -11   9   4       8988.06       9574.85       696.56 o                         
  -9   9   4       5314.36       5524.77       502.50 o                         
  -7   9   4      12965.28      13105.86       534.56 o                         
  -5   9   4      50097.32      50271.69      1102.84 o                         
  -3   9   4      31333.29      30624.62       843.25 o                         
  -1   9   4       9463.79       9276.60       470.95 o                         
   1   9   4       4770.73       4223.77       485.62 o                         
   3   9   4        222.79        468.44       445.47 o                         
   5   9   4         24.15        224.85       453.11 o                         
   7   9   4        177.23        302.14       821.92 o                         
   9   9   4        384.22        698.40       692.81 o                         
  11   9   4       1442.29       2584.74      1593.68 o                         
  13   9   4       7865.81       7164.62      1136.96 o                         
 -14  10   4       2421.77       2553.43       839.98 o                         
 -12  10   4       1540.84        821.12       638.51 o                         
 -10  10   4       1130.00       1165.71       435.05 o                         
  -8  10   4       3542.09       3776.09       545.08 o                         
  -6  10   4       3189.02       2945.47       433.81 o                         
  -4  10   4      16601.76      16262.17       448.64 o                         
  -2  10   4       8871.48       7628.88       421.08 o                         
   0  10   4        118.22        195.95       362.37 o                         
   2  10   4        210.05        234.56       457.46 o                         
   4  10   4         19.15        -61.33       460.97 o                         
   6  10   4       2318.06       1805.55       583.70 o                         
   8  10   4       2358.10       2234.05       854.80 o                         
  10  10   4          0.24       -426.68      1057.05 o                         
  12  10   4       1173.01        779.02      1081.36 o                         
 -13  11   4       1107.82       1292.66       790.85 o                         
 -11  11   4        333.93        519.18       623.99 o                         
  -9  11   4       2994.63       2959.26       513.09 o                         
  -7  11   4        535.04        544.92       592.33 o                         
  -5  11   4       6794.98       6898.69       505.25 o                         
  -3  11   4        226.28        540.47       413.49 o                         
  -1  11   4        399.68        726.86       416.57 o                         
   1  11   4        824.68        818.47       431.81 o                         
   3  11   4        125.40        136.11       462.42 o                         
   5  11   4       2488.03       2098.18       755.18 o                         
   7  11   4       9097.28      10025.95       750.79 o                         
   9  11   4       5729.66       6297.47       773.97 o                         
  11  11   4        107.62        871.38      1194.42 o                         
 -12  12   4       3951.40       4322.15       856.96 o                         
 -10  12   4       1398.77       1835.22       683.23 o                         
  -8  12   4       6355.65       6427.09       579.38 o                         
  -6  12   4       8009.74       8515.02       637.03 o                         
  -4  12   4      10901.55      10592.39       535.27 o                         
  -2  12   4        112.56        220.67       414.04 o                         
   0  12   4        969.63        807.51       420.54 o                         
   2  12   4        536.81        210.56       509.22 o                         
   4  12   4       2935.33       2457.06       535.03 o                         
   6  12   4       6446.65       5856.05       638.43 o                         
   8  12   4      13406.80      13771.22       932.37 o                         
  10  12   4       1550.70       1069.85      1090.16 o                         
  12  12   4       6505.35       5023.88      1196.89 o                         
 -11  13   4        168.65        318.52       941.43 o                         
  -9  13   4          5.30        490.59       671.29 o                         
  -7  13   4       1131.18       1248.54       500.91 o                         
  -5  13   4        273.76        674.60       532.31 o                         
  -3  13   4       2018.25       1975.17       537.27 o                         
  -1  13   4        851.39        617.38       450.65 o                         
   1  13   4       1992.56       1248.49       595.28 o                         
   3  13   4        846.45        694.04       522.23 o                         
   5  13   4       8280.62       7936.01       734.98 o                         
   7  13   4      10506.51       9969.77       902.34 o                         
   9  13   4       4491.79       4060.92       921.83 o                         
  11  13   4       7250.66       7231.74      1385.04 o                         
 -10  14   4        713.66        901.17       846.18 o                         
  -8  14   4       1462.43       1005.27       628.21 o                         
  -6  14   4       1150.62        594.40       752.80 o                         
  -4  14   4        307.23       1078.59       533.22 o                         
  -2  14   4        796.83        699.12       535.73 o                         
   0  14   4       5509.49       5585.89       566.90 o                         
   2  14   4      10294.86       9812.31       651.03 o                         
   4  14   4      10281.77      11080.20       665.97 o                         
   6  14   4       6377.86       6049.77       884.12 o                         
   8  14   4       1407.33       1479.22       769.12 o                         
  10  14   4       4614.91       3676.36       981.67 o                         
  -9  15   4       3283.73       2975.81       803.97 o                         
  -7  15   4      10262.59      10811.37       738.40 o                         
  -5  15   4       2134.36       3349.97       758.68 o                         
  -3  15   4       2799.90       2875.48       448.44 o                         
  -1  15   4       2403.44       2108.17       555.00 o                         
   1  15   4      10523.74      10796.88       665.78 o                         
   3  15   4      12314.62      13111.64       772.38 o                         
   5  15   4       2366.06       3158.56       868.93 o                         
   7  15   4        547.36        102.87       886.20 o                         
   9  15   4        200.94       -938.15      1359.96 o                         
  -8  16   4      16748.79      16045.21       932.36 o                         
  -6  16   4      14461.15      14360.24       768.51 o                         
  -4  16   4       3317.81       3674.22       694.33 o                         
  -2  16   4       8340.34       8270.39       607.85 o                         
   0  16   4       1708.40       1643.94       753.27 o                         
   2  16   4       7931.50       7666.91       791.82 o                         
   4  16   4       7728.26       6414.81       696.99 o                         
   6  16   4       3222.64       2219.87       984.10 o                         
   8  16   4        176.62       1020.62      1093.49 o                         
  -7  17   4      13623.60      13660.32      1029.28 o                         
  -5  17   4       6002.80       6078.93       870.90 o                         
  -3  17   4       3770.53       3609.10       568.57 o                         
  -1  17   4      11616.44      11592.39       818.76 o                         
   1  17   4       3217.22       3959.20       694.73 o                         
   3  17   4      10031.08       9401.94       837.45 o                         
   5  17   4        590.38        542.55       901.17 o                         
   7  17   4        523.46       -143.47      1309.83 o                         
  -6  18   4       1008.41       1209.53      1029.72 o                         
  -4  18   4       1129.02       1233.83       862.42 o                         
  -2  18   4       2317.34       3259.75       718.51 o                         
   0  18   4       4110.98       3856.77       868.50 o                         
   2  18   4       1078.65       1145.73       797.57 o                         
   4  18   4       1043.37       1837.58       811.51 o                         
  -3  19   4        170.43       -254.49       937.27 o                         
  -1  19   4          7.95       -388.51       686.32 o                         
   1  19   4       1413.93       1302.93      1009.59 o                         
   3  19   4       1413.20        574.52      1609.06 o                         
 -15   1   5      11377.86      11815.81       753.34 o                         
 -13   1   5      20251.71      20335.67       638.24 o                         
 -11   1   5       6336.94       6466.93       610.63 o                         
  -9   1   5       9210.25       8860.48       431.08 o                         
  -7   1   5         12.64         22.33       338.37 o                         
  -5   1   5       5219.33       5280.07       310.82 o                         
  -3   1   5       1136.75       1028.15       337.75 o                         
  -1   1   5      15548.04      15215.97       433.70 o                         
   1   1   5       2639.18       2567.34       362.67 o                         
   3   1   5        515.76        546.31       362.68 o                         
   5   1   5      24123.79      25498.80       611.47 o                         
   7   1   5       9901.26       9788.59       499.48 o                         
   9   1   5       1929.62       1772.69       398.82 o                         
  11   1   5          4.76         88.35       593.53 o                         
  13   1   5       4742.10       3516.31       701.36 o                         
  15   1   5       1656.43        941.24      1011.42 o                         
 -16   2   5       5022.60       5611.32       978.08 o                         
 -14   2   5      28123.92      28293.88       869.37 o                         
 -12   2   5      18962.18      19768.04       585.45 o                         
 -10   2   5       4114.12       3865.70       439.83 o                         
  -8   2   5      10080.16       9559.06       430.93 o                         
  -6   2   5       5070.80       4587.49       355.84 o                         
  -4   2   5      14937.37      14853.60       435.70 o                         
  -2   2   5       5784.58       5311.86       353.34 o                         
   0   2   5      44770.23      45736.23       874.98 o                         
   2   2   5       3402.12       3279.64       390.22 o                         
   4   2   5      25417.91      24658.84       639.61 o                         
   6   2   5      72248.94      73601.15       912.04 o                         
   8   2   5      11501.32      10693.58       515.15 o                         
  10   2   5        188.85        377.78       615.76 o                         
  12   2   5       3001.95       3261.91       658.14 o                         
  14   2   5      10363.68       9226.94       878.75 o                         
 -15   3   5       5605.36       6215.82       724.08 o                         
 -13   3   5      24919.30      25966.21       714.44 o                         
 -11   3   5      12992.60      12198.56       543.51 o                         
  -9   3   5        288.43        282.74       375.68 o                         
  -7   3   5       1530.28       1490.48       377.38 o                         
  -5   3   5        941.03        907.23       317.96 o                         
  -3   3   5        389.30        523.58       292.66 o                         
  -1   3   5      19098.99      19705.20       478.52 o                         
   1   3   5       4463.26       4236.47       382.87 o                         
   3   3   5       9217.57       9462.62       480.21 o                         
   5   3   5      28796.38      29398.01       691.04 o                         
   7   3   5       8833.92       8148.56       534.38 o                         
   9   3   5         55.14        200.19       486.20 o                         
  11   3   5         96.01        821.64       547.06 o                         
  13   3   5       3738.91       3008.05       682.84 o                         
  15   3   5       2586.96       3010.27      1063.50 o                         
 -16   4   5       1642.39       2054.69      1142.23 o                         
 -14   4   5       2016.41       1735.17       774.34 o                         
 -12   4   5       8827.25       9060.91       638.53 o                         
 -10   4   5       4602.29       4418.77       571.86 o                         
  -8   4   5        421.17        352.10       454.48 o                         
  -6   4   5        355.75        407.51       339.99 o                         
  -4   4   5       4043.08       3820.46       291.48 o                         
  -2   4   5      26907.83      27342.84       552.57 o                         
   0   4   5      15461.95      15628.55       424.66 o                         
   2   4   5         41.18         47.10       293.05 o                         
   4   4   5        423.43        435.61       410.50 o                         
   6   4   5        574.31        487.65       458.96 o                         
   8   4   5       2358.27       2077.11       516.55 o                         
  10   4   5       9785.25       9695.15       680.92 o                         
  12   4   5       1638.62       1843.30       690.51 o                         
  14   4   5         16.17       -317.50       941.24 o                         
 -15   5   5        459.86        117.46       939.82 o                         
 -13   5   5         71.22       -111.62       664.79 o                         
 -11   5   5       2801.67       2816.68       498.85 o                         
  -9   5   5       1120.34       1177.93       377.67 o                         
  -7   5   5        325.36        319.87       341.72 o                         
  -5   5   5       9006.38       9611.31       427.65 o                         
  -3   5   5      44573.08      42447.50       555.82 o                         
  -1   5   5     113274.75     110603.19      1872.12 o                         
   1   5   5      42209.36      41556.75       995.65 o                         
   3   5   5      13222.33      12716.32       623.98 o                         
   5   5   5      26115.20      27413.87       844.61 o                         
   7   5   5      57495.20      58621.21       894.06 o                         
   9   5   5      26669.74      26582.64       742.22 o                         
  11   5   5      11791.43      11813.81       731.27 o                         
  13   5   5       9986.58       9640.59       747.61 o                         
 -14   6   5        413.93         22.59       687.04 o                         
 -12   6   5       8248.32       7398.72       511.03 o                         
 -10   6   5       5581.25       5728.37       552.13 o                         
  -8   6   5         28.00         46.80       371.73 o                         
  -6   6   5       3773.55       3317.81       363.67 o                         
  -4   6   5      31236.20      33833.38       535.22 o                         
  -2   6   5      42939.68      43257.76       664.20 o                         
   0   6   5      82390.48      88633.23      2029.20 o                         
   2   6   5      10182.02      10095.13       520.65 o                         
   4   6   5      53663.99      55723.89      1751.94 o                         
   6   6   5     124327.27     128906.16      1892.54 o                         
   8   6   5      39226.19      38110.21       826.10 o                         
  10   6   5      31500.43      29637.66       791.17 o                         
  12   6   5      13900.63      13935.98       893.54 o                         
  14   6   5       8382.72       6282.93       866.35 o                         
 -15   7   5        803.66        650.70       686.41 o                         
 -13   7   5        310.97       -261.79       626.10 o                         
 -11   7   5       3984.55       3692.30       444.93 o                         
  -9   7   5       3115.16       2999.78       452.36 o                         
  -7   7   5        407.11        259.78       406.08 o                         
  -5   7   5        204.65        330.27       321.59 o                         
  -3   7   5      48403.14      51207.79      1323.76 o                         
  -1   7   5      41939.12      39934.55       975.91 o                         
   1   7   5      49769.09      52790.44      1057.94 o                         
   3   7   5      15532.25      16327.33       896.08 o                         
   5   7   5      40101.43      40626.65      1487.98 o                         
   7   7   5      42940.15      43754.52       851.52 o                         
   9   7   5      14375.40      14215.47       791.89 o                         
  11   7   5       9370.18       9262.92       812.24 o                         
  13   7   5      12103.20      11918.71       958.41 o                         
 -14   8   5       1021.59        707.89       777.17 o                         
 -12   8   5        440.78        459.37       534.83 o                         
 -10   8   5       1158.34       1532.42       530.03 o                         
  -8   8   5      10844.07      10297.35       439.31 o                         
  -6   8   5        654.28        487.16       459.77 o                         
  -4   8   5       9612.01       8816.43       463.32 o                         
  -2   8   5      21134.04      20498.45       488.14 o                         
   0   8   5      14268.36      13918.73       521.60 o                         
   2   8   5      13211.95      13270.37       504.64 o                         
   4   8   5      16795.50      18052.94       680.70 o                         
   6   8   5      13933.31      14780.02       740.76 o                         
   8   8   5       3755.55       3759.64       848.84 o                         
  10   8   5       8934.34       9661.05       910.75 o                         
  12   8   5       4578.42       4923.15      1503.06 o                         
  14   8   5        780.16       2097.36      1648.61 o                         
 -13   9   5       7327.95       7613.13       693.59 o                         
 -11   9   5       1454.46       1572.27       474.92 o                         
  -9   9   5      10418.25      11103.02       526.05 o                         
  -7   9   5      20070.94      20397.01       620.06 o                         
  -5   9   5       5158.93       4949.66       412.33 o                         
  -3   9   5       1064.85       1230.25       352.85 o                         
  -1   9   5         31.57        109.76       397.24 o                         
   1   9   5        497.10        571.41       368.41 o                         
   3   9   5       3952.11       3953.45       496.48 o                         
   5   9   5        287.44        298.79       523.03 o                         
   7   9   5          1.50        -49.52       674.12 o                         
   9   9   5        185.34        980.58       688.45 o                         
  11   9   5        990.42        770.47      1093.92 o                         
  13   9   5        359.25       1002.28      1114.09 o                         
 -14  10   5      10963.69      11269.80      1058.87 o                         
 -12  10   5       3097.77       3431.43       697.90 o                         
 -10  10   5       6138.84       6510.95       624.74 o                         
  -8  10   5       6119.47       6588.15       515.16 o                         
  -6  10   5      14247.44      13706.15       500.83 o                         
  -4  10   5        994.94        997.00       326.74 o                         
  -2  10   5       5877.14       5452.50       410.29 o                         
   0  10   5       3006.77       2893.13       472.39 o                         
   2  10   5        440.25        451.25       395.82 o                         
   4  10   5        926.65        773.02       463.24 o                         
   6  10   5      10420.33      10397.54       885.20 o                         
   8  10   5      11720.11      12058.93       781.65 o                         
  10  10   5        748.40       1875.41      1227.99 o                         
  12  10   5        859.00        847.77      1338.67 o                         
 -13  11   5       4732.79       5431.46       793.06 o                         
 -11  11   5       3037.96       3673.25       770.70 o                         
  -9  11   5      10903.07      10616.62       607.66 o                         
  -7  11   5       6857.86       6815.26       521.43 o                         
  -5  11   5       4390.01       3995.68       596.38 o                         
  -3  11   5       1880.64       2205.47       393.58 o                         
  -1  11   5       5378.46       5418.97       451.31 o                         
   1  11   5        160.15        179.75       410.68 o                         
   3  11   5        169.02        347.79       394.50 o                         
   5  11   5        424.78       -203.06       584.77 o                         
   7  11   5       8211.35       7305.14       960.60 o                         
   9  11   5       1585.17       1588.11      1228.19 o                         
  11  11   5       1503.74       2184.00       939.18 o                         
 -12  12   5        469.85        644.21       848.41 o                         
 -10  12   5       3755.44       3534.88       781.23 o                         
  -8  12   5       9883.13      10164.20       653.99 o                         
  -6  12   5       3461.71       3844.95       543.52 o                         
  -4  12   5       4328.50       4151.56       465.76 o                         
  -2  12   5        152.81        410.03       478.92 o                         
   0  12   5        218.19        137.58       492.69 o                         
   2  12   5       3801.88       3537.85       628.99 o                         
   4  12   5       3261.70       2871.50       628.20 o                         
   6  12   5        793.74       2079.14       837.88 o                         
   8  12   5        454.37       1456.25       835.84 o                         
  10  12   5        637.12       1623.93      1092.94 o                         
  12  12   5        682.01       1972.38      1601.30 o                         
 -11  13   5        135.46        914.81       766.75 o                         
  -9  13   5        952.26       1518.94       678.22 o                         
  -7  13   5       1469.53       1971.69       668.44 o                         
  -5  13   5         22.61        198.00       489.29 o                         
  -3  13   5       2359.25       2425.09       437.18 o                         
  -1  13   5       1676.31       1851.21       595.83 o                         
   1  13   5        536.56        571.82       481.29 o                         
   3  13   5       9335.53       9477.29       570.79 o                         
   5  13   5       7544.07       7391.76       736.71 o                         
   7  13   5       8135.76       9157.37       897.61 o                         
   9  13   5        170.15        681.25       919.83 o                         
  11  13   5        471.65       -615.26      1281.45 o                         
 -10  14   5        590.85        258.72       849.89 o                         
  -8  14   5          1.67       -135.08       765.86 o                         
  -6  14   5        979.96        557.26       749.18 o                         
  -4  14   5        814.99        788.45       542.55 o                         
  -2  14   5       5204.41       4883.18       408.16 o                         
   0  14   5        109.27        302.99       522.08 o                         
   2  14   5       7053.17       7111.68       688.88 o                         
   4  14   5      12079.86      12179.13       675.10 o                         
   6  14   5       8818.99      10515.11      1044.52 o                         
   8  14   5       4915.44       6531.65      1050.70 o                         
  10  14   5        149.77      -1120.69      1120.69 o                         
  -9  15   5        144.62       -320.23       774.01 o                         
  -7  15   5        270.19       -348.64       697.21 o                         
  -5  15   5         25.85        -92.28       751.41 o                         
  -3  15   5        562.89       1245.55       603.97 o                         
  -1  15   5       1436.80       1591.66       499.15 o                         
   1  15   5       3297.69       3206.31       632.71 o                         
   3  15   5       4088.51       4389.42       765.10 o                         
   5  15   5       9520.13       9361.88      1068.72 o                         
   7  15   5       2832.97       5743.55      1301.50 o                         
   9  15   5       1370.53       1259.37      1244.15 o                         
  -8  16   5         17.17        284.71       861.18 o                         
  -6  16   5         42.61        156.65       832.73 o                         
  -4  16   5        245.91        333.82       623.35 o                         
  -2  16   5          4.15        -14.45       528.80 o                         
   0  16   5         93.49        768.03       741.15 o                         
   2  16   5        817.76       1072.71       692.87 o                         
   4  16   5       2295.05       2410.52       682.25 o                         
   6  16   5         22.81        301.50      1306.32 o                         
   8  16   5         77.81       -693.65      1525.64 o                         
  -7  17   5         34.29       -247.51       875.62 o                         
  -5  17   5         27.59          0.07       670.75 o                         
  -3  17   5       1165.37       1374.20       808.14 o                         
  -1  17   5       1621.03       2310.49       691.65 o                         
   1  17   5        287.38        764.69       637.76 o                         
   3  17   5        217.61        567.28       824.55 o                         
   5  17   5       4410.17       4199.39      1014.29 o                         
  -4  18   5        465.64        -80.23       862.05 o                         
  -2  18   5       1092.00       1268.77       779.37 o                         
   0  18   5       2957.23       2653.60       952.30 o                         
   2  18   5       1777.32       1448.47       863.66 o                         
   4  18   5       9800.26       8161.83       887.10 o                         
  -1  19   5       1684.90       1788.71      1020.38 o                         
   1  19   5       2727.18       3343.55      1320.50 o                         
 -16   0   6        431.39        249.83      1162.68 o                         
 -14   0   6        369.23        298.78      1081.20 o                         
 -12   0   6      20560.70      21624.47       832.77 o                         
 -10   0   6      35014.01      35193.77       800.17 o                         
  -8   0   6      67309.65      70163.41       998.52 o                         
  -6   0   6      24145.19      24752.29       741.52 o                         
  -4   0   6      42110.12      39601.40       803.31 o                         
  -2   0   6     333287.34     322747.53      6918.88 o                         
   0   0   6     254960.41     255067.03      6714.49 o                         
   2   0   6      35725.99      34298.79      1500.49 o                         
   4   0   6      86628.40      91445.70      1418.86 o                         
   6   0   6      30077.37      29865.72       952.23 o                         
   8   0   6      14856.46      14496.98       803.91 o                         
  10   0   6       5887.93       5241.13       893.27 o                         
  12   0   6       9895.02       7563.46      1100.36 o                         
  14   0   6       3705.39       3049.14      1342.57 o                         
 -15   1   6         81.62        943.61       831.39 o                         
 -13   1   6       1489.66       1913.95       562.44 o                         
 -11   1   6      18703.40      18729.58       658.45 o                         
  -9   1   6      27758.03      27310.06       526.37 o                         
  -7   1   6      23332.36      23484.85       534.09 o                         
  -5   1   6      10690.88      10123.95       348.83 o                         
  -3   1   6      97947.30      96380.69      1369.18 o                         
  -1   1   6     138367.25     142449.08      2286.22 o                         
   1   1   6      97449.79      95039.27      2443.64 o                         
   3   1   6      54861.84      52982.00      1058.63 o                         
   5   1   6      30797.51      32067.45       680.66 o                         
   7   1   6      25115.04      25344.44       643.30 o                         
   9   1   6       5622.70       5336.00       547.56 o                         
  11   1   6       8536.66       7485.99       651.46 o                         
  13   1   6       2247.82       2015.14       775.27 o                         
  15   1   6        431.36       -331.12      1132.51 o                         
 -16   2   6        393.06       1023.03       898.44 o                         
 -14   2   6        101.74       -454.42       627.33 o                         
 -12   2   6       2034.00       1786.21       458.64 o                         
 -10   2   6       6144.16       5546.49       448.83 o                         
  -8   2   6       2761.59       3000.84       419.23 o                         
  -6   2   6       3974.86       4486.76       400.41 o                         
  -4   2   6        543.64        396.26       295.13 o                         
  -2   2   6      21807.05      21766.00       443.51 o                         
   0   2   6      11150.04      10940.87       418.24 o                         
   2   2   6      11285.40      11989.95       468.95 o                         
   4   2   6       3700.59       3559.51       364.72 o                         
   6   2   6       2876.66       2799.49       501.52 o                         
   8   2   6       3686.98       3889.02       492.50 o                         
  10   2   6       4648.05       4437.65       624.43 o                         
  12   2   6       7437.00       6665.25       779.08 o                         
  14   2   6        276.17       1605.33       973.28 o                         
 -15   3   6       3331.90       3815.87       951.59 o                         
 -13   3   6         71.80        390.67       555.28 o                         
 -11   3   6       3484.19       3646.84       604.99 o                         
  -9   3   6       1401.28       1545.73       380.16 o                         
  -7   3   6       1319.38       1064.23       376.67 o                         
  -5   3   6       1236.59       1079.27       300.51 o                         
  -3   3   6      18251.47      17943.66       414.21 o                         
  -1   3   6      10571.47      10302.64       357.22 o                         
   1   3   6        343.10        366.78       310.90 o                         
   3   3   6        485.18        422.46       388.27 o                         
   5   3   6      11663.68      11565.50       597.90 o                         
   7   3   6       1012.78       1103.08       396.31 o                         
   9   3   6       1417.44       1235.83       577.10 o                         
  11   3   6       7253.58       6886.77       675.32 o                         
  13   3   6        183.25        -71.56       743.02 o                         
 -16   4   6       2162.93        740.43      1691.35 o                         
 -14   4   6       1921.55       2561.31       626.42 o                         
 -12   4   6         32.56        -81.15       495.37 o                         
 -10   4   6       2277.46       2364.06       593.81 o                         
  -8   4   6       4436.71       4055.88       398.45 o                         
  -6   4   6      12647.07      13292.01       430.88 o                         
  -4   4   6       9534.04       8973.76       358.29 o                         
  -2   4   6      49680.02      48819.60      1823.63 o                         
   0   4   6      14482.36      14248.39       462.06 o                         
   2   4   6       3991.87       4352.77       362.43 o                         
   4   4   6       1769.47       1635.90       557.14 o                         
   6   4   6      13140.14      13238.30       551.39 o                         
   8   4   6        435.92        232.37       448.60 o                         
  10   4   6       3828.32       4127.65       675.00 o                         
  12   4   6       1461.99       1662.68       761.14 o                         
  14   4   6          3.88       -126.11      1039.30 o                         
 -15   5   6        468.05        184.59       715.08 o                         
 -13   5   6        161.19       -258.37       609.55 o                         
 -11   5   6       1072.47        613.32       494.39 o                         
  -9   5   6       3610.37       3572.75       400.18 o                         
  -7   5   6         12.05        182.30       450.33 o                         
  -5   5   6        544.26        409.75       343.66 o                         
  -3   5   6      11958.89      11131.03       380.71 o                         
  -1   5   6      27537.22      26548.75       466.15 o                         
   1   5   6      28188.52      27696.79       669.67 o                         
   3   5   6       3085.57       3005.36       656.88 o                         
   5   5   6       1585.27       1279.24       544.84 o                         
   7   5   6       1318.97        978.05       542.73 o                         
   9   5   6       1475.97       1746.00       539.55 o                         
  11   5   6       1394.32       1254.54       726.74 o                         
  13   5   6        142.32        201.92       810.02 o                         
 -14   6   6        737.65        688.01       701.95 o                         
 -12   6   6        736.66        841.38       737.08 o                         
 -10   6   6       1512.39       1398.01       492.75 o                         
  -8   6   6         13.62        175.34       371.89 o                         
  -6   6   6        108.81        252.27       370.47 o                         
  -4   6   6       4819.39       4742.75       376.54 o                         
  -2   6   6          3.39        398.02       346.38 o                         
   0   6   6         18.31        238.69       367.96 o                         
   2   6   6       5735.90       5908.69       500.38 o                         
   4   6   6       9467.43       9926.97       613.26 o                         
   6   6   6       6666.63       6728.55       703.55 o                         
   8   6   6       1568.69       1426.68       686.06 o                         
  10   6   6       2447.50       2357.89       778.80 o                         
  12   6   6         49.33        272.01       878.51 o                         
  14   6   6        168.38        358.56       990.27 o                         
 -15   7   6        325.27        551.93       971.47 o                         
 -13   7   6        284.76         82.80       680.95 o                         
 -11   7   6       1114.98       1254.35       462.87 o                         
  -9   7   6       2022.62       1895.83       485.77 o                         
  -7   7   6       5963.57       5823.77       437.40 o                         
  -5   7   6       7931.30       8346.75       375.71 o                         
  -3   7   6      25199.83      26244.37       474.87 o                         
  -1   7   6      20789.05      21827.16       683.86 o                         
   1   7   6       2720.36       2260.08       513.72 o                         
   3   7   6       6965.53       6808.80       685.36 o                         
   5   7   6      30366.69      31492.84       843.92 o                         
   7   7   6      11431.54      11171.85       780.32 o                         
   9   7   6        548.65        803.70       844.89 o                         
  11   7   6          3.19        544.08       863.06 o                         
  13   7   6        101.07       -117.29      1341.85 o                         
 -14   8   6        683.49       1049.76       851.51 o                         
 -12   8   6       1712.59       1984.13       570.60 o                         
 -10   8   6       4779.62       5341.11       549.96 o                         
  -8   8   6       5777.59       5682.56       498.37 o                         
  -6   8   6      12824.44      11998.73       431.50 o                         
  -4   8   6      48796.27      49777.57      1154.82 o                         
  -2   8   6      21214.07      20278.33       543.79 o                         
   0   8   6      10484.57      10765.23       447.56 o                         
   2   8   6         17.21        338.84       433.23 o                         
   4   8   6      23121.88      23522.88       713.32 o                         
   6   8   6      29668.93      30362.11       768.71 o                         
   8   8   6       1495.16       2121.68       593.79 o                         
  10   8   6        481.75        974.75       852.20 o                         
  12   8   6         67.80        -11.15      1321.83 o                         
 -13   9   6        253.77        660.99       758.27 o                         
 -11   9   6        162.87        287.60       564.43 o                         
  -9   9   6        179.66         59.92       418.74 o                         
  -7   9   6       5268.73       5470.62       603.86 o                         
  -5   9   6      13000.06      12499.59       491.64 o                         
  -3   9   6      13072.48      12269.72       445.47 o                         
  -1   9   6       4762.42       4586.93       395.95 o                         
   1   9   6       3956.31       4020.87       486.52 o                         
   3   9   6       4008.31       4178.62       658.79 o                         
   5   9   6       9411.98       9474.35       551.22 o                         
   7   9   6       6579.78       6640.80       872.27 o                         
   9   9   6       2369.64       2329.98       714.89 o                         
  11   9   6       3779.06       3414.55       922.28 o                         
  13   9   6        338.43        758.32      1547.07 o                         
 -12  10   6        338.44        409.49       786.74 o                         
 -10  10   6       2880.75       3450.85       569.53 o                         
  -8  10   6         13.34        -92.13       480.30 o                         
  -6  10   6       1680.33       1494.83       483.12 o                         
  -4  10   6        672.71        760.78       416.32 o                         
  -2  10   6        610.73        846.80       409.67 o                         
   0  10   6        783.18        601.63       415.09 o                         
   2  10   6        485.89        305.11       511.04 o                         
   4  10   6        424.52        567.37       643.21 o                         
   6  10   6        181.93       -102.97       906.75 o                         
   8  10   6        438.09        -36.43       612.82 o                         
  10  10   6       2601.16       2531.60      1094.50 o                         
  12  10   6       2658.07       2825.93      1368.03 o                         
 -13  11   6        448.38        656.92       806.90 o                         
 -11  11   6       4121.79       3949.07       706.60 o                         
  -9  11   6      10875.19      11176.82       719.81 o                         
  -7  11   6        280.68        728.40       535.70 o                         
  -5  11   6       1790.04       2267.34       597.53 o                         
  -3  11   6      17153.39      16375.65       454.47 o                         
  -1  11   6      22690.45      22460.67       648.72 o                         
   1  11   6       6625.16       6539.51       491.85 o                         
   3  11   6       7629.19       7487.78       726.81 o                         
   5  11   6      11838.61      11219.72       763.06 o                         
   7  11   6       3574.47       2501.23       867.40 o                         
   9  11   6       1426.41       1273.27       873.46 o                         
  11  11   6        725.73       1771.88       946.63 o                         
 -12  12   6       2630.53       2517.50       973.15 o                         
 -10  12   6      10355.04       9427.45       685.47 o                         
  -8  12   6      13813.63      14321.08       630.41 o                         
  -6  12   6       7055.94       6810.74       630.11 o                         
  -4  12   6      21843.58      21862.39       584.44 o                         
  -2  12   6      62738.84      63052.86      1495.92 o                         
   0  12   6      13799.83      13713.18       658.84 o                         
   2  12   6      18169.01      19786.49       744.45 o                         
   4  12   6      17932.07      17262.89      1076.94 o                         
   6  12   6      16988.42      16752.96       936.93 o                         
   8  12   6       6578.00       6003.26      1472.17 o                         
  10  12   6        969.58       1426.85      1096.14 o                         
 -11  13   6       2547.44       3222.96       855.63 o                         
  -9  13   6       5992.96       6472.22       653.56 o                         
  -7  13   6      10309.50      10742.58       715.40 o                         
  -5  13   6      15451.79      15057.90       620.59 o                         
  -3  13   6      29050.33      28998.92      1045.26 o                         
  -1  13   6      20487.10      19956.46      1031.36 o                         
   1  13   6      13658.37      14244.32       721.06 o                         
   3  13   6      16441.91      17176.37       643.56 o                         
   5  13   6      16642.46      17408.92       824.30 o                         
   7  13   6       8858.70       8472.23       825.96 o                         
   9  13   6       2033.57       2311.05      1324.98 o                         
 -10  14   6         22.10       -333.75       956.71 o                         
  -8  14   6       4280.32       3482.53       652.67 o                         
  -6  14   6       8148.82       7702.78       611.31 o                         
  -4  14   6       5107.36       4392.16       525.32 o                         
  -2  14   6       8033.45       7577.46       530.90 o                         
   0  14   6        112.06          7.88       532.24 o                         
   2  14   6       5878.96       5695.80       591.35 o                         
   4  14   6       6970.38       6596.74       731.00 o                         
   6  14   6        774.51       1803.42       858.94 o                         
   8  14   6       2672.79       1871.74      1085.85 o                         
  -9  15   6        168.63        524.42       717.89 o                         
  -7  15   6        993.64       1255.40       724.86 o                         
  -5  15   6       2353.80       2074.96       686.13 o                         
  -3  15   6        718.77       1703.79       607.87 o                         
  -1  15   6       2102.97       2536.07       666.43 o                         
   1  15   6         11.35         -7.77       602.11 o                         
   3  15   6        112.51         53.56       674.63 o                         
   5  15   6          5.63         96.49       859.92 o                         
   7  15   6         60.38       -612.05      1073.16 o                         
  -8  16   6         57.74        286.02       862.48 o                         
  -6  16   6        411.46       1543.12       821.90 o                         
  -4  16   6        847.22        941.90       624.64 o                         
  -2  16   6       3163.87       3656.89       687.82 o                         
   0  16   6       4579.93       4784.71       694.63 o                         
   2  16   6        192.85        -38.58       619.29 o                         
   4  16   6          2.84        142.53       917.59 o                         
   6  16   6          8.92        778.61      1068.83 o                         
  -7  17   6        206.49       1320.07      1108.44 o                         
  -5  17   6         10.82          0.01       774.97 o                         
  -3  17   6        663.19        780.97       838.59 o                         
  -1  17   6       3816.03       3585.95       714.08 o                         
   1  17   6       1230.61        886.96       788.70 o                         
   3  17   6        344.27        666.62       931.75 o                         
   5  17   6         64.95       -828.41      1331.52 o                         
  -4  18   6        307.07        297.76       807.30 o                         
  -2  18   6        117.45        893.79       716.25 o                         
   0  18   6         74.96        375.84       876.68 o                         
   2  18   6        265.40        679.03       912.67 o                         
   4  18   6        703.91       1074.14      1075.87 o                         
 -15   1   7       1592.60       2411.84       768.60 o                         
 -13   1   7       4167.09       4503.06       675.55 o                         
 -11   1   7       5389.25       5490.62       476.86 o                         
  -9   1   7      13904.44      14383.47       460.07 o                         
  -7   1   7       1780.33       1446.70       380.79 o                         
  -5   1   7      17567.23      17519.68       511.99 o                         
  -3   1   7      22440.17      21773.40       483.04 o                         
  -1   1   7        129.56        249.36       251.01 o                         
   1   1   7       5945.74       5973.63       319.73 o                         
   3   1   7        132.41         82.28       284.42 o                         
   5   1   7       1597.23       1595.93       422.87 o                         
   7   1   7         94.52        145.68       474.26 o                         
   9   1   7       3976.01       4351.83       617.11 o                         
  11   1   7       9293.85       8791.00       662.09 o                         
  13   1   7        692.82       1003.76       704.60 o                         
 -16   2   7       1829.54       1776.80       865.14 o                         
 -14   2   7       5557.24       5396.71       646.35 o                         
 -12   2   7      12057.11      12307.68       591.71 o                         
 -10   2   7      15097.98      15381.88       587.81 o                         
  -8   2   7       5886.13       6047.58       486.51 o                         
  -6   2   7       7500.99       7502.28       454.04 o                         
  -4   2   7      41788.55      40303.58       639.20 o                         
  -2   2   7      29784.82      28283.71       509.20 o                         
   0   2   7        352.88        245.68       288.35 o                         
   2   2   7       4024.69       4206.16       361.09 o                         
   4   2   7       4450.17       4556.52       420.10 o                         
   6   2   7       2298.34       2424.49       491.34 o                         
   8   2   7       5749.03       5353.50       513.59 o                         
  10   2   7      21901.26      21432.73       779.42 o                         
  12   2   7       9969.02       9130.06       730.54 o                         
  14   2   7       3502.66       3741.44      1008.87 o                         
 -15   3   7       1786.52       2572.11       843.99 o                         
 -13   3   7       3635.07       3905.78       579.58 o                         
 -11   3   7       8647.56       8433.98       578.29 o                         
  -9   3   7        645.24        637.07       412.65 o                         
  -7   3   7        297.54        459.33       370.56 o                         
  -5   3   7      10877.16      10859.65       506.72 o                         
  -3   3   7      13659.18      13986.05       367.39 o                         
  -1   3   7        143.94        236.10       317.27 o                         
   1   3   7       1985.81       1715.73       303.77 o                         
   3   3   7      22736.84      24762.37       636.25 o                         
   5   3   7       1601.57       1987.79       468.90 o                         
   7   3   7       1574.15       1633.25       444.72 o                         
   9   3   7       8324.17       8999.60       643.72 o                         
  11   3   7      10340.26      11141.46       833.79 o                         
  13   3   7       7861.96       8592.06      1017.32 o                         
 -14   4   7         27.72        461.73       781.95 o                         
 -12   4   7         65.97        413.62       495.09 o                         
 -10   4   7       8095.45       8898.79       564.06 o                         
  -8   4   7       5192.44       5255.33       403.23 o                         
  -6   4   7       1906.87       1455.87       328.77 o                         
  -4   4   7         27.33         99.50       336.39 o                         
  -2   4   7       1942.96       1932.49       338.76 o                         
   0   4   7       4284.64       3925.60       307.04 o                         
   2   4   7      17613.41      18157.46       550.54 o                         
   4   4   7      12849.38      14017.31       625.24 o                         
   6   4   7        151.77        265.65       428.81 o                         
   8   4   7        357.88        818.09       660.36 o                         
  10   4   7       1455.58       1748.84       671.75 o                         
  12   4   7       4776.34       5276.63       753.35 o                         
  14   4   7       3537.93       3361.40       824.53 o                         
 -15   5   7       1245.33       1402.14       866.67 o                         
 -13   5   7       2239.55       2126.83       690.39 o                         
 -11   5   7      18594.85      17870.03       679.01 o                         
  -9   5   7      45735.28      46534.62       760.38 o                         
  -7   5   7      11773.62      11945.49       397.13 o                         
  -5   5   7       3469.41       3336.17       386.63 o                         
  -3   5   7      28110.21      28822.97       491.73 o                         
  -1   5   7       6558.21       6188.70       382.84 o                         
   1   5   7      10273.32      10784.30       535.17 o                         
   3   5   7       7915.59       8207.09       532.16 o                         
   5   5   7       6971.40       6965.32       532.16 o                         
   7   5   7        186.09        515.45       657.16 o                         
   9   5   7        498.47        514.59       618.77 o                         
  11   5   7        101.96          8.52       674.73 o                         
  13   5   7        735.06        852.15      1094.90 o                         
 -14   6   7       2956.02       3680.12       947.49 o                         
 -12   6   7      13884.99      14690.29       671.72 o                         
 -10   6   7      58365.48      60845.44       808.99 o                         
  -8   6   7      45107.78      46759.88       754.21 o                         
  -6   6   7      25045.79      25412.13       528.81 o                         
  -4   6   7      60697.20      62157.02       711.84 o                         
  -2   6   7      38344.98      39753.10       592.22 o                         
   0   6   7      29139.22      30642.41       820.59 o                         
   2   6   7       4301.26       4278.28       447.20 o                         
   4   6   7      10651.04      10296.24       716.44 o                         
   6   6   7       4788.87       4546.78       498.88 o                         
   8   6   7       8668.11       8831.30       753.62 o                         
  10   6   7         83.11        397.99       721.35 o                         
  12   6   7        133.76        306.65       824.35 o                         
 -15   7   7       3471.64       2848.55       961.46 o                         
 -13   7   7       6380.08       6715.24       659.60 o                         
 -11   7   7      30643.74      33011.62       664.41 o                         
  -9   7   7      29065.94      29912.38       597.18 o                         
  -7   7   7      23955.81      24078.67       495.03 o                         
  -5   7   7      36463.76      37175.36       716.72 o                         
  -3   7   7      16407.20      15874.39       542.79 o                         
  -1   7   7      45718.84      48074.31       612.86 o                         
   1   7   7       5160.94       5017.63       410.82 o                         
   3   7   7      14349.09      14769.98       702.73 o                         
   5   7   7       7396.02       7705.62       534.69 o                         
   7   7   7       1697.58       1295.98       603.46 o                         
   9   7   7        302.31        434.50       849.06 o                         
  11   7   7        384.35        194.04      1060.33 o                         
  13   7   7          5.38       -172.33      1367.17 o                         
 -14   8   7       2846.29       2867.68       785.04 o                         
 -12   8   7       1339.54       1790.15       623.54 o                         
 -10   8   7       3166.33       3268.49       436.04 o                         
  -8   8   7       3827.43       3810.45       430.89 o                         
  -6   8   7       7680.17       7091.87       398.31 o                         
  -4   8   7       2936.46       2647.04       472.91 o                         
  -2   8   7       3803.92       3138.41       360.71 o                         
   0   8   7       8317.54       8352.49       395.47 o                         
   2   8   7       1866.54       1655.16       456.55 o                         
   4   8   7       3797.15       3436.96       566.19 o                         
   6   8   7         78.60        195.39       829.94 o                         
   8   8   7        668.41        476.87       817.43 o                         
  10   8   7       2002.31       1408.31       882.76 o                         
  12   8   7       1051.95       -529.63      1111.90 o                         
 -13   9   7        347.33        100.94       846.23 o                         
 -11   9   7       1975.50       2078.35       620.68 o                         
  -9   9   7       7050.42       6840.90       564.99 o                         
  -7   9   7         27.09       -121.73       526.83 o                         
  -5   9   7        530.62        855.69       464.49 o                         
  -3   9   7       1974.75       1577.93       333.80 o                         
  -1   9   7        115.30        214.51       414.16 o                         
   1   9   7         29.51         90.84       389.51 o                         
   3   9   7       5564.98       5497.69       556.69 o                         
   5   9   7         96.06        -79.13       676.04 o                         
   7   9   7        381.76        922.60       835.49 o                         
   9   9   7      23272.35      24421.48       998.72 o                         
  11   9   7       2806.70       2031.57      1351.91 o                         
 -12  10   7       3790.66       4256.68       717.69 o                         
 -10  10   7      14459.97      14953.01       666.88 o                         
  -8  10   7       3886.58       4160.61       550.59 o                         
  -6  10   7       2038.44       2348.88       590.16 o                         
  -4  10   7       1080.79       1089.48       421.77 o                         
  -2  10   7       1578.97       1500.25       381.52 o                         
   0  10   7         57.65         74.46       372.92 o                         
   2  10   7       2382.92       2499.54       530.53 o                         
   4  10   7       2406.94       2692.67       682.12 o                         
   6  10   7       5062.47       5459.68       629.65 o                         
   8  10   7      12487.78      13361.87       946.78 o                         
  10  10   7      19068.13      19394.05      2179.62 o                         
  12  10   7       2412.21       2360.52      1078.45 o                         
 -13  11   7         24.77       -505.70       926.92 o                         
 -11  11   7       4634.68       4309.42       856.82 o                         
  -9  11   7       3816.03       3987.12       586.04 o                         
  -7  11   7       4995.50       4989.87       619.60 o                         
  -5  11   7         49.60        271.00       581.89 o                         
  -3  11   7       1285.07       1060.53       418.00 o                         
  -1  11   7        510.23        683.54       521.35 o                         
   1  11   7       1002.05       1301.69       605.09 o                         
   3  11   7       1509.21       1565.46       662.22 o                         
   5  11   7       1762.13       1606.02       598.31 o                         
   7  11   7       6381.29       7734.92       896.22 o                         
   9  11   7      12129.88      13006.17       969.05 o                         
  11  11   7       6155.98       5830.50      1391.53 o                         
 -12  12   7          8.54       -805.10       805.10 o                         
 -10  12   7        279.33        918.11       632.58 o                         
  -8  12   7        268.57        134.38       667.53 o                         
  -6  12   7         57.79         58.62       537.68 o                         
  -4  12   7       1555.64       1406.18       595.63 o                         
  -2  12   7       7687.38       7713.44       560.76 o                         
   0  12   7        138.15        143.79       476.52 o                         
   2  12   7       1191.78       1353.16       651.11 o                         
   4  12   7       2948.80       2144.43       854.62 o                         
   6  12   7       4588.05       3937.42       879.28 o                         
   8  12   7       5468.26       7124.46       893.98 o                         
  10  12   7       1398.61        960.89       973.47 o                         
 -11  13   7       3155.75       3131.31       744.45 o                         
  -9  13   7       1721.19       2005.17       701.94 o                         
  -7  13   7        513.20        421.68       748.19 o                         
  -5  13   7       2245.27       2190.10       508.59 o                         
  -3  13   7      18842.76      17672.88       546.28 o                         
  -1  13   7       4103.01       4009.05       443.63 o                         
   1  13   7       1072.58       1011.61       569.98 o                         
   3  13   7        127.43        131.76       524.08 o                         
   5  13   7       3593.84       4040.62      1055.60 o                         
   7  13   7       3005.06       3898.66       882.55 o                         
   9  13   7         46.09        728.51      1085.59 o                         
 -10  14   7       4144.02       4289.14       748.44 o                         
  -8  14   7       5066.26       5052.93       827.24 o                         
  -6  14   7       2333.24       2674.71       623.36 o                         
  -4  14   7       6941.52       7322.06       694.61 o                         
  -2  14   7      24145.65      23347.63       682.96 o                         
   0  14   7         76.30        310.51       596.00 o                         
   2  14   7       1223.18        959.53       807.02 o                         
   4  14   7        646.56       1112.96       725.92 o                         
   6  14   7        311.37        427.64      1331.84 o                         
   8  14   7        801.42       1874.96      1319.65 o                         
  -9  15   7       2925.48       4184.04       865.99 o                         
  -7  15   7       2866.49       3946.54       842.69 o                         
  -5  15   7       1657.48       1705.51       689.82 o                         
  -3  15   7       3903.95       3904.13       589.95 o                         
  -1  15   7       1740.47       1141.10       620.96 o                         
   1  15   7       1275.71       1662.18       746.13 o                         
   3  15   7        324.67        594.96       813.92 o                         
   5  15   7          3.73        184.95      1018.61 o                         
   7  15   7        518.23       -459.37       958.27 o                         
  -8  16   7        716.75        704.47      1009.73 o                         
  -6  16   7        153.88        -98.68       722.02 o                         
  -4  16   7         25.22        199.03       681.01 o                         
  -2  16   7        104.53       -176.98       578.39 o                         
   0  16   7        349.07         86.15       678.30 o                         
   2  16   7         18.46       -682.69       834.83 o                         
   4  16   7        218.92       1206.80      1043.59 o                         
   6  16   7       1437.95       2761.38      1084.18 o                         
  -5  17   7        938.32       1173.08       960.70 o                         
  -3  17   7       3136.15       2619.10       781.23 o                         
  -1  17   7       1428.16       1751.21       657.54 o                         
   1  17   7          8.12        891.12       848.23 o                         
   3  17   7         20.08        214.26       885.66 o                         
   5  17   7       1196.10       1808.33      1286.64 o                         
  -4  18   7       6477.42       5972.77      1367.29 o                         
  -2  18   7       6362.93       6644.30       816.59 o                         
   0  18   7       1273.39        969.92       784.21 o                         
   2  18   7         98.94         68.49      1042.28 o                         
 -14   0   8       4179.80       4346.80       794.84 o                         
 -12   0   8      14160.42      15105.98       797.24 o                         
 -10   0   8      23197.68      23640.62       823.72 o                         
  -8   0   8      16630.56      17057.30      1026.65 o                         
  -6   0   8       2770.70       2776.53       544.17 o                         
  -4   0   8       3138.99       3829.75       565.91 o                         
  -2   0   8      17596.06      17925.04       630.70 o                         
   0   0   8      26844.45      26337.69       686.59 o                         
   2   0   8       5784.16       6285.94       472.22 o                         
   4   0   8       1942.26       1407.40       529.40 o                         
   6   0   8          7.24         -0.53       641.34 o                         
   8   0   8       4300.23       4338.22       870.82 o                         
  10   0   8      14492.47      14398.86       969.71 o                         
  12   0   8       3768.15       3210.42      1107.72 o                         
  14   0   8        147.71        515.16      1476.69 o                         
 -15   1   8       1531.60       2235.50       724.71 o                         
 -13   1   8       4099.45       4216.43       762.29 o                         
 -11   1   8       7645.08       7727.40       492.70 o                         
  -9   1   8      23539.69      23382.66       465.06 o                         
  -7   1   8       3938.07       3915.14       367.38 o                         
  -5   1   8       6742.57       6419.82       449.11 o                         
  -3   1   8      22024.78      21339.22       517.19 o                         
  -1   1   8      44822.42      44919.13      1168.27 o                         
   1   1   8        128.25        193.07       284.62 o                         
   3   1   8       1120.50       1353.12       345.63 o                         
   5   1   8        993.08        882.98       460.28 o                         
   7   1   8          2.29        -21.37       425.13 o                         
   9   1   8      10875.48      10386.58       660.25 o                         
  11   1   8          0.31         -5.23       750.89 o                         
  13   1   8        573.86        523.40       843.50 o                         
 -14   2   8         77.11        266.05       888.45 o                         
 -12   2   8        129.54        120.82       492.68 o                         
 -10   2   8       1269.67        981.12       484.01 o                         
  -8   2   8       5326.04       5555.46       480.15 o                         
  -6   2   8       3290.16       2929.00       364.53 o                         
  -4   2   8       2346.60       2358.31       421.53 o                         
  -2   2   8        283.30        332.03       291.63 o                         
   0   2   8        560.81        515.97       317.41 o                         
   2   2   8        277.81        291.32       363.11 o                         
   4   2   8      11486.22      12507.34       511.93 o                         
   6   2   8        154.64        524.79       456.34 o                         
   8   2   8         62.54        376.60       610.52 o                         
  10   2   8       1091.39        729.12       611.90 o                         
  12   2   8         47.76       -199.34       793.26 o                         
  14   2   8       2604.48       2756.61      1056.98 o                         
 -15   3   8        169.11        -78.99       783.25 o                         
 -13   3   8       1180.10       1032.23       620.39 o                         
 -11   3   8       3848.07       3832.97       505.98 o                         
  -9   3   8        242.28        228.41       474.75 o                         
  -7   3   8       1252.45        887.65       350.88 o                         
  -5   3   8       2057.17       2123.88       313.80 o                         
  -3   3   8       3714.79       3810.85       420.86 o                         
  -1   3   8       7766.41       7919.14       499.01 o                         
   1   3   8      39901.91      40108.24       665.84 o                         
   3   3   8      53170.55      54539.47      1598.76 o                         
   5   3   8      20314.93      20721.84       564.92 o                         
   7   3   8       5812.07       5738.39       507.66 o                         
   9   3   8      30352.55      29402.90       688.17 o                         
  11   3   8       5366.95       6064.59       844.90 o                         
  13   3   8       1744.22       1833.36       989.46 o                         
 -14   4   8        297.63        805.64       835.74 o                         
 -12   4   8       6949.71       6340.41       631.97 o                         
 -10   4   8        800.58        785.46       450.87 o                         
  -8   4   8       1360.03       1222.15       382.89 o                         
  -6   4   8       7604.11       7799.10       388.08 o                         
  -4   4   8       3233.38       2883.87       416.33 o                         
  -2   4   8      21353.99      20366.78       574.57 o                         
   0   4   8      30952.69      30754.80       670.70 o                         
   2   4   8      71838.96      74317.63      2732.75 o                         
   4   4   8      22982.21      23690.22       679.65 o                         
   6   4   8      15296.20      15317.06       639.06 o                         
   8   4   8      41361.65      43596.32       867.30 o                         
  10   4   8      16957.76      16916.42       781.88 o                         
  12   4   8       8120.18       7738.81       801.78 o                         
 -15   5   8        211.54        536.86       763.90 o                         
 -13   5   8       1355.92       1514.43       583.46 o                         
 -11   5   8       4389.69       4468.47       477.34 o                         
  -9   5   8        166.98        658.00       408.73 o                         
  -7   5   8        496.33        496.03       404.34 o                         
  -5   5   8        871.57        699.96       322.63 o                         
  -3   5   8       7797.45       8178.50       497.29 o                         
  -1   5   8       9285.18       9324.84       426.36 o                         
   1   5   8      20756.28      21021.15       551.23 o                         
   3   5   8      16414.13      17292.67       634.16 o                         
   5   5   8       3544.01       3612.70       576.04 o                         
   7   5   8      17839.40      18888.95       955.77 o                         
   9   5   8      12605.34      12371.42       845.78 o                         
  11   5   8       4512.14       4524.83       813.41 o                         
  13   5   8        710.80       1032.35      1104.24 o                         
 -14   6   8         73.38        701.92       936.89 o                         
 -12   6   8        444.87        441.25       608.74 o                         
 -10   6   8          4.04        142.71       485.63 o                         
  -8   6   8        532.55        855.91       441.88 o                         
  -6   6   8       1330.54       1418.05       334.15 o                         
  -4   6   8        577.42        370.91       447.94 o                         
  -2   6   8       3144.54       2811.03       418.12 o                         
   0   6   8       3536.12       3317.14       437.76 o                         
   2   6   8        859.84        812.14       376.21 o                         
   4   6   8       1183.41       1359.06       535.02 o                         
   6   6   8       1660.24       1218.39       549.56 o                         
   8   6   8       2440.26       2734.04       709.10 o                         
  10   6   8         24.89       -589.68      1054.34 o                         
  12   6   8        625.67       1147.59      1085.64 o                         
 -13   7   8       4768.10       5474.45       768.59 o                         
 -11   7   8       5434.79       5698.91       584.60 o                         
  -9   7   8       2344.25       2241.81       543.26 o                         
  -7   7   8       3988.93       3987.10       423.64 o                         
  -5   7   8         46.78        119.82       374.03 o                         
  -3   7   8       3020.79       2882.82       425.38 o                         
  -1   7   8       1185.99       1087.05       410.54 o                         
   1   7   8       3182.80       3167.75       499.49 o                         
   3   7   8      17381.51      17497.89       640.30 o                         
   5   7   8         62.50        417.31       644.31 o                         
   7   7   8       4356.16       4127.29       708.44 o                         
   9   7   8        715.64       1482.61       748.03 o                         
  11   7   8        514.97       -166.75       788.88 o                         
  13   7   8         52.12      -1291.56      2320.08 o                         
 -14   8   8       4425.20       5333.53       740.54 o                         
 -12   8   8       7812.98       7908.45       616.34 o                         
 -10   8   8       8488.30       8585.15       486.83 o                         
  -8   8   8       1553.15       1165.28       447.65 o                         
  -6   8   8       1610.77       1550.21       438.44 o                         
  -4   8   8         15.00        -23.68       453.32 o                         
  -2   8   8        729.24        862.01       327.71 o                         
   0   8   8       6845.50       6294.80       395.34 o                         
   2   8   8      30297.29      30718.27       732.11 o                         
   4   8   8      11475.17      11252.49       743.57 o                         
   6   8   8       7816.14       8384.61       745.86 o                         
   8   8   8       5829.00       5306.33       649.11 o                         
  10   8   8       5779.79       4828.60      1776.14 o                         
  12   8   8       1828.53       1829.85      1133.63 o                         
 -13   9   8       3226.47       3463.21       789.00 o                         
 -11   9   8       3836.13       3298.63       635.14 o                         
  -9   9   8         32.18       -498.02       498.02 o                         
  -7   9   8       3968.12       3817.71       545.37 o                         
  -5   9   8       3989.35       3728.60       496.65 o                         
  -3   9   8         27.99        411.26       368.28 o                         
  -1   9   8       3613.27       3063.87       366.23 o                         
   1   9   8      26184.72      26197.31       619.48 o                         
   3   9   8      14712.20      14870.78       658.56 o                         
   5   9   8      17310.80      17999.01       793.83 o                         
   7   9   8       7819.81       8067.10       667.13 o                         
   9   9   8       4530.52       3679.88       901.91 o                         
  11   9   8       2058.43        451.96      1117.14 o                         
 -12  10   8         46.66       -186.96       770.56 o                         
 -10  10   8        153.92        193.30       568.01 o                         
  -8  10   8       1583.99       1963.41       502.07 o                         
  -6  10   8       3977.08       3883.98       498.10 o                         
  -4  10   8         67.55        192.89       443.91 o                         
  -2  10   8        840.71       1036.97       390.73 o                         
   0  10   8       1479.59       1491.05       430.99 o                         
   2  10   8        921.87       1222.14       572.16 o                         
   4  10   8       6915.65       7033.15       730.11 o                         
   6  10   8       3614.31       3885.32       862.99 o                         
   8  10   8        311.87        591.16       857.84 o                         
  10  10   8          1.36       -464.90      1082.79 o                         
 -11  11   8       1911.45       2277.93       941.66 o                         
  -9  11   8        774.52        870.13       675.97 o                         
  -7  11   8        857.95        779.53       543.53 o                         
  -5  11   8          4.85         94.95       524.63 o                         
  -3  11   8         70.98        429.00       471.02 o                         
  -1  11   8         63.40        115.74       518.38 o                         
   1  11   8       5036.51       5933.25       591.29 o                         
   3  11   8          0.55       -191.60       671.59 o                         
   5  11   8        130.98          5.82       836.55 o                         
   7  11   8         71.23       -228.41       859.48 o                         
   9  11   8       4477.69       4905.96      1331.20 o                         
  11  11   8        122.49       1161.76      1991.52 o                         
 -12  12   8       6962.77       5791.28      1378.71 o                         
 -10  12   8       4094.21       4163.97       780.10 o                         
  -8  12   8       2533.42       2341.30       623.98 o                         
  -6  12   8          2.58        261.90       534.87 o                         
  -4  12   8        438.68        580.32       598.58 o                         
  -2  12   8       1577.50       1286.69       536.39 o                         
   0  12   8       1808.07       1706.70       549.39 o                         
   2  12   8       2496.01       2579.29       537.13 o                         
   4  12   8        359.20         82.68       853.17 o                         
   6  12   8        392.96        865.86       731.67 o                         
   8  12   8       3056.66       3571.09      1210.54 o                         
  10  12   8       2744.47       2949.23      1439.36 o                         
 -11  13   8       5649.17       6361.35      1045.65 o                         
  -9  13   8       5454.93       5975.07       788.74 o                         
  -7  13   8       1091.03       1321.64       679.98 o                         
  -5  13   8        430.01        636.76       607.00 o                         
  -3  13   8       5233.00       5327.70       525.05 o                         
  -1  13   8          0.48       -200.58       534.58 o                         
   1  13   8       1528.61       1407.86       575.00 o                         
   3  13   8        693.29        897.70      1017.56 o                         
   5  13   8        833.36        997.20      1050.01 o                         
   7  13   8        717.35       1023.42      1030.35 o                         
   9  13   8        385.61        321.62      1363.13 o                         
 -10  14   8       1641.21       1705.40       936.96 o                         
  -8  14   8        266.33        956.80       936.66 o                         
  -6  14   8         53.62        -55.08       542.39 o                         
  -4  14   8       2297.22       1874.93       625.32 o                         
  -2  14   8        133.08         28.22       609.74 o                         
   0  14   8       1576.59       1821.81       661.33 o                         
   2  14   8        357.26        947.62       637.19 o                         
   4  14   8          3.50       -288.39       866.18 o                         
   6  14   8         33.63        834.19      1295.66 o                         
   8  14   8        598.38        991.77      1091.78 o                         
  -9  15   8          3.90        -52.08       926.36 o                         
  -7  15   8         48.76       1618.73       933.05 o                         
  -5  15   8        131.20        651.87       764.45 o                         
  -3  15   8       1968.57       1795.86       549.78 o                         
  -1  15   8       1875.01       1930.37       682.04 o                         
   1  15   8       4701.68       5051.22       727.25 o                         
   3  15   8       3202.80       2894.08       741.27 o                         
   5  15   8         58.85        444.40      1290.58 o                         
   7  15   8       2755.57       3430.27      1142.07 o                         
  -6  16   8        285.22        133.46       956.89 o                         
  -4  16   8       1571.73       2389.77       764.09 o                         
  -2  16   8       4517.83       4314.56       719.31 o                         
   0  16   8       5686.57       5874.89       746.63 o                         
   2  16   8       8793.31       8086.18       971.87 o                         
   4  16   8       1004.36       2279.22      1984.07 o                         
   6  16   8       2317.16       1480.72      1608.68 o                         
  -5  17   8        234.14        489.83       907.75 o                         
  -3  17   8       5196.37       4824.48       740.08 o                         
  -1  17   8       3969.82       3941.60       862.64 o                         
   1  17   8       6167.31       5476.49       740.86 o                         
   3  17   8       5053.45       5254.62      1058.43 o                         
  -2  18   8       2995.60       2225.11      1048.26 o                         
   0  18   8       1799.21       1649.84       935.06 o                         
 -15   1   9       1001.65        692.86       857.07 o                         
 -13   1   9       1455.28       1699.50       571.04 o                         
 -11   1   9        480.00        512.03       536.81 o                         
  -9   1   9       6515.35       5932.42       506.46 o                         
  -7   1   9      16307.39      15561.72       504.50 o                         
  -5   1   9      23644.41      22984.06       538.40 o                         
  -3   1   9       6706.15       6254.16       341.43 o                         
  -1   1   9      18436.15      18978.75       446.00 o                         
   1   1   9      28499.18      29228.45      1248.98 o                         
   3   1   9      14880.44      16306.31       490.25 o                         
   5   1   9       1735.41       1818.23       385.46 o                         
   7   1   9       4396.35       4087.57       644.64 o                         
   9   1   9       6935.48       6844.31       673.86 o                         
  11   1   9       1024.38       1035.13       756.79 o                         
  13   1   9          5.04         86.41       949.02 o                         
 -14   2   9       1385.87       2108.19       706.66 o                         
 -12   2   9         86.95       -215.38       606.44 o                         
 -10   2   9        764.81        368.28       592.10 o                         
  -8   2   9      14794.99      14553.67       463.40 o                         
  -6   2   9      67480.39      67648.95       734.88 o                         
  -4   2   9      42049.35      42651.20       568.10 o                         
  -2   2   9      10009.24      10155.55       408.95 o                         
   0   2   9      71726.21      74336.51      1992.83 o                         
   2   2   9      32917.63      32983.23       623.89 o                         
   4   2   9       7255.85       6991.43       470.17 o                         
   6   2   9       9549.19       9238.28       455.70 o                         
   8   2   9      12898.53      11919.98       698.63 o                         
  10   2   9       1031.96        727.23       778.84 o                         
  12   2   9       1788.69       2030.36       936.20 o                         
 -15   3   9       1385.14        356.06      1031.08 o                         
 -13   3   9         14.12        -61.56       617.06 o                         
 -11   3   9        165.20        296.17       489.77 o                         
  -9   3   9       1666.02       1446.95       483.51 o                         
  -7   3   9      22833.38      21189.80       474.60 o                         
  -5   3   9      28184.11      27901.94       468.63 o                         
  -3   3   9      14166.37      14039.40       473.24 o                         
  -1   3   9       3125.21       2771.72       431.42 o                         
   1   3   9      19419.16      20330.36       480.95 o                         
   3   3   9      11217.35      11899.19       490.82 o                         
   5   3   9       6464.35       6674.80       506.35 o                         
   7   3   9      12675.29      12511.33       591.64 o                         
   9   3   9       2414.46       2037.74       575.08 o                         
  11   3   9         39.04       -257.67       790.25 o                         
  13   3   9       1817.03       1926.21      1057.82 o                         
 -14   4   9        734.81       1359.86       842.20 o                         
 -12   4   9         84.23        176.87       663.09 o                         
 -10   4   9        161.31        -88.39       452.50 o                         
  -8   4   9        727.82        209.61       481.48 o                         
  -6   4   9       5350.08       5337.68       354.14 o                         
  -4   4   9       5607.38       6196.03       374.96 o                         
  -2   4   9        147.59        117.18       366.10 o                         
   0   4   9        150.67         79.67       319.63 o                         
   2   4   9       2264.82       1981.24       361.39 o                         
   4   4   9       1181.59       1054.65       439.33 o                         
   6   4   9       9896.92       9466.47       603.71 o                         
   8   4   9        192.48        540.32       609.01 o                         
  10   4   9         14.02         75.33       745.34 o                         
  12   4   9         15.74         60.42      1023.42 o                         
 -13   5   9        206.35         82.24       637.70 o                         
 -11   5   9        222.03        292.88       603.53 o                         
  -9   5   9        400.81        732.49       394.39 o                         
  -7   5   9       1700.49       1516.67       334.67 o                         
  -5   5   9       3438.03       3430.81       388.95 o                         
  -3   5   9         57.11        163.70       365.18 o                         
  -1   5   9        518.68        716.44       368.89 o                         
   1   5   9      17814.77      17968.70       467.14 o                         
   3   5   9         10.24        248.54       433.66 o                         
   5   5   9      10112.25      10295.38       571.68 o                         
   7   5   9        737.81        686.92       686.82 o                         
   9   5   9        200.85        557.23       870.79 o                         
  11   5   9         22.65        497.70       821.35 o                         
  13   5   9       1006.34       1633.19      1150.81 o                         
 -14   6   9          8.65         72.24       778.97 o                         
 -12   6   9          5.37       -315.17       534.45 o                         
 -10   6   9        127.79        243.20       534.82 o                         
  -8   6   9       5196.53       5394.21       444.14 o                         
  -6   6   9       1785.30       1902.25       334.10 o                         
  -4   6   9        833.35       1003.66       408.03 o                         
  -2   6   9       2712.96       2807.98       421.89 o                         
   0   6   9      31305.91      32074.47       603.13 o                         
   2   6   9      16086.99      15878.80       527.90 o                         
   4   6   9       3667.05       3171.15       526.84 o                         
   6   6   9          7.68       -182.95       589.93 o                         
   8   6   9        252.13        598.28       861.05 o                         
  10   6   9        335.16        -32.84      1070.57 o                         
  12   6   9       1935.77       2301.26      1362.53 o                         
 -13   7   9        395.95        797.19       707.26 o                         
 -11   7   9        849.96        693.55       568.94 o                         
  -9   7   9       1670.69       1589.39       539.42 o                         
  -7   7   9       6498.86       6254.09       466.27 o                         
  -5   7   9       1134.39       1074.63       414.80 o                         
  -3   7   9        827.14        679.30       409.69 o                         
  -1   7   9       4761.40       4620.20       395.27 o                         
   1   7   9      15973.79      16068.95       484.23 o                         
   3   7   9         60.26        485.50       538.69 o                         
   5   7   9        865.70        424.89       830.58 o                         
   7   7   9        713.84        979.61       851.22 o                         
   9   7   9        127.27       -165.52       752.92 o                         
  11   7   9        796.71       1079.25      1095.06 o                         
 -12   8   9        610.53        724.39       658.42 o                         
 -10   8   9       2556.74       2350.81       508.32 o                         
  -8   8   9         50.78         -5.46       488.04 o                         
  -6   8   9        514.67        718.01       476.18 o                         
  -4   8   9       2484.97       2355.91       394.52 o                         
  -2   8   9        415.22        258.42       344.55 o                         
   0   8   9       1023.11       1301.02       374.51 o                         
   2   8   9       5096.92       4904.04       456.18 o                         
   4   8   9        746.29        761.81       669.32 o                         
   6   8   9       2317.90       2048.64       851.72 o                         
   8   8   9       1776.51       2661.71      1330.32 o                         
  10   8   9       2985.10       2946.25       920.85 o                         
  12   8   9       1982.78       1483.01      1387.53 o                         
 -13   9   9        397.44        184.30       789.55 o                         
 -11   9   9       3397.46       3528.37       593.27 o                         
  -9   9   9       6336.34       6028.27       582.15 o                         
  -7   9   9       5972.44       5777.05       486.83 o                         
  -5   9   9      16773.12      15736.89       528.15 o                         
  -3   9   9       5096.42       5650.89       550.64 o                         
  -1   9   9      14173.22      13715.03       410.77 o                         
   1   9   9      28434.14      28875.75       683.83 o                         
   3   9   9       8838.25       8980.94       727.44 o                         
   5   9   9       6907.64       7378.88       722.38 o                         
   7   9   9       2693.88       2293.92      1025.11 o                         
   9   9   9       8400.67       8135.88      1138.10 o                         
  11   9   9       4200.20       4642.73      1380.54 o                         
 -12  10   9        645.01       1276.29       669.38 o                         
 -10  10   9       6523.99       5813.71       659.79 o                         
  -8  10   9       4852.06       4688.14       681.66 o                         
  -6  10   9      11410.62      11989.70       649.21 o                         
  -4  10   9       8239.58       8903.08       625.31 o                         
  -2  10   9      10144.96      10269.58       525.12 o                         
   0  10   9      42422.19      43385.50       707.62 o                         
   2  10   9      17428.16      18072.28       641.36 o                         
   4  10   9       7411.70       6914.94       880.80 o                         
   6  10   9        543.62       -146.37       668.81 o                         
   8  10   9       4975.19       4248.55       913.30 o                         
  10  10   9       4400.41       3727.64       981.52 o                         
 -11  11   9       5712.69       6120.25       863.70 o                         
  -9  11   9       3727.30       4174.24       770.62 o                         
  -7  11   9       5408.23       4840.52       580.04 o                         
  -5  11   9       3119.03       2803.41       546.41 o                         
  -3  11   9       5286.26       5032.96       545.02 o                         
  -1  11   9      20741.81      20115.08       553.98 o                         
   1  11   9      14903.45      14097.39       549.95 o                         
   3  11   9       9778.86       9462.45       664.28 o                         
   5  11   9        292.92       1408.41       831.09 o                         
   7  11   9        527.61        772.73      1066.73 o                         
   9  11   9       2813.49       4087.41      1338.81 o                         
 -10  12   9       2584.26       2604.21       782.30 o                         
  -8  12   9       2057.81       1526.48       691.67 o                         
  -6  12   9        149.77         81.82       564.28 o                         
  -4  12   9       1021.91        909.03       505.18 o                         
  -2  12   9       9108.03       8769.45       573.86 o                         
   0  12   9       3213.99       3338.20       567.27 o                         
   2  12   9       5848.00       5944.06       565.53 o                         
   4  12   9        277.96        308.93      1629.41 o                         
   6  12   9         53.67        555.39       735.60 o                         
   8  12   9        305.18       -628.27      2387.06 o                         
  -9  13   9        188.81          2.82       843.98 o                         
  -7  13   9       2546.62       2805.87       641.08 o                         
  -5  13   9       2646.64       2721.05       627.94 o                         
  -3  13   9        549.80        826.87       660.28 o                         
  -1  13   9       1296.87       1732.50       651.17 o                         
   1  13   9          1.92        376.20       674.87 o                         
   3  13   9        674.25       1082.82      1229.58 o                         
   5  13   9        765.28        809.45      1061.73 o                         
   7  13   9        175.16       1334.63      1062.17 o                         
  -8  14   9       4653.41       3414.86       799.38 o                         
  -6  14   9       9572.74       8901.05       685.74 o                         
  -4  14   9       2802.57       3222.70       688.80 o                         
  -2  14   9       9198.28       9034.46       577.17 o                         
   0  14   9       1619.26       2196.46       560.70 o                         
   2  14   9       6256.19       5993.86       900.35 o                         
   4  14   9       3027.94       4784.65      1067.31 o                         
   6  14   9        703.55       1365.43      1063.81 o                         
  -7  15   9       4657.04       4964.28       870.77 o                         
  -5  15   9       2324.38       2914.26       764.43 o                         
  -3  15   9       3884.37       3167.50       556.12 o                         
  -1  15   9       3373.23       3419.26       692.64 o                         
   1  15   9       1123.23       1039.30       591.94 o                         
   3  15   9       2415.92       2096.35      1085.57 o                         
   5  15   9       1002.79        562.34       945.93 o                         
  -6  16   9        186.20       1219.97       976.74 o                         
  -4  16   9       1267.38       1475.59       849.88 o                         
  -2  16   9        487.02        397.12       836.57 o                         
   0  16   9         26.38       -205.11       758.69 o                         
   2  16   9         85.99       -338.02       928.88 o                         
   4  16   9        517.94       1404.90      1089.68 o                         
  -3  17   9         92.75        182.10       934.80 o                         
  -1  17   9         12.05        -98.59       853.23 o                         
   1  17   9        527.60        282.98       873.53 o                         
 -14   0  10       1899.96       3459.59      1094.08 o                         
 -12   0  10        210.53       -492.50       869.60 o                         
 -10   0  10       3800.82       3639.19       864.55 o                         
  -8   0  10      17820.77      18276.97      1038.14 o                         
  -6   0  10      11360.23      10701.78       559.89 o                         
  -4   0  10       7816.30       7048.50       596.54 o                         
  -2   0  10        306.53        612.42       445.63 o                         
   0   0  10       1818.20       2219.08       649.57 o                         
   2   0  10         10.22        100.52       636.64 o                         
   4   0  10       5224.62       4831.74       573.70 o                         
   6   0  10      18606.14      19356.28       819.96 o                         
   8   0  10       2659.66       3096.47       877.03 o                         
  10   0  10      13423.18      13228.99      1172.22 o                         
  12   0  10       3440.43       3516.39      1366.43 o                         
 -15   1  10        449.65        955.52      1019.51 o                         
 -13   1  10        190.56       -353.81       686.67 o                         
 -11   1  10       1700.30       1463.69       465.30 o                         
  -9   1  10       7030.47       7826.53       612.27 o                         
  -7   1  10       9118.22       9272.25       409.44 o                         
  -5   1  10        244.82        495.93       374.86 o                         
  -3   1  10       6039.56       5693.91       402.21 o                         
  -1   1  10        316.46        269.14       366.32 o                         
   1   1  10       4654.83       4349.34       381.38 o                         
   3   1  10       3343.51       3559.15       397.71 o                         
   5   1  10      13465.44      13688.84       444.60 o                         
   7   1  10       7114.64       7341.98       581.55 o                         
   9   1  10       6309.94       6105.25       686.11 o                         
  11   1  10       5005.01       5380.97       804.25 o                         
  13   1  10       3713.67       4313.70      1151.49 o                         
 -14   2  10        804.60        721.27       855.39 o                         
 -12   2  10        153.53        156.49       668.50 o                         
 -10   2  10         84.92        -69.31       451.54 o                         
  -8   2  10         18.45         49.76       518.34 o                         
  -6   2  10        509.75        316.10       377.44 o                         
  -4   2  10       8358.12       7807.56       391.14 o                         
  -2   2  10       2341.20       2256.98       378.23 o                         
   0   2  10        190.77        271.28       338.34 o                         
   2   2  10        872.89        806.13       368.59 o                         
   4   2  10       1007.11        778.47       380.83 o                         
   6   2  10       3970.57       4510.46       554.03 o                         
   8   2  10       5492.15       5452.46       556.31 o                         
  10   2  10       1808.43       2073.39       685.22 o                         
  12   2  10        252.54        570.23       875.77 o                         
 -15   3  10       4798.20       2232.52      1691.34 o                         
 -13   3  10       9137.83       9042.44       690.71 o                         
 -11   3  10       1730.29       2191.35       688.34 o                         
  -9   3  10      12323.22      12957.61       640.55 o                         
  -7   3  10      13827.08      13867.49       496.22 o                         
  -5   3  10       7783.93       7802.04       390.35 o                         
  -3   3  10      14997.34      14962.28       428.62 o                         
  -1   3  10       6360.18       5959.04       488.80 o                         
   1   3  10       7611.76       7376.49       408.82 o                         
   3   3  10        928.99        747.67       372.71 o                         
   5   3  10        803.51        843.30       468.15 o                         
   7   3  10       1309.69       1351.35       601.63 o                         
   9   3  10        268.41        384.42       738.29 o                         
  11   3  10         98.31         52.39       739.81 o                         
 -14   4  10       8040.45       8746.09       804.74 o                         
 -12   4  10      13044.59      11982.75       724.99 o                         
 -10   4  10       6304.44       5607.24       564.85 o                         
  -8   4  10      32066.39      32016.18       909.91 o                         
  -6   4  10      21072.08      20258.13       478.81 o                         
  -4   4  10       5793.41       6134.88       403.53 o                         
  -2   4  10       8778.08       9114.27       507.57 o                         
   0   4  10      10124.19      11260.20       409.18 o                         
   2   4  10       9481.95       9440.64       468.92 o                         
   4   4  10       1000.27       1076.26       506.64 o                         
   6   4  10        460.20        509.48       511.59 o                         
   8   4  10        127.61       -100.75       695.30 o                         
  10   4  10          6.86        259.24       786.35 o                         
  12   4  10       5870.03       6200.92       826.50 o                         
 -13   5  10       2526.57       2329.52       771.98 o                         
 -11   5  10       6152.85       6120.06       693.72 o                         
  -9   5  10       9029.65       8510.40       527.07 o                         
  -7   5  10      18281.48      18506.59       478.35 o                         
  -5   5  10      13266.79      13145.56       443.23 o                         
  -3   5  10       1330.57        835.16       415.86 o                         
  -1   5  10       5175.31       4445.88       378.65 o                         
   1   5  10       3332.46       3022.87       364.02 o                         
   3   5  10        737.98        531.15       388.33 o                         
   5   5  10        507.85        654.42       676.41 o                         
   7   5  10       1993.38       1910.35       778.02 o                         
   9   5  10        767.47        769.37      1055.41 o                         
  11   5  10       1113.73        461.84      1094.52 o                         
 -14   6  10        114.91        516.74       845.71 o                         
 -12   6  10       1909.71       1750.42       692.53 o                         
 -10   6  10       1576.09        981.11       561.16 o                         
  -8   6  10        509.17        934.37       489.57 o                         
  -6   6  10       2450.95       1413.23       456.40 o                         
  -4   6  10        246.58        393.06       406.33 o                         
  -2   6  10         47.91         38.01       455.07 o                         
   0   6  10        207.16        188.72       369.71 o                         
   2   6  10       1871.20       1776.09       366.76 o                         
   4   6  10       2067.55       2177.86       549.15 o                         
   6   6  10       2713.70       2892.15       704.07 o                         
   8   6  10         34.76        376.38       736.29 o                         
  10   6  10        149.62        377.71       904.49 o                         
  12   6  10         41.14        569.84      1863.35 o                         
 -13   7  10       4365.78       3945.01       789.95 o                         
 -11   7  10        296.32        651.24       569.65 o                         
  -9   7  10       2176.64       2571.45       463.72 o                         
  -7   7  10       7560.01       7675.33       514.68 o                         
  -5   7  10       1745.18       2505.83       530.49 o                         
  -3   7  10       6036.26       5905.38       453.57 o                         
  -1   7  10        929.80        934.37       320.66 o                         
   1   7  10       1654.73       1944.69       384.16 o                         
   3   7  10       7458.70       7268.34       624.99 o                         
   5   7  10        232.89        307.62       687.66 o                         
   7   7  10       1310.87        383.82       728.12 o                         
   9   7  10        147.58       -467.57      1029.48 o                         
  11   7  10        556.32       1010.00      1099.42 o                         
 -12   8  10       3907.42       4373.70       730.49 o                         
 -10   8  10       4655.35       4469.47       591.01 o                         
  -8   8  10       5514.59       5804.40       483.92 o                         
  -6   8  10      15965.59      16284.83       569.48 o                         
  -4   8  10       6320.60       6585.47       510.10 o                         
  -2   8  10       5946.49       6043.92       426.51 o                         
   0   8  10       8679.32       8545.84       491.16 o                         
   2   8  10        376.20        586.06       447.70 o                         
   4   8  10        612.16        341.33       852.91 o                         
   6   8  10       1026.83       1231.06       701.16 o                         
   8   8  10        293.63       -315.71       872.60 o                         
  10   8  10        743.60       1101.27      1106.52 o                         
 -13   9  10       4492.70       5523.40      1621.63 o                         
 -11   9  10       3528.86       3512.66       714.21 o                         
  -9   9  10       1476.29       1146.63       571.41 o                         
  -7   9  10       7572.08       7304.97       530.61 o                         
  -5   9  10       9526.25       9399.72       501.88 o                         
  -3   9  10       4958.46       4685.58       509.52 o                         
  -1   9  10       4419.15       4172.42       539.85 o                         
   1   9  10          5.52         14.59       490.46 o                         
   3   9  10        542.89        895.74       678.86 o                         
   5   9  10       2198.07       2681.49       860.08 o                         
   7   9  10        216.31        -67.37       858.40 o                         
   9   9  10         31.10        452.96      1314.78 o                         
 -12  10  10       1115.58       1300.52       816.21 o                         
 -10  10  10        110.51       -307.59       714.35 o                         
  -8  10  10        429.68        328.04       608.36 o                         
  -6  10  10        545.20        847.10       531.99 o                         
  -4  10  10       5267.35       4496.04       513.38 o                         
  -2  10  10        576.13        417.34       530.76 o                         
   0  10  10       1392.27        641.33       430.26 o                         
   2  10  10         91.22        234.18       419.57 o                         
   4  10  10        258.36         84.48       696.94 o                         
   6  10  10        161.53        725.72      1047.63 o                         
   8  10  10       1037.41       1375.88       846.49 o                         
  10  10  10        191.98        214.40      1428.49 o                         
 -11  11  10         14.74       -297.07       787.28 o                         
  -9  11  10       1966.34       2523.70       698.69 o                         
  -7  11  10       3564.37       3637.82       686.57 o                         
  -5  11  10         41.51        479.30       538.09 o                         
  -3  11  10       2784.56       3049.75       500.18 o                         
  -1  11  10       4106.30       3535.40       437.26 o                         
   1  11  10         29.87        -86.34       476.97 o                         
   3  11  10        261.51        144.39       688.75 o                         
   5  11  10       1053.28       1281.35       864.37 o                         
   7  11  10       1977.51       2080.53      1294.20 o                         
   9  11  10         25.85       -151.00       963.94 o                         
 -10  12  10        748.96       1122.86       956.06 o                         
  -8  12  10       5500.16       5316.45       604.43 o                         
  -6  12  10       3483.36       3141.80       638.82 o                         
  -4  12  10        233.38       -200.39       655.52 o                         
  -2  12  10        694.80        761.69       497.08 o                         
   0  12  10        352.39        493.95       426.62 o                         
   2  12  10         83.41        -49.73       733.25 o                         
   4  12  10       2714.59       2391.00      1063.89 o                         
   6  12  10       2592.20       2665.23       907.36 o                         
   8  12  10        491.14        661.25       964.17 o                         
  -9  13  10        494.47        627.50       962.74 o                         
  -7  13  10       1931.86       2297.15       934.84 o                         
  -5  13  10        481.84        840.53       685.23 o                         
  -3  13  10        106.17        209.66       563.42 o                         
  -1  13  10         46.30        356.19       597.38 o                         
   1  13  10        117.03        157.81       637.86 o                         
   3  13  10       2993.48       4127.23       875.66 o                         
   5  13  10       3503.42       3969.14      1320.34 o                         
   7  13  10       1383.94        772.86      1105.08 o                         
  -8  14  10        641.31       1112.04       865.70 o                         
  -6  14  10        464.20        901.55       834.76 o                         
  -4  14  10        138.65        666.78       621.66 o                         
  -2  14  10         81.68         38.56       569.92 o                         
   0  14  10       3163.12       2475.96       614.87 o                         
   2  14  10       2950.42       2367.98       595.98 o                         
   4  14  10       2727.68       2162.86      1928.41 o                         
   6  14  10        911.96        564.38      1083.70 o                         
  -7  15  10       5431.57       6853.55       869.13 o                         
  -5  15  10         20.68       -414.54       948.75 o                         
  -3  15  10        963.16        998.10       834.63 o                         
  -1  15  10        512.18        702.46       824.30 o                         
   1  15  10       6761.92       7549.18       922.39 o                         
   3  15  10       1856.91       1398.87       957.73 o                         
   5  15  10         34.04      -1038.47      1264.76 o                         
  -4  16  10       1373.30       1467.84       963.48 o                         
  -2  16  10         89.40        -54.97       720.13 o                         
   0  16  10       4411.50       3683.24       813.91 o                         
   2  16  10       4928.50       4732.12       817.21 o                         
 -13   1  11       1011.35       1404.42       836.54 o                         
 -11   1  11       2908.68       2236.78       735.38 o                         
  -9   1  11       2059.92       2366.70       594.31 o                         
  -7   1  11         80.83         53.07       516.89 o                         
  -5   1  11         67.27        142.00       370.69 o                         
  -3   1  11       1190.52        847.29       343.71 o                         
  -1   1  11        191.95        257.86       301.76 o                         
   1   1  11        223.07        114.22       449.25 o                         
   3   1  11       3279.12       3312.71       433.43 o                         
   5   1  11       6092.85       6563.36       511.79 o                         
   7   1  11        280.90        365.49       431.15 o                         
   9   1  11          3.16         51.90       666.71 o                         
  11   1  11        445.93        469.13       939.75 o                         
 -14   2  11       5217.79       6230.65       748.36 o                         
 -12   2  11       2934.41       2723.30       598.83 o                         
 -10   2  11       4994.44       5939.57       619.92 o                         
  -8   2  11       1628.83       1487.67       490.39 o                         
  -6   2  11         81.61        414.40       403.36 o                         
  -4   2  11        127.39        161.11       373.87 o                         
  -2   2  11       1011.30       1097.91       292.17 o                         
   0   2  11       1231.28       1330.78       372.07 o                         
   2   2  11       5563.94       5786.33       415.32 o                         
   4   2  11      22098.75      21188.18       594.16 o                         
   6   2  11       9082.65       8898.21       584.95 o                         
   8   2  11         43.90       -179.65       545.59 o                         
  10   2  11        216.47        390.76       735.60 o                         
  12   2  11       3574.54       3594.86       939.02 o                         
 -13   3  11       4731.96       5299.61       777.08 o                         
 -11   3  11       3668.32       2872.74       627.46 o                         
  -9   3  11       1020.89        910.37       425.90 o                         
  -7   3  11        189.71        153.78       475.00 o                         
  -5   3  11         50.85        284.10       375.51 o                         
  -3   3  11         24.37         65.69       405.98 o                         
  -1   3  11        341.65        242.47       368.79 o                         
   1   3  11        224.55        460.77       402.93 o                         
   3   3  11       9388.31       8447.50       472.26 o                         
   5   3  11       9542.60       9480.81       614.21 o                         
   7   3  11       1326.14       1285.49       633.47 o                         
   9   3  11        329.19        522.35       756.19 o                         
  11   3  11       1228.19       1034.73       946.10 o                         
 -14   4  11        626.84        730.67       847.08 o                         
 -12   4  11       3392.26       3205.38       780.54 o                         
 -10   4  11        419.83        488.65       596.77 o                         
  -8   4  11        487.65        695.72       443.40 o                         
  -6   4  11        542.74        448.15       525.26 o                         
  -4   4  11       1456.00       1422.64       352.16 o                         
  -2   4  11       5795.74       5674.35       416.18 o                         
   0   4  11       1106.69       1033.67       381.85 o                         
   2   4  11        955.49        975.01       328.54 o                         
   4   4  11        149.72        170.08       477.73 o                         
   6   4  11          7.41         16.83       653.64 o                         
   8   4  11       3063.98       3063.03       836.55 o                         
  10   4  11       2021.09       2318.37       906.26 o                         
  12   4  11        591.47        250.05      1342.83 o                         
 -13   5  11         99.89       1482.33       844.43 o                         
 -11   5  11       2023.83       1819.22       535.23 o                         
  -9   5  11       2019.87       1677.17       431.57 o                         
  -7   5  11       1210.02       1308.49       421.18 o                         
  -5   5  11       2598.29       2429.79       456.33 o                         
  -3   5  11       7499.40       7620.74       430.59 o                         
  -1   5  11      11721.12      11160.71       496.80 o                         
   1   5  11       1081.88       1171.74       379.92 o                         
   3   5  11       9349.22       8755.31       526.81 o                         
   5   5  11       5371.69       5537.25       701.00 o                         
   7   5  11       4785.55       4998.81       783.46 o                         
   9   5  11       5877.84       6242.62       809.04 o                         
  11   5  11       4737.72       5349.54      1382.12 o                         
 -12   6  11         60.10       -437.67       655.37 o                         
 -10   6  11          0.80        108.74       602.63 o                         
  -8   6  11       4274.03       4452.95       472.98 o                         
  -6   6  11        832.08        571.67       481.41 o                         
  -4   6  11       8693.80       7781.47       479.01 o                         
  -2   6  11      13580.44      12803.03       476.24 o                         
   0   6  11       4586.00       4157.87       338.98 o                         
   2   6  11       8110.76       7945.77       526.47 o                         
   4   6  11      15866.52      16492.19       769.19 o                         
   6   6  11       5343.47       4860.61       736.50 o                         
   8   6  11       7164.29       6536.27       923.87 o                         
  10   6  11       5100.82       6165.32      1349.66 o                         
 -13   7  11        172.00        836.17       903.09 o                         
 -11   7  11        107.79       -261.08       586.57 o                         
  -9   7  11          0.16       -245.53       524.29 o                         
  -7   7  11        323.18        555.17       490.08 o                         
  -5   7  11       2917.35       2896.12       533.90 o                         
  -3   7  11       9196.20       8593.98       531.15 o                         
  -1   7  11       4958.74       5022.43       495.27 o                         
   1   7  11      12215.31      12116.71       505.00 o                         
   3   7  11       7631.02       8644.47       617.57 o                         
   5   7  11      11244.57      11836.38       801.05 o                         
   7   7  11       6215.49       7068.20       906.06 o                         
   9   7  11       4033.71       3990.00       994.54 o                         
  11   7  11       4538.69       4390.55      1360.76 o                         
 -12   8  11        595.67        793.92       775.88 o                         
 -10   8  11         77.40        -68.26       509.57 o                         
  -8   8  11       1480.60       1953.60       601.87 o                         
  -6   8  11        942.98        741.26       541.45 o                         
  -4   8  11       1248.71       1094.90       528.10 o                         
  -2   8  11       4433.21       4328.91       505.21 o                         
   0   8  11       1691.33       1781.00       418.25 o                         
   2   8  11       8856.62       8383.32       517.42 o                         
   4   8  11       1368.24       1545.94       636.39 o                         
   6   8  11        370.13       1019.19       734.29 o                         
   8   8  11       7984.56       7686.99       946.44 o                         
  10   8  11        308.73        254.21      1366.44 o                         
 -11   9  11        121.74        229.87       662.23 o                         
  -9   9  11       3006.07       3422.42       516.45 o                         
  -7   9  11       4197.18       5228.34       748.40 o                         
  -5   9  11          1.43       -248.07       451.44 o                         
  -3   9  11         30.22         84.56       445.63 o                         
  -1   9  11         14.41        100.07       526.39 o                         
   1   9  11         13.40          1.81       483.79 o                         
   3   9  11         17.80          3.66       461.51 o                         
   5   9  11       3283.57       3348.20       884.06 o                         
   7   9  11        735.29        703.25       765.37 o                         
   9   9  11          5.04       -404.24      1103.00 o                         
 -10  10  11       1474.32       1312.91       776.73 o                         
  -8  10  11       3615.71       3965.48       776.07 o                         
  -6  10  11       2700.02       2951.42       565.89 o                         
  -4  10  11       2217.59       1922.48       552.44 o                         
  -2  10  11       1448.65       1958.75       539.32 o                         
   0  10  11       1006.21       1275.50       567.98 o                         
   2  10  11         71.43        -80.80       545.52 o                         
   4  10  11       2622.14       3667.67      1525.99 o                         
   6  10  11       2936.52       2163.26      1096.03 o                         
   8  10  11        589.48        479.20      1335.27 o                         
 -11  11  11        536.90        803.11      1012.14 o                         
  -9  11  11       3365.64       3922.75       723.59 o                         
  -7  11  11       2516.37       2782.25       630.55 o                         
  -5  11  11        355.88        734.81       661.45 o                         
  -3  11  11       1080.48       1224.16       628.92 o                         
  -1  11  11        965.17        758.71       468.93 o                         
   1  11  11          5.54        501.01       676.89 o                         
   3  11  11        437.64        564.80       847.42 o                         
   5  11  11        179.71        589.67       793.93 o                         
   7  11  11        480.89        974.68      1079.41 o                         
 -10  12  11        870.70        442.66       935.82 o                         
  -8  12  11        675.43        768.26       711.06 o                         
  -6  12  11        685.25        111.91       635.42 o                         
  -4  12  11       2843.41       2858.18       627.85 o                         
  -2  12  11       4317.21       4770.71       673.69 o                         
   0  12  11          4.14         34.34       676.99 o                         
   2  12  11        103.22        564.00       720.99 o                         
   4  12  11        150.56       -693.56       880.79 o                         
   6  12  11        934.24        881.96      1094.02 o                         
   8  12  11        961.07         37.29      1149.34 o                         
  -9  13  11          3.86       -151.83       929.28 o                         
  -7  13  11         84.79       -461.03       846.25 o                         
  -5  13  11       1093.09       1320.74       585.72 o                         
  -3  13  11        595.92        164.66       760.29 o                         
  -1  13  11       1343.05       1457.08       698.32 o                         
   1  13  11         18.03        421.10       720.13 o                         
   3  13  11       5310.22       6537.66      1147.75 o                         
   5  13  11       3959.85       5006.31      1721.51 o                         
   7  13  11        208.42      -1538.95      1630.36 o                         
  -8  14  11        708.44        318.33      1633.00 o                         
  -6  14  11         30.31       -484.40       957.48 o                         
  -4  14  11       1551.01       1647.05       834.36 o                         
  -2  14  11        362.82        -63.06       730.64 o                         
   0  14  11        447.65       -528.88       889.52 o                         
   2  14  11       6284.94       6268.39       878.67 o                         
   4  14  11       6886.12       8527.89      1364.05 o                         
  -5  15  11        103.22        650.61       782.46 o                         
  -3  15  11       2108.77       1690.58       856.10 o                         
  -1  15  11         58.45        116.90       764.12 o                         
   1  15  11        841.69       1154.78       833.84 o                         
   3  15  11       5556.86       3722.83       988.84 o                         
  -2  16  11         36.32        615.63       787.84 o                         
   0  16  11        350.15        198.72       944.28 o                         
 -14   0  12       2170.10       2828.22      1318.94 o                         
 -12   0  12       4871.35       4051.97      1114.07 o                         
 -10   0  12      14069.19      12676.21       825.20 o                         
  -8   0  12       3782.21       2635.96       859.15 o                         
  -6   0  12       1969.72       1340.20       688.72 o                         
  -4   0  12      47510.21      45326.32       768.08 o                         
  -2   0  12       1579.28       1570.26       542.19 o                         
   0   0  12      35923.47      35219.50      1974.76 o                         
   2   0  12      29082.24      28770.20      2096.28 o                         
   4   0  12       5453.58       5152.69       872.68 o                         
   6   0  12       4575.68       4208.25       720.56 o                         
   8   0  12         64.90       -405.87       867.08 o                         
  10   0  12       5141.37       4974.58      1107.30 o                         
 -13   1  12       1636.53       1827.84       766.62 o                         
 -11   1  12       6031.79       6101.00       702.15 o                         
  -9   1  12       5043.05       4466.23       484.33 o                         
  -7   1  12       1759.06       1608.69       529.31 o                         
  -5   1  12      12093.53      11751.11       468.76 o                         
  -3   1  12      12505.16      12192.89       391.19 o                         
  -1   1  12       8960.06       8901.61       459.51 o                         
   1   1  12      21105.65      21118.34       562.20 o                         
   3   1  12       8127.15       8606.73       633.08 o                         
   5   1  12       2794.36       2359.81       471.01 o                         
   7   1  12        260.60        322.29       459.55 o                         
   9   1  12        968.52        783.81       643.02 o                         
  11   1  12       2825.30       3048.11       867.23 o                         
 -14   2  12         60.62       -105.84      1312.79 o                         
 -12   2  12       1132.01       1027.58       691.38 o                         
 -10   2  12       2096.04       2111.28       747.02 o                         
  -8   2  12        114.81       -181.36       488.41 o                         
  -6   2  12       2143.25       2113.56       449.74 o                         
  -4   2  12         78.56        188.25       412.31 o                         
  -2   2  12         90.55        -52.52       376.03 o                         
   0   2  12       6686.36       6022.21       419.43 o                         
   2   2  12       2214.75       2513.26       551.20 o                         
   4   2  12          6.83        121.80       527.88 o                         
   6   2  12        142.79        299.03       552.11 o                         
   8   2  12        559.62        601.82       724.41 o                         
  10   2  12       1482.12       1508.38       875.33 o                         
 -13   3  12        555.73        986.38       780.84 o                         
 -11   3  12        849.57       1471.07       679.53 o                         
  -9   3  12       1729.64       1468.25       460.96 o                         
  -7   3  12        366.46        685.32       417.79 o                         
  -5   3  12       4828.59       5101.29       541.04 o                         
  -3   3  12      12159.72      11915.75       445.16 o                         
  -1   3  12        287.60         84.00       379.06 o                         
   1   3  12         49.99        162.66       458.03 o                         
   3   3  12       2818.60       2491.53       491.63 o                         
   5   3  12       1478.07       1278.89       538.94 o                         
   7   3  12        305.53        702.30       770.47 o                         
   9   3  12        596.91       1014.81       767.51 o                         
  11   3  12          1.47        -45.72      1053.98 o                         
 -12   4  12        444.88        -18.06       761.82 o                         
 -10   4  12        374.51        -32.54       562.39 o                         
  -8   4  12        406.19        757.65       422.11 o                         
  -6   4  12       4860.67       5287.11       460.20 o                         
  -4   4  12       6660.19       6481.16       444.01 o                         
  -2   4  12       8662.14       8180.10       475.61 o                         
   0   4  12        109.50        263.19       448.60 o                         
   2   4  12       3668.38       3802.82       443.47 o                         
   4   4  12       6363.48       7031.31       600.25 o                         
   6   4  12        135.90        337.63       520.80 o                         
   8   4  12        872.41       1311.53       679.56 o                         
  10   4  12         20.53        279.22       941.54 o                         
 -13   5  12        226.17       1421.11       671.94 o                         
 -11   5  12       1944.40       2456.09       631.64 o                         
  -9   5  12         18.38        517.40       551.20 o                         
  -7   5  12        941.00        765.82       535.78 o                         
  -5   5  12       1939.43       1938.65       533.57 o                         
  -3   5  12        869.85       1241.62       583.99 o                         
  -1   5  12       5512.71       5705.60       473.19 o                         
   1   5  12        155.72        269.94       475.61 o                         
   3   5  12       4095.22       4192.92       518.83 o                         
   5   5  12        296.10        100.42       516.18 o                         
   7   5  12       2324.83       2457.86       911.21 o                         
   9   5  12        124.89        -63.48      1078.78 o                         
  11   5  12        161.88       -501.08      1319.29 o                         
 -12   6  12        309.36       -499.01       725.37 o                         
 -10   6  12          4.66        -25.05       502.67 o                         
  -8   6  12        203.78        486.17       587.50 o                         
  -6   6  12         12.36       -215.38       378.67 o                         
  -4   6  12        827.48        823.42       447.21 o                         
  -2   6  12         71.51        118.33       521.15 o                         
   0   6  12       2838.35       2931.80       489.72 o                         
   2   6  12          3.93         54.80       518.31 o                         
   4   6  12        609.36        557.74       483.24 o                         
   6   6  12        732.14        769.78       741.18 o                         
   8   6  12         11.79        101.85       883.45 o                         
  10   6  12         21.95       -152.31      1359.99 o                         
 -11   7  12        691.51        365.69       660.58 o                         
  -9   7  12        155.99       -268.73       610.25 o                         
  -7   7  12       1713.85       2796.20       539.93 o                         
  -5   7  12       7203.45       7083.64       532.57 o                         
  -3   7  12       6552.24       6308.33       523.60 o                         
  -1   7  12        269.07         43.20       589.94 o                         
   1   7  12        114.23        -55.15       466.00 o                         
   3   7  12       5804.74       5626.06       600.72 o                         
   5   7  12       3934.38       4562.05      1069.48 o                         
   7   7  12        326.56        514.55       765.79 o                         
   9   7  12         77.70       -709.54      1105.45 o                         
 -12   8  12        374.84       1096.85       789.13 o                         
 -10   8  12        350.21       -176.00       823.75 o                         
  -8   8  12        182.38        498.70       558.85 o                         
  -6   8  12      12794.39      12345.05       665.32 o                         
  -4   8  12      17965.31      17871.97       703.94 o                         
  -2   8  12       4125.29       4262.32       560.90 o                         
   0   8  12        681.22        920.78       484.60 o                         
   2   8  12        864.59        763.39       465.32 o                         
   4   8  12      15527.53      15558.16       778.22 o                         
   6   8  12       1358.94       2537.26      1063.73 o                         
   8   8  12         12.25        338.34       941.73 o                         
 -11   9  12         39.03        118.61       679.11 o                         
  -9   9  12        121.75        237.80       582.56 o                         
  -7   9  12       2110.88       1875.38       618.93 o                         
  -5   9  12      11437.00      11675.64       784.92 o                         
  -3   9  12       1981.00       1944.00       614.44 o                         
  -1   9  12        510.93        482.61       450.27 o                         
   1   9  12        304.84        245.74       398.09 o                         
   3   9  12       1017.14       1273.78       613.32 o                         
   5   9  12       3320.86       2616.67       767.04 o                         
   7   9  12          1.38        841.37      1320.54 o                         
   9   9  12        190.91       1535.74      1482.91 o                         
 -10  10  12        824.61       1165.97       862.30 o                         
  -8  10  12         72.18        384.05       785.45 o                         
  -6  10  12        716.42       1155.68       748.73 o                         
  -4  10  12          0.36        -26.34       604.46 o                         
  -2  10  12        271.64        752.38       682.79 o                         
   0  10  12        309.03        131.59       627.94 o                         
   2  10  12          0.59       -332.28       649.09 o                         
   4  10  12       1249.17        478.29       620.33 o                         
   6  10  12         27.83       -278.20       930.61 o                         
   8  10  12         16.62      -1133.14      1133.14 o                         
  -9  11  12       1377.24       2173.13       949.22 o                         
  -7  11  12          5.66       -146.32       827.38 o                         
  -5  11  12       1951.12       2652.89       686.25 o                         
  -3  11  12       3285.33       2780.41       691.71 o                         
  -1  11  12       1016.55        575.42       665.08 o                         
   1  11  12       1019.10       1157.36       566.45 o                         
   3  11  12       3325.93       4645.49       873.76 o                         
   5  11  12       2832.21       2676.40      1090.22 o                         
   7  11  12         31.95       -200.30      1360.53 o                         
  -8  12  12       1118.11       1189.49       791.61 o                         
  -6  12  12       2177.68       2451.53       767.52 o                         
  -4  12  12      10006.45      10066.95       677.73 o                         
  -2  12  12       5217.20       4872.99       591.39 o                         
   0  12  12       1296.53       1435.67       635.67 o                         
   2  12  12       6852.41       5932.07       666.42 o                         
   4  12  12       3900.15       4818.69       792.06 o                         
   6  12  12       2047.35       2214.52       963.30 o                         
  -7  13  12       3877.60       4404.72       879.23 o                         
  -5  13  12       7667.13       8143.91       872.56 o                         
  -3  13  12       6820.69       7031.28       862.18 o                         
  -1  13  12       2153.76       2268.65       669.98 o                         
   1  13  12       3466.61       4693.92       898.56 o                         
   3  13  12       3329.56       3808.27       934.30 o                         
   5  13  12       1607.81       2294.63       960.07 o                         
  -6  14  12       1924.61       1436.55      1067.16 o                         
  -4  14  12       1859.37       1263.98       957.22 o                         
  -2  14  12        326.96         41.83       838.89 o                         
   0  14  12        473.15        656.70       893.34 o                         
   2  14  12        951.67        668.71       856.10 o                         
   4  14  12         76.20        720.50      1123.34 o                         
  -3  15  12       1842.44       1491.74      1055.19 o                         
  -1  15  12          1.43       -282.55       883.50 o                         
   1  15  12         10.86        160.64       894.70 o                         
 -13   1  13       1725.73       1264.65       791.54 o                         
 -11   1  13        653.78        715.34       688.45 o                         
  -9   1  13        838.79        824.25       603.61 o                         
  -7   1  13        504.50        296.31       484.97 o                         
  -5   1  13      11456.79      11902.58       572.53 o                         
  -3   1  13       1545.87       1944.68       443.92 o                         
  -1   1  13       1640.40       1462.21       482.25 o                         
   1   1  13         22.63       -237.34       585.52 o                         
   3   1  13        311.77        522.39       589.88 o                         
   5   1  13        101.72        291.95       532.25 o                         
   7   1  13       1317.68       1154.84       679.51 o                         
   9   1  13       1102.42       1157.45       769.93 o                         
 -12   2  13       6475.00       5389.37       805.54 o                         
 -10   2  13       3275.54       3170.49       591.28 o                         
  -8   2  13         15.21        112.29       419.90 o                         
  -6   2  13       5162.76       5696.60       467.12 o                         
  -4   2  13      15781.89      15809.97       556.87 o                         
  -2   2  13         33.97        275.06       473.64 o                         
   0   2  13        167.03        156.03       578.97 o                         
   2   2  13         76.72        359.85       582.46 o                         
   4   2  13        250.36        340.37       549.56 o                         
   6   2  13        860.00        900.21       534.40 o                         
   8   2  13       4381.48       4295.32       733.80 o                         
  10   2  13        349.80        590.19       852.87 o                         
 -13   3  13       4465.55       4356.49       868.49 o                         
 -11   3  13       3139.18       4267.61       658.63 o                         
  -9   3  13         28.72          7.85       556.37 o                         
  -7   3  13       1332.73       1570.57       430.21 o                         
  -5   3  13       4014.52       4738.16       432.77 o                         
  -3   3  13       9860.52      10436.50       403.28 o                         
  -1   3  13        797.07        852.47       474.96 o                         
   1   3  13        671.53        997.91       478.26 o                         
   3   3  13          3.49         45.83       439.80 o                         
   5   3  13       1775.51       2038.37       436.98 o                         
   7   3  13        848.15        873.13       561.99 o                         
   9   3  13        914.92        890.68       877.87 o                         
 -12   4  13         14.13        877.86       774.20 o                         
 -10   4  13       2316.08       2328.23       623.30 o                         
  -8   4  13        281.22        763.97       519.61 o                         
  -6   4  13        129.32       -276.88       534.88 o                         
  -4   4  13         34.09        -12.96       480.28 o                         
  -2   4  13        589.30        811.33       483.26 o                         
   0   4  13       3028.35       2865.94       461.17 o                         
   2   4  13       2354.01       2044.57       459.43 o                         
   4   4  13       1613.21       1546.73       512.03 o                         
   6   4  13         92.53        -29.99       715.18 o                         
   8   4  13         16.10        142.71       769.25 o                         
  10   4  13        294.41       -706.16      1136.85 o                         
 -11   5  13       5881.97       5726.41       725.87 o                         
  -9   5  13       2967.17       3145.98       517.76 o                         
  -7   5  13       6432.27       6424.67       461.65 o                         
  -5   5  13       3449.60       3999.32       501.77 o                         
  -3   5  13       2630.23       2415.84       497.51 o                         
  -1   5  13          4.19        113.28       479.81 o                         
   1   5  13       5771.25       5327.78       559.35 o                         
   3   5  13       4124.27       4312.45       513.82 o                         
   5   5  13         39.06         -1.10       703.86 o                         
   7   5  13         68.78        205.95       692.47 o                         
   9   5  13        848.28       1014.76      1109.18 o                         
 -12   6  13      12463.52      11495.58       958.43 o                         
 -10   6  13       2943.03       3411.44       649.02 o                         
  -8   6  13       5701.88       5872.75       552.38 o                         
  -6   6  13      12048.92      11790.40       487.01 o                         
  -4   6  13       3742.73       3989.39       618.00 o                         
  -2   6  13       2487.46       2821.19       541.92 o                         
   0   6  13        267.41        436.91       526.03 o                         
   2   6  13       6596.19       6481.40       500.94 o                         
   4   6  13       2121.93       2168.44       724.00 o                         
   6   6  13       2275.94       1676.86       858.72 o                         
   8   6  13        425.89       -289.29      1103.09 o                         
 -11   7  13       4782.21       4636.13       694.85 o                         
  -9   7  13       1894.60       1700.72       548.12 o                         
  -7   7  13       6897.24       7191.50       522.15 o                         
  -5   7  13       3191.30       3448.14       477.83 o                         
  -3   7  13       2014.55       2077.91       554.77 o                         
  -1   7  13        384.40        777.63       530.51 o                         
   1   7  13        355.63        779.98       409.89 o                         
   3   7  13       4768.21       4842.67       564.77 o                         
   5   7  13       1066.95        984.93       872.46 o                         
   7   7  13        263.38         71.12      1320.63 o                         
   9   7  13        173.89       1654.69      1422.68 o                         
 -10   8  13        529.15        592.31       837.24 o                         
  -8   8  13        568.33        764.08       570.28 o                         
  -6   8  13       1419.37       1204.32       670.21 o                         
  -4   8  13        386.15        737.31       539.85 o                         
  -2   8  13        483.60        829.09       596.36 o                         
   0   8  13       1021.23       1126.03       401.93 o                         
   2   8  13        224.30        433.23       700.59 o                         
   4   8  13        361.86        145.61       744.40 o                         
   6   8  13        112.27         87.15       692.76 o                         
   8   8  13        453.72        976.19      1356.56 o                         
 -11   9  13        651.53       2357.20      1593.63 o                         
  -9   9  13        646.10        701.95       840.94 o                         
  -7   9  13        114.30         54.28       674.12 o                         
  -5   9  13        365.81        292.29       665.04 o                         
  -3   9  13        207.27         84.49       563.33 o                         
  -1   9  13        126.90        651.46       654.50 o                         
   1   9  13        551.90        612.45       571.29 o                         
   3   9  13        304.40        596.00       565.80 o                         
   5   9  13         88.05        154.19       883.61 o                         
   7   9  13       3032.07       2779.52      1664.08 o                         
 -10  10  13       4223.07       4263.58       953.77 o                         
  -8  10  13       1469.78       2808.30       767.02 o                         
  -6  10  13       1354.23        637.11       637.19 o                         
  -4  10  13       1273.38       1421.30       680.95 o                         
  -2  10  13         42.34        217.58       775.71 o                         
   0  10  13         70.18        -86.90       583.46 o                         
   2  10  13          2.36       -176.42       566.54 o                         
   4  10  13        328.11        439.61       684.60 o                         
   6  10  13       2385.56       2473.61      1121.05 o                         
  -9  11  13       3088.63       2773.53      1038.98 o                         
  -7  11  13        730.91       1343.60       836.86 o                         
  -5  11  13        402.99        329.95       634.93 o                         
  -3  11  13          2.34         17.25       618.27 o                         
  -1  11  13        217.10       -176.58       698.91 o                         
   1  11  13          0.81         55.84       585.57 o                         
   3  11  13         10.41       -687.33      1061.95 o                         
   5  11  13         93.86        411.09       930.60 o                         
  -8  12  13        598.08        663.13      1015.22 o                         
  -6  12  13        265.25         23.07       715.32 o                         
  -4  12  13       1040.75        842.15       769.11 o                         
  -2  12  13        804.40        430.27       740.46 o                         
   0  12  13         39.15       -715.81       715.81 o                         
   2  12  13         11.06        364.35       952.81 o                         
   4  12  13        616.78        890.31      1096.14 o                         
  -5  13  13       4032.11       4807.31       968.78 o                         
  -3  13  13       1924.75       1931.08       858.75 o                         
  -1  13  13        401.63        809.76       778.92 o                         
   1  13  13         22.07       -197.26       673.78 o                         
   3  13  13         43.15        144.89       842.47 o                         
  -4  14  13       3717.52       3229.99      1129.76 o                         
  -2  14  13        349.44       1163.84       958.26 o                         
   0  14  13          3.44       -246.52       804.06 o                         
   2  14  13         82.88        753.74      1114.84 o                         
 -12   0  14       1902.52       1982.37      1369.28 o                         
 -10   0  14       2365.97       2442.38       785.78 o                         
  -8   0  14        125.09        454.07       740.83 o                         
  -6   0  14       7850.65       8085.43       584.51 o                         
  -4   0  14         19.83        268.21       526.91 o                         
  -2   0  14       1433.21       1693.02       536.33 o                         
   0   0  14       3853.22       3975.25       718.31 o                         
   2   0  14         15.15        473.12       826.36 o                         
   4   0  14       2578.97       1899.96       713.60 o                         
   6   0  14       2738.71       2040.24      1094.81 o                         
   8   0  14       1742.06       1713.72      1106.07 o                         
  10   0  14         36.57        515.00      1610.68 o                         
 -11   1  14        704.50        244.82       834.06 o                         
  -9   1  14        266.45        774.02       564.32 o                         
  -7   1  14        914.79       1144.71       535.42 o                         
  -5   1  14       4518.91       4275.09       468.42 o                         
  -3   1  14       1629.09       1547.31       487.83 o                         
  -1   1  14       4198.22       4059.86       607.66 o                         
   1   1  14        188.82        408.46       480.12 o                         
   3   1  14        116.80         86.58       486.46 o                         
   5   1  14         65.85        297.42       737.27 o                         
   7   1  14       2398.11       2537.69       723.48 o                         
   9   1  14        185.53        337.13       856.78 o                         
 -12   2  14        213.53         26.00       774.88 o                         
 -10   2  14          0.70       -424.49       623.63 o                         
  -8   2  14       1131.07       1737.50       560.98 o                         
  -6   2  14          3.82         41.18       423.88 o                         
  -4   2  14        924.86       1048.81       421.89 o                         
  -2   2  14       1004.00       1036.84       450.17 o                         
   0   2  14        238.54        332.14       529.50 o                         
   2   2  14       1090.85       1122.67       595.77 o                         
   4   2  14         53.20       -159.58       592.14 o                         
   6   2  14        265.46        578.11       702.15 o                         
   8   2  14         55.47       -317.67       870.08 o                         
 -11   3  14        934.56       1796.24       763.93 o                         
  -9   3  14       1046.99        907.94       622.68 o                         
  -7   3  14         64.18        184.30       490.50 o                         
  -5   3  14        128.85        476.05       391.19 o                         
  -3   3  14       1260.87        953.55       400.93 o                         
  -1   3  14       1006.39        903.94       487.25 o                         
   1   3  14       7620.79       6836.72       635.27 o                         
   3   3  14       1208.11       1900.93       601.75 o                         
   5   3  14       1628.72       2099.87       677.97 o                         
   7   3  14       7059.65       6482.99       753.96 o                         
   9   3  14       1403.69       1401.30       899.63 o                         
 -12   4  14       2922.10       4626.83       849.94 o                         
 -10   4  14        530.12         38.49       700.87 o                         
  -8   4  14          5.95        262.29       562.98 o                         
  -6   4  14        180.88        323.95       540.13 o                         
  -4   4  14        275.01         -2.23       426.99 o                         
  -2   4  14       2991.05       2952.50       441.16 o                         
   0   4  14      10601.29      10428.17       513.44 o                         
   2   4  14       3737.45       3955.73       620.31 o                         
   4   4  14       1080.22       1166.52       540.77 o                         
   6   4  14       7153.17       7423.47       704.26 o                         
   8   4  14       6531.43       6930.51       959.08 o                         
 -11   5  14        373.53        385.67       638.32 o                         
  -9   5  14         26.12        531.50       507.42 o                         
  -7   5  14         63.08        551.22       604.00 o                         
  -5   5  14         57.13        526.62       608.79 o                         
  -3   5  14        371.05        421.84       597.44 o                         
  -1   5  14       6032.76       4978.46       433.26 o                         
   1   5  14       2357.69       2094.76       612.05 o                         
   3   5  14         49.40       -178.33       555.02 o                         
   5   5  14        700.50        829.04       726.81 o                         
   7   5  14       4288.91       3949.51       955.22 o                         
   9   5  14       1130.15       2637.11      1302.26 o                         
 -10   6  14        345.31       1070.57       705.64 o                         
  -8   6  14          0.41        102.97       619.47 o                         
  -6   6  14          0.38         55.01       659.72 o                         
  -4   6  14          4.15        421.63       576.94 o                         
  -2   6  14        984.74        813.17       545.99 o                         
   0   6  14        659.92        246.13       495.11 o                         
   2   6  14         59.66        306.04       512.54 o                         
   4   6  14         34.09        261.66       717.03 o                         
   6   6  14         44.87        226.99       623.97 o                         
   8   6  14        200.25        271.27      1111.70 o                         
 -11   7  14         57.98          2.79       856.15 o                         
  -9   7  14         10.00       -128.14       763.28 o                         
  -7   7  14         37.95        748.28       615.21 o                         
  -5   7  14        325.81        531.29       608.22 o                         
  -3   7  14       1154.77       1245.77       746.87 o                         
  -1   7  14        741.71        885.71       657.95 o                         
   1   7  14         18.84        329.70       682.16 o                         
   3   7  14        408.50        723.14       551.15 o                         
   5   7  14       1666.50       1385.20       631.28 o                         
   7   7  14        387.37        479.05       850.03 o                         
 -10   8  14        142.96        -41.42       682.19 o                         
  -8   8  14        465.98        219.78       755.11 o                         
  -6   8  14        132.72       -447.91       683.71 o                         
  -4   8  14         74.81        446.38       607.31 o                         
  -2   8  14        127.10        299.58       737.16 o                         
   0   8  14       4008.36       3583.26       631.00 o                         
   2   8  14        589.11        347.81       675.30 o                         
   4   8  14       3019.88       3323.42       831.04 o                         
   6   8  14       4755.17       5013.64       967.43 o                         
  -9   9  14         80.66       1395.20       953.91 o                         
  -7   9  14       2017.89       2073.00       841.73 o                         
  -5   9  14        101.16        -83.16       624.62 o                         
  -3   9  14        148.82        -50.28       752.86 o                         
  -1   9  14       1364.06       1406.05       621.77 o                         
   1   9  14       2074.78       1545.60       627.89 o                         
   3   9  14       1341.52       1513.06       591.09 o                         
   5   9  14       3867.30       3647.55       979.08 o                         
   7   9  14       1856.11       1592.64      1165.89 o                         
  -8  10  14       1229.21        385.57       730.14 o                         
  -6  10  14        502.82        719.70       699.90 o                         
  -4  10  14        176.39         29.73       687.17 o                         
  -2  10  14          0.43        159.42       676.88 o                         
   0  10  14         39.45        -34.58       620.75 o                         
   2  10  14        874.79       1186.72       680.33 o                         
   4  10  14        430.23       1143.76       838.98 o                         
   6  10  14        981.84       1633.52       926.96 o                         
  -7  11  14        233.33       -249.13       961.37 o                         
  -5  11  14        696.09       1359.67      1060.47 o                         
  -3  11  14        359.81         97.68       934.29 o                         
  -1  11  14        727.21       1690.43       918.98 o                         
   1  11  14         32.15        101.71       652.84 o                         
   3  11  14        159.72        304.27       764.56 o                         
   5  11  14         20.43      -1235.29      1307.95 o                         
  -6  12  14        580.14        860.61       967.59 o                         
  -4  12  14        279.09        479.02       952.29 o                         
  -2  12  14       1289.73       1543.04       769.46 o                         
   0  12  14        139.33        -21.65       644.44 o                         
   2  12  14        174.45        139.63       810.32 o                         
  -3  13  14        247.74       1067.09       892.85 o                         
  -1  13  14         45.58        -79.03       914.07 o                         
   1  13  14         67.25        394.74       789.62 o                         
 -11   1  15         11.76       -241.56       780.51 o                         
  -9   1  15       2211.93       1945.08       721.20 o                         
  -7   1  15        916.11        659.08       530.25 o                         
  -5   1  15       1981.99       2040.24       451.37 o                         
  -3   1  15       1342.02       2100.47       459.00 o                         
  -1   1  15       2776.62       3323.29       506.02 o                         
   1   1  15       2181.29       1886.64       507.81 o                         
   3   1  15         29.35        -40.90       736.86 o                         
   5   1  15       1212.66       1187.72       685.42 o                         
   7   1  15       1700.78       2142.72       997.90 o                         
 -10   2  15        708.16       1335.32       663.09 o                         
  -8   2  15       2828.50       3219.70       552.94 o                         
  -6   2  15       6250.91       5638.65       526.64 o                         
  -4   2  15       3853.69       4145.55       449.67 o                         
  -2   2  15       4113.72       4669.28       473.62 o                         
   0   2  15       7282.58       6816.04       503.95 o                         
   2   2  15         69.75        147.72       654.91 o                         
   4   2  15        430.79        532.70       748.46 o                         
   6   2  15       5158.15       5113.98       807.29 o                         
   8   2  15       1245.87       1421.31       932.87 o                         
 -11   3  15         82.08        660.46       676.42 o                         
  -9   3  15        166.83        452.16       751.12 o                         
  -7   3  15       5524.96       5000.78       590.50 o                         
  -5   3  15       3083.64       3207.04       506.43 o                         
  -3   3  15       3187.40       3141.14       565.87 o                         
  -1   3  15       2396.71       2634.14       502.28 o                         
   1   3  15        747.80        976.12       655.60 o                         
   3   3  15        334.36        -69.45       674.53 o                         
   5   3  15       1223.21       1542.02       649.70 o                         
   7   3  15       3252.01       3252.68       766.91 o                         
 -10   4  15       1055.83       1409.74       775.67 o                         
  -8   4  15         28.67       -146.20       678.46 o                         
  -6   4  15       2221.79       2588.76       503.59 o                         
  -4   4  15        101.29         26.00       596.89 o                         
  -2   4  15        190.80        510.96       631.48 o                         
   0   4  15        444.07        921.18       648.02 o                         
   2   4  15        128.36        -51.30       746.12 o                         
   4   4  15        290.89        257.09       674.73 o                         
   6   4  15        291.06       1339.26       893.47 o                         
   8   4  15        402.06        114.21      1096.57 o                         
 -11   5  15        705.80      -1289.17      1329.62 o                         
  -9   5  15       1614.95       2700.78       770.78 o                         
  -7   5  15          0.63         17.99       619.48 o                         
  -5   5  15        439.35        428.87       613.69 o                         
  -3   5  15        130.19        -14.26       601.61 o                         
  -1   5  15       4192.13       4892.24       627.46 o                         
   1   5  15       1014.77       2236.07       741.82 o                         
   3   5  15        359.47        714.69       633.34 o                         
   5   5  15         50.15       -144.26       714.56 o                         
   7   5  15          1.21       -292.38       956.57 o                         
 -10   6  15       1974.81       1854.61       795.30 o                         
  -8   6  15       1398.77       1110.33       667.05 o                         
  -6   6  15         26.13       -681.20       756.61 o                         
  -4   6  15         66.55         20.84       563.86 o                         
  -2   6  15       5531.51       5247.88       637.44 o                         
   0   6  15       3169.33       4269.73       622.57 o                         
   2   6  15         39.39       -265.74       788.01 o                         
   4   6  15         28.44        347.61       703.66 o                         
   6   6  15         10.92         29.92       964.68 o                         
  -9   7  15       1118.29        984.85       678.53 o                         
  -7   7  15        516.70       1064.10       921.20 o                         
  -5   7  15         45.25        717.48       678.47 o                         
  -3   7  15        855.91       1222.25       671.36 o                         
  -1   7  15       3584.23       3858.60       632.39 o                         
   1   7  15         60.52        673.47       620.00 o                         
   3   7  15         54.27          6.57       734.03 o                         
   5   7  15         21.70        157.69       870.46 o                         
   7   7  15        255.59        902.23      1242.33 o                         
  -8   8  15          5.75         41.40       848.23 o                         
  -6   8  15         25.73        955.16       826.76 o                         
  -4   8  15          2.21         48.90       621.15 o                         
  -2   8  15         13.90        181.77       614.34 o                         
   0   8  15        757.82       1289.73       616.54 o                         
   2   8  15          9.17         36.23       587.37 o                         
   4   8  15         23.51         50.16       976.46 o                         
   6   8  15       2276.51       1621.28      1260.92 o                         
  -7   9  15       1252.28       1087.63       784.93 o                         
  -5   9  15          4.56        293.41       827.26 o                         
  -3   9  15       1397.52       1743.83       891.85 o                         
  -1   9  15       3927.67       4723.47       719.77 o                         
   1   9  15       2088.72       1688.77       862.51 o                         
   3   9  15         58.76        155.18       839.72 o                         
   5   9  15        695.33        907.05       982.24 o                         
  -6  10  15        271.40        970.23       770.48 o                         
  -4  10  15        694.52       1084.79       766.96 o                         
  -2  10  15       4795.72       4773.02       949.56 o                         
   0  10  15       5411.05       5894.09       864.10 o                         
   2  10  15        625.38        926.26       815.81 o                         
   4  10  15        337.50        -11.80      1328.82 o                         
  -5  11  15        388.26        589.78       854.21 o                         
  -3  11  15        648.52        826.75       857.75 o                         
  -1  11  15       3889.59       3919.70       789.56 o                         
   1  11  15       2845.08       3039.95       810.22 o                         
   3  11  15        309.95       1882.36      1119.05 o                         
  -4  12  15         62.42        513.61      1126.45 o                         
  -2  12  15         93.67       -408.18       981.70 o                         
   0  12  15        824.95        466.97       953.42 o                         
 -10   0  16       5347.51       6570.85      1108.10 o                         
  -8   0  16       3254.52       3849.70       838.57 o                         
  -6   0  16         32.92       -561.19       755.44 o                         
  -4   0  16        161.83        384.13       663.86 o                         
  -2   0  16         19.55        854.97       843.11 o                         
   0   0  16         30.70        737.31      1040.40 o                         
   2   0  16         57.24        -55.12      1067.18 o                         
   4   0  16        920.77       1209.46       887.15 o                         
   6   0  16        395.36        437.98      1345.58 o                         
  -9   1  16       4152.66       6360.69       776.48 o                         
  -7   1  16        103.30        236.54       539.54 o                         
  -5   1  16        325.97        291.18       565.72 o                         
  -3   1  16        321.55        469.00       604.15 o                         
  -1   1  16        323.18        -96.38       561.80 o                         
   1   1  16         53.39       -430.00       750.53 o                         
   3   1  16         13.51        128.28       618.05 o                         
   5   1  16        611.96        747.60       939.48 o                         
   7   1  16        298.89        117.98       874.23 o                         
 -10   2  16        309.59        673.30       722.44 o                         
  -8   2  16        115.23        800.73       751.61 o                         
  -6   2  16        328.85        -53.19       464.09 o                         
  -4   2  16          9.82        481.20       604.79 o                         
  -2   2  16       1112.29       1139.85       612.95 o                         
   0   2  16        100.13         15.60       665.51 o                         
   2   2  16        487.34        875.18       670.05 o                         
   4   2  16        188.86         24.02       685.58 o                         
   6   2  16        196.35        826.04       886.16 o                         
  -9   3  16       1309.54       1728.58       667.98 o                         
  -7   3  16        817.22       1443.90       581.89 o                         
  -5   3  16        469.78        727.50       500.32 o                         
  -3   3  16       1128.60       1001.54       534.80 o                         
  -1   3  16       2966.63       3007.13       622.14 o                         
   1   3  16         49.16        726.17       742.76 o                         
   3   3  16        205.85         70.00       682.68 o                         
   5   3  16        293.52        -86.39       978.40 o                         
   7   3  16        271.45         91.36      1018.25 o                         
 -10   4  16       2811.23       3701.90       872.50 o                         
  -8   4  16       3743.43       4053.11       775.89 o                         
  -6   4  16        695.97        856.47       538.92 o                         
  -4   4  16        681.00       1003.78       617.39 o                         
  -2   4  16       2963.59       3429.48       625.91 o                         
   0   4  16        861.91        953.61       622.20 o                         
   2   4  16        288.64        -70.57       686.95 o                         
   4   4  16         37.37        262.07       930.98 o                         
   6   4  16        399.73        101.77       811.07 o                         
  -9   5  16       2038.80       1541.93       854.16 o                         
  -7   5  16        947.17       1132.69       707.67 o                         
  -5   5  16        440.66        837.81       615.64 o                         
  -3   5  16        355.15        296.32       618.28 o                         
  -1   5  16        374.59        975.68       612.63 o                         
   1   5  16         24.06         10.24       676.26 o                         
   3   5  16         89.12         46.54       819.61 o                         
   5   5  16         13.39        195.74       872.90 o                         
  -8   6  16        318.62        919.23       717.91 o                         
  -6   6  16        127.67       -580.05       757.32 o                         
  -4   6  16         29.07        475.19       672.91 o                         
  -2   6  16        589.11        222.81       622.68 o                         
   0   6  16         23.62       -496.81       629.00 o                         
   2   6  16        288.69        592.57       852.13 o                         
   4   6  16          1.27        -96.07       868.23 o                         
   6   6  16        118.35        -69.40       940.67 o                         
  -7   7  16         10.25         25.07       773.19 o                         
  -5   7  16         58.22        450.68       756.94 o                         
  -3   7  16       2739.48       3489.51       643.46 o                         
  -1   7  16        549.66        751.50       597.69 o                         
   1   7  16        227.98        651.71       919.06 o                         
   3   7  16       1627.55       1430.49       883.82 o                         
   5   7  16        201.04        448.60       989.38 o                         
  -6   8  16         30.30        344.36       850.14 o                         
  -4   8  16       2163.36       2591.01       773.47 o                         
  -2   8  16       2069.99       2183.93       775.41 o                         
   0   8  16         96.93        -94.42       864.10 o                         
   2   8  16       1294.37       1508.50       874.05 o                         
   4   8  16        377.68        818.64       975.94 o                         
  -5   9  16       1372.17       1042.51       788.22 o                         
  -3   9  16       1215.09       1809.90       772.91 o                         
  -1   9  16        608.76        931.21       844.75 o                         
   1   9  16        184.23         43.74       819.09 o                         
   3   9  16        455.17        261.40      1076.01 o                         
  -4  10  16        501.76       1207.04       896.37 o                         
  -2  10  16          6.43       -135.34       778.29 o                         
   0  10  16          4.59        258.90       882.71 o                         
   2  10  16         14.87        547.14       993.70 o                         
  -3  11  16        630.95       1487.19      1596.82 o                         
  -1  11  16        431.00       -995.29      2299.01 o                         
  -9   1  17        311.96        950.04       733.18 o                         
  -7   1  17         37.50       -519.09       715.06 o                         
  -5   1  17        465.06        388.85       598.28 o                         
  -3   1  17        325.63        195.48       506.85 o                         
  -1   1  17          2.53        -41.60       755.49 o                         
   1   1  17        552.91        952.27       686.61 o                         
   3   1  17        510.70        607.30       941.49 o                         
   5   1  17        374.97        315.11       962.09 o                         
  -8   2  17          6.57        610.75       630.18 o                         
  -6   2  17       1299.75       1218.08       622.64 o                         
  -4   2  17        108.32       -261.21       626.90 o                         
  -2   2  17        732.05       1174.11       680.41 o                         
   0   2  17        787.72        724.41       580.87 o                         
   2   2  17       2104.93       2268.90       766.54 o                         
   4   2  17       1498.97       2790.77       952.03 o                         
  -9   3  17         94.34       1136.10      1129.30 o                         
  -7   3  17        709.84        522.24       630.17 o                         
  -5   3  17        611.39        872.43       697.70 o                         
  -3   3  17        264.35        396.30       540.54 o                         
  -1   3  17          0.29       -214.66       683.23 o                         
   1   3  17        768.09        846.80       833.84 o                         
   3   3  17       1664.37       2442.21       843.09 o                         
   5   3  17        398.00        673.55      1046.69 o                         
  -8   4  17        164.07        737.75       822.17 o                         
  -6   4  17        465.81       1014.82       833.01 o                         
  -4   4  17        111.49       -289.31       698.69 o                         
  -2   4  17        214.66        423.71       756.01 o                         
   0   4  17        419.47        465.10       829.37 o                         
   2   4  17         31.00        207.64       760.81 o                         
   4   4  17         55.10         49.41       950.41 o                         
  -7   5  17          6.49        304.10       842.79 o                         
  -5   5  17        145.77        307.72       763.97 o                         
  -3   5  17        689.01       1561.31       700.91 o                         
  -1   5  17        729.43        746.79       928.82 o                         
   1   5  17       1459.09       1161.76       848.03 o                         
   3   5  17        892.84       1339.11       953.78 o                         
  -6   6  17         29.77         53.30       851.89 o                         
  -4   6  17        575.44        604.68       666.59 o                         
  -2   6  17        275.65        423.05       769.07 o                         
   0   6  17       1265.53        995.66       767.41 o                         
   2   6  17       2758.10       3240.56       893.50 o                         
   4   6  17          6.04        156.00      1079.43 o                         
  -5   7  17         37.80        205.85       770.00 o                         
  -3   7  17        292.16        410.44       768.88 o                         
  -1   7  17        398.58        259.65       716.83 o                         
   1   7  17       2126.28       1838.29       869.73 o                         
   3   7  17        408.39        268.03      1011.57 o                         
  -4   8  17        182.44        904.51       675.09 o                         
  -2   8  17        188.46        435.80       775.88 o                         
   0   8  17        901.68        337.61       869.58 o                         
   2   8  17        165.12        236.39      1181.38 o                         
  -3   9  17         15.46         57.77       797.54 o                         
  -1   9  17         45.47       -176.89       919.22 o                         
  -6   0  18       3077.19       3320.41       965.98 o                         
  -4   0  18        263.51        192.94       941.25 o                         
  -2   0  18        112.13        861.24      1070.06 o                         
   0   0  18       5889.61       5830.80      1365.24 o                         
   2   0  18       2611.50       3590.50      1367.55 o                         
   4   0  18        219.45       -508.83      2299.32 o                         
  -7   1  18       1197.16       1383.13       677.77 o                         
  -5   1  18        543.55        621.25       595.47 o                         
  -3   1  18         39.34       -122.09       761.98 o                         
  -1   1  18        970.14        789.72       941.69 o                         
   1   1  18       2639.94       3218.07       966.41 o                         
   3   1  18        688.70       1279.21       966.31 o                         
  -6   2  18          4.22       -142.69       673.18 o                         
  -4   2  18        334.54        779.77       661.92 o                         
  -2   2  18        105.86        338.04       833.10 o                         
   0   2  18        478.42        239.18       849.10 o                         
   2   2  18         39.48         10.96       849.97 o                         
  -7   3  18        231.65       -365.54      1307.40 o                         
  -5   3  18       1194.63        563.64       641.41 o                         
  -3   3  18        147.59        190.61       717.20 o                         
  -1   3  18        170.93        980.00       828.53 o                         
   1   3  18        514.11       1018.16       844.29 o                         
   3   3  18        472.08        998.47      1131.21 o                         
  -6   4  18       1419.61       1631.00       993.68 o                         
  -4   4  18       1180.63       1255.14       717.76 o                         
  -2   4  18          4.64        -50.10       847.07 o                         
   0   4  18        178.08       -139.95       851.32 o                         
   2   4  18       2786.52       2723.88       968.92 o                         
  -5   5  18        229.62        138.82       903.02 o                         
  -3   5  18        209.09       -403.33       778.88 o                         
  -1   5  18          6.22        740.59       944.00 o                         
   1   5  18       1222.52       1017.59       888.40 o                         
  -4   6  18        124.72        204.84       917.80 o                         
  -2   6  18        156.47         71.32       818.76 o                         
   0   6  18         37.66       -341.82      1001.81 o                         
  -1   7  18         95.09       -231.71      1129.57 o                         
  -3   1  19         50.99         32.47       999.07 o                         
  -1   1  19         17.10       -227.58      1014.89 o                         
  -2   2  19          2.24      -1015.01      1015.01 o                         
   0   2  19         76.67        258.92      1007.08 o                         
  -1   3  19         78.39        431.16      1620.44 o                         
                                                                                
